# Supplementary material for: Crystal structure and Hirshfeld surface analysis of 4,4′-di­meth­oxy­biphenyl-3,3′,5,5′-tetra­carb­oxy­lic acid dihydrate
Source: Acta Crystallogr E Crystallogr Commun. 2024 Mar 26;80(Pt 4):413–7. doi: 10.1107/S2056989024002305 (PMC10993599; doi:10.1107/S2056989024002305)
Supplement: Supplementary file 1 [file e-80-00413-sup1.cif]

##############################################################################
#                                                                            #
# This CIF contains the data in a paper accepted for publication in          #
# Acta Crystallographica Section E. It conforms to the requirements of       #
# Notes for Authors for Acta Crystallographica Section E, and has been       #
# peer reviewed under the auspices of the IUCr Commission on Journals.       #
#                                                                            #
# Full details of the Crystallographic Information File format               #
# are given in the paper "The Crystallographic Information File (CIF):       #
# a New Standard Archive File for Crystallography" by S. R. Hall, F. H.      #
# Allen and I. D. Brown [Acta Cryst. (1991), A47, 655-685].                  #
#                                                                            #
# The current version of the core CIF dictionary is obtainable from          #
# ftp://ftp.iucr.org/pub/cif_core.dic.                                       #
#                                                                            #
# Software is freely available for graphical display of the structure(s)     #
# in this CIF. For information consult the CIF software page                 #
# http://www.iucr.org/resources/cif/software.                                #
#                                                                            #
# This file may be used for bona fide research purposes within the           #
# scientific community so long as proper attribution is given to the journal # 
# article from which it was obtained.                                        #
#                                                                            #
##############################################################################
data_I
_audit_creation_method     'SHELXL-2018/3'
_journal_date_recd_electronic     2024-01-22
_journal_date_accepted     2024-03-09
_journal_name_full     'Acta Crystallographica, Section E'
_journal_year     2024
_journal_volume     80
_journal_issue      1
_journal_page_first     0
_journal_page_last     0
_journal_paper_category     GO
_journal_paper_doi     10.1107/S2056989024002305
_journal_coeditor_code     EX2080
_publ_contact_author_name     'Mazik, Monika'
_publ_contact_author_address
;
Institut f\"ur Organische Chemie
Technische Universit\"at Bergakademie Freiberg
Leipziger Str. 29
D-09596 Freiberg/Sachsen
Germany
;
_publ_contact_author_email
;
monika.mazik@chemie.tu-freiberg.de
;
_publ_contact_author_fax     '+49(0)3731/394058'
_publ_contact_author_phone     '+49(0)3731/392386'
_publ_section_title
;
Crystal structure and Hirshfeld surface analysis of
4,4'-dimethoxybiphenyl-3,3',5,5'-tetracarboxylic acid dihydrate
;
loop_
    _publ_author_name
    _publ_author_footnote
    _publ_author_address
    'Hanauer, Thomas' .
;
Technische Universit\"at Bergakademie Freiberg
Leipziger Str. 29
D-09596 Freiberg/Sachsen
Germany
;
    'Seichter, Wilhelm' .
;
Technische Universit\"at Bergakademie Freiberg
Leipziger Str. 29
D-09596 Freiberg/Sachsen
Germany
;
    'Mazik, Monika' .
;
Technische Universit\"at Bergakademie Freiberg
Leipziger Str. 29
D-09596 Freiberg/Sachsen
Germany
;
_publ_section_synopsis
;
The crystal structure is essentially stabilized by O---H...O bonds. Here, the
carboxyl groups of neighbouring host molecules are connected by cyclic
<i>R</i>~2~^2^(8) synthons, leading to the formation of a three-dimensional
network. The water molecules in turn form helical supramolecular strands
running in the <i>c</i>-axis direction  (chain-like water clusters). The
second H atom of each water molecule provides a link to a methoxy O atom of
the host molecule.
;
_chemical_name_systematic
;
4,4'-Dimethoxybiphenyl-3,3',5,5'-tetracarboxylic acid dihydrate
;
_chemical_name_common     ?
_chemical_formula_moiety     'C18 H14 O10, 2(H2 O)'
_chemical_formula_sum     'C18 H18 O12'
_chemical_formula_iupac     'C18 H14 O10, 2H2 O'
_chemical_formula_weight     426.32
_chemical_melting_point     ?
_chemical_absolute_configuration     ?
_space_group_crystal_system     tetragonal
_space_group_name_H-M_alt     'I 41 c d'
_space_group_name_Hall     'I 4bw -2c'
loop_
    _space_group_symop_operation_xyz
    'x, y, z'
    '-x+1/2, -y+1/2, z+1/2'
    '-y, x+1/2, z+1/4'
    'y+1/2, -x, z+3/4'
    'x, -y, z+1/2'
    '-x+1/2, y+1/2, z'
    '-y, -x+1/2, z+3/4'
    'y+1/2, x, z+1/4'
    'x+1/2, y+1/2, z+1/2'
    '-x+1, -y+1, z+1'
    '-y+1/2, x+1, z+3/4'
    'y+1, -x+1/2, z+5/4'
    'x+1/2, -y+1/2, z+1'
    '-x+1, y+1, z+1/2'
    '-y+1/2, -x+1, z+5/4'
    'y+1, x+1/2, z+3/4'
_cell_length_a     24.069(3)
_cell_length_b     24.069(3)
_cell_length_c     6.4468(8)
_cell_angle_alpha     90
_cell_angle_beta     90
_cell_angle_gamma     90
_cell_volume     3734.6(9)
_cell_formula_units_Z     8
_cell_measurement_reflns_used     1164
_cell_measurement_theta_min     3.67
_cell_measurement_theta_max     23.31
_cell_measurement_temperature     123(2)
_exptl_crystal_description     'needle'
_exptl_crystal_colour     'colorless'
_exptl_crystal_size_max     0.400
_exptl_crystal_size_mid     0.025
_exptl_crystal_size_min     0.025
_exptl_crystal_density_diffrn     1.516
_exptl_crystal_density_meas     ?
_exptl_crystal_density_method     ?
_exptl_crystal_F_000     1776
_exptl_absorpt_coefficient_mu     0.130
_exptl_absorpt_correction_type     none
_exptl_absorpt_process_details     ?
_exptl_absorpt_correction_T_min     ?
_exptl_absorpt_correction_T_max     ?
_diffrn_ambient_temperature     123(2)
_diffrn_source     'sealed X-ray tube, 12 x 0.4 mm long-fine focus'
_diffrn_source_power     2.000
_diffrn_source_voltage     50
_diffrn_source_current     40
_diffrn_radiation_type     'Mo K\a'
_diffrn_radiation_wavelength     0.71073
_diffrn_radiation_monochromator     'plane graphite'
_diffrn_measurement_device_type     'Stoe IPDS 2T'
_diffrn_measurement_device     '2-circle goniometer'
_diffrn_measurement_method     'rotation method'
_diffrn_detector     'image plate (34 cm diameter)'
_diffrn_detector_area_resol_mean     6.67
_diffrn_reflns_number     14573
_diffrn_reflns_av_R_equivalents     0.0546
_diffrn_reflns_av_unetI/netI     0.0351
_diffrn_reflns_theta_min     2.676
_diffrn_reflns_theta_max     26.481
_diffrn_reflns_theta_full     25.242
_diffrn_measured_fraction_theta_max     0.998
_diffrn_measured_fraction_theta_full     0.998
_diffrn_reflns_limit_h_min     -30
_diffrn_reflns_limit_h_max     30
_diffrn_reflns_limit_k_min     -30
_diffrn_reflns_limit_k_max     30
_diffrn_reflns_limit_l_min     -7
_diffrn_reflns_limit_l_max     8
_refine_special_details     ?
_reflns_number_total     1914
_reflns_number_gt     1502
_reflns_threshold_expression     'I > 2\s(I)'
_refine_ls_structure_factor_coef     Fsqd
_refine_ls_matrix_type     full
_refine_ls_R_factor_all     0.0617
_refine_ls_R_factor_gt     0.0394
_refine_ls_wR_factor_gt     0.0824
_refine_ls_wR_factor_ref     0.0929
_refine_ls_goodness_of_fit_ref     1.083
_refine_ls_restrained_S_all     1.083
_refine_ls_number_reflns     1914
_refine_ls_number_parameters     153
_refine_ls_number_restraints     4
_refine_ls_hydrogen_treatment     mixed
_refine_ls_weighting_scheme     calc
_refine_ls_weighting_details
              'w=1/[\s^2^(Fo^2^)+(0.0377P)^2^+2.9912P] where P=(Fo^2^+2Fc^2^)/3'
_atom_sites_solution_hydrogens     mixed
_atom_sites_solution_primary     ?
_atom_sites_solution_secondary     ?
_refine_ls_shift/su_max     0.000
_refine_ls_shift/su_mean     0.000
_refine_diff_density_max     0.219
_refine_diff_density_min     -0.196
_refine_ls_extinction_method     none
_refine_ls_extinction_coef     .
_refine_ls_abs_structure_details
;
Flack <i>x</i> determined using 575 quotients
[(<i>I</i>^+^)-(<i>I</i>^-^)]/[(<i>I</i>^+^)+(<i>I</i>^-^)]
(Parsons <i>et al.</i>,  2013)
;
_refine_ls_abs_structure_Flack     -2.2(10)
loop_
    _atom_type_symbol
    _atom_type_description
    _atom_type_scat_dispersion_real
    _atom_type_scat_dispersion_imag
    _atom_type_scat_source
    'C' 'C' 0.0033 0.0016
                         'International Tables Vol C Tables 4.2.6.8 and 6.1.1.4'
    'H' 'H' 0.0000 0.0000
                         'International Tables Vol C Tables 4.2.6.8 and 6.1.1.4'
    'O' 'O' 0.0106 0.0060
                         'International Tables Vol C Tables 4.2.6.8 and 6.1.1.4'
_computing_data_collection
;
X-AREA (Stoe & Cie, 2002)
;
_computing_cell_refinement
;
X-AREA (Stoe & Cie, 2002)
;
_computing_data_reduction
;
X-RED (Stoe & Cie, 2002)
;
_computing_structure_solution
;
<i>SHELXT2018/2</i> (Sheldrick, 2015a)
;
_computing_structure_refinement
;
<i>SHELXL2018/3</i> (Sheldrick, 2015b)
;
_computing_molecular_graphics
;
XP in SHELXTL (Sheldrick, 2008)
;
_computing_publication_material
;
<i>WinGX</i> (Farrugia, 2012), <i>publCIF</i> (Westrip, 2010),
<i>ShelXle</i>
(H\"ubschle <i>et al.</i>,  2011)
;
loop_
    _atom_site_type_symbol
    _atom_site_label
    _atom_site_fract_x
    _atom_site_fract_y
    _atom_site_fract_z
    _atom_site_U_iso_or_equiv
    _atom_site_adp_type
    _atom_site_calc_flag
    _atom_site_occupancy
    _atom_site_disorder_assembly
    _atom_site_disorder_group
    O O1 0.51833(11) 0.31455(13) 0.2339(6) 0.0237(8) Uani d 1 . .
    O O2 0.42995(12) 0.28601(12) 0.2186(6) 0.0239(8) Uani d 1 . .
    H H1O2 0.449(3) 0.256(3) 0.185(12) 0.05(2) Uiso d 1 . .
    O O3 0.35137(11) 0.35799(11) 0.3165(6) 0.0179(5) Uani d 1 . .
    O O4 0.28338(12) 0.43760(11) 0.4265(6) 0.0248(8) Uani d 1 . .
    H H1O4 0.2495(15) 0.450(3) 0.443(13) 0.07(2) Uiso d 1 . .
    O O5 0.31378(12) 0.52496(11) 0.4093(6) 0.0222(7) Uani d 1 . .
    C C1 0.39269(17) 0.39659(18) 0.3264(9) 0.0140(6) Uani d 1 . .
    C C2 0.37996(17) 0.45289(16) 0.3673(7) 0.0140(9) Uani d 1 . .
    C C3 0.42244(16) 0.49250(17) 0.3661(6) 0.0127(9) Uani d 1 . .
    H H3 0.413302 0.530267 0.392110 0.015 Uiso calc 1 . .
    C C4 0.47773(17) 0.47854(17) 0.3282(9) 0.0124(5) Uani d 1 . .
    C C5 0.48953(17) 0.42264(17) 0.2878(7) 0.0137(9) Uani d 1 . .
    H H5 0.526771 0.412055 0.259073 0.016 Uiso calc 1 . .
    C C6 0.44816(17) 0.38202(16) 0.2884(7) 0.0142(9) Uani d 1 . .
    C C7 0.46785(15) 0.32382(17) 0.2435(7) 0.0156(9) Uani d 1 . .
    C C8 0.33949(17) 0.32976(16) 0.5113(7) 0.0271(9) Uani d 1 . .
    H H8A 0.308463 0.303926 0.491492 0.041 Uiso calc 1 . .
    H H8B 0.329565 0.357244 0.617154 0.041 Uiso calc 1 . .
    H H8C 0.372435 0.309100 0.556346 0.041 Uiso calc 1 . .
    C C9 0.32219(16) 0.47463(15) 0.4027(8) 0.0155(9) Uani d 1 . .
    O O6 0.30431(14) 0.28767(14) -0.0127(6) 0.0401(8) Uani d 1 . .
    H H1O6 0.302(2) 0.2570(16) 0.070(7) 0.042(15) Uiso d 1 . .
    H H2O6 0.321(3) 0.309(3) 0.084(9) 0.09(3) Uiso d 1 . .
loop_
    _atom_site_aniso_label
    _atom_site_aniso_U_11
    _atom_site_aniso_U_22
    _atom_site_aniso_U_33
    _atom_site_aniso_U_12
    _atom_site_aniso_U_13
    _atom_site_aniso_U_23
    O1 0.0149(13) 0.0148(15) 0.041(2) 0.0036(10) 0.0022(14) -0.0036(15)
    O2 0.0179(13) 0.0110(15) 0.043(2) -0.0020(11) 0.0022(14) -0.0074(15)
    O3 0.0136(13) 0.0131(13) 0.0270(12) -0.0032(9) 0.0003(12) -0.0021(12)
    O4 0.0101(14) 0.0168(14) 0.047(2) 0.0004(10) 0.0038(15) -0.0043(14)
    O5 0.0126(13) 0.0170(13) 0.037(2) 0.0036(10) 0.0038(15) -0.0010(14)
    C1 0.0113(19) 0.0159(19) 0.0146(14) -0.0022(11) -0.0012(17) 0.0004(17)
    C2 0.0126(19) 0.0133(18) 0.016(2) 0.0019(15) -0.0009(17) -0.0020(17)
    C3 0.0131(17) 0.0119(18) 0.013(2) -0.0007(14) -0.0030(18) -0.0004(17)
    C4 0.0117(19) 0.0137(19) 0.0118(14) 0.0007(10) -0.0030(16) -0.0001(17)
    C5 0.0093(17) 0.0163(19) 0.016(2) 0.0034(14) -0.0002(17) -0.0001(19)
    C6 0.019(2) 0.0106(19) 0.014(2) -0.0002(15) 0.0004(18) -0.0002(17)
    C7 0.0157(17) 0.0125(19) 0.019(2) -0.0012(15) 0.0031(19) 0.0006(17)
    C8 0.022(2) 0.024(2) 0.035(2) -0.0026(16) 0.0039(18) 0.0104(18)
    C9 0.0138(19) 0.0166(18) 0.016(2) 0.0024(15) -0.0012(18) 0.0016(17)
    O6 0.045(2) 0.0366(18) 0.039(2) -0.0051(15) -0.0063(16) -0.0029(16)
_geom_special_details
;
 All esds (except the esd in the dihedral angle between two l.s. planes)
 are estimated using the full covariance matrix.  The cell esds are taken
 into account individually in the estimation of esds in distances, angles
 and torsion angles; correlations between esds in cell parameters are only
 used when they are defined by crystal symmetry.  An approximate (isotropic)
 treatment of cell esds is used for estimating esds involving l.s. planes.
;
loop_
    _geom_bond_atom_site_label_1
    _geom_bond_atom_site_label_2
    _geom_bond_site_symmetry_2
    _geom_bond_distance
    _geom_bond_publ_flag
    O1 C7 . 1.237(4) ?
    O2 C7 . 1.298(5) ?
    O2 H1O2 . 0.88(6) ?
    O3 C1 . 1.363(4) ?
    O3 C8 . 1.456(5) ?
    O4 C9 . 1.300(5) ?
    O4 H1O4 . 0.88(3) ?
    O5 C9 . 1.229(4) ?
    C1 C6 . 1.402(6) ?
    C1 C2 . 1.414(6) ?
    C2 C3 . 1.398(6) ?
    C2 C9 . 1.503(6) ?
    C3 C4 . 1.394(6) ?
    C3 H3 . 0.9500 ?
    C4 C5 . 1.400(6) ?
    C4 C4 10_554 1.489(6) ?
    C5 C6 . 1.396(6) ?
    C5 H5 . 0.9500 ?
    C6 C7 . 1.507(6) ?
    C8 H8A . 0.9800 ?
    C8 H8B . 0.9800 ?
    C8 H8C . 0.9800 ?
    O6 H1O6 . 0.91(3) ?
    O6 H2O6 . 0.90(3) ?
loop_
    _geom_angle_atom_site_label_1
    _geom_angle_atom_site_label_2
    _geom_angle_atom_site_label_3
    _geom_angle_site_symmetry_1
    _geom_angle_site_symmetry_3
    _geom_angle
    _geom_angle_publ_flag
    C7 O2 H1O2 . . 105(4) ?
    C1 O3 C8 . . 114.9(4) ?
    C9 O4 H1O4 . . 117(5) ?
    O3 C1 C6 . . 121.1(4) ?
    O3 C1 C2 . . 120.3(4) ?
    C6 C1 C2 . . 118.6(2) ?
    C3 C2 C1 . . 119.6(4) ?
    C3 C2 C9 . . 116.1(3) ?
    C1 C2 C9 . . 124.2(3) ?
    C4 C3 C2 . . 122.3(4) ?
    C4 C3 H3 . . 118.8 ?
    C2 C3 H3 . . 118.8 ?
    C3 C4 C5 . . 117.3(2) ?
    C3 C4 C4 . 10_554 121.3(5) ?
    C5 C4 C4 . 10_554 121.4(5) ?
    C6 C5 C4 . . 121.9(4) ?
    C6 C5 H5 . . 119.1 ?
    C4 C5 H5 . . 119.1 ?
    C5 C6 C1 . . 120.3(4) ?
    C5 C6 C7 . . 115.2(4) ?
    C1 C6 C7 . . 124.5(3) ?
    O1 C7 O2 . . 123.9(4) ?
    O1 C7 C6 . . 119.1(4) ?
    O2 C7 C6 . . 117.0(3) ?
    O3 C8 H8A . . 109.5 ?
    O3 C8 H8B . . 109.5 ?
    H8A C8 H8B . . 109.5 ?
    O3 C8 H8C . . 109.5 ?
    H8A C8 H8C . . 109.5 ?
    H8B C8 H8C . . 109.5 ?
    O5 C9 O4 . . 123.6(4) ?
    O5 C9 C2 . . 120.1(4) ?
    O4 C9 C2 . . 116.4(3) ?
    H1O6 O6 H2O6 . . 95(6) ?
loop_
    _geom_torsion_atom_site_label_1
    _geom_torsion_atom_site_label_2
    _geom_torsion_atom_site_label_3
    _geom_torsion_atom_site_label_4
    _geom_torsion_site_symmetry_1
    _geom_torsion_site_symmetry_2
    _geom_torsion_site_symmetry_3
    _geom_torsion_site_symmetry_4
    _geom_torsion
    _geom_torsion_publ_flag
    C8 O3 C1 C6 . . . . 90.3(6) ?
    C8 O3 C1 C2 . . . . -92.3(6) ?
    O3 C1 C2 C3 . . . . -176.6(5) ?
    C6 C1 C2 C3 . . . . 0.9(9) ?
    O3 C1 C2 C9 . . . . 0.1(8) ?
    C6 C1 C2 C9 . . . . 177.6(4) ?
    C1 C2 C3 C4 . . . . -0.8(8) ?
    C9 C2 C3 C4 . . . . -177.8(4) ?
    C2 C3 C4 C5 . . . . 0.9(8) ?
    C2 C3 C4 C4 . . . 10_554 -179.9(3) ?
    C3 C4 C5 C6 . . . . -1.1(8) ?
    C4 C4 C5 C6 10_554 . . . 179.7(3) ?
    C4 C5 C6 C1 . . . . 1.2(8) ?
    C4 C5 C6 C7 . . . . -179.6(5) ?
    O3 C1 C6 C5 . . . . 176.4(4) ?
    C2 C1 C6 C5 . . . . -1.1(9) ?
    O3 C1 C6 C7 . . . . -2.7(8) ?
    C2 C1 C6 C7 . . . . 179.8(4) ?
    C5 C6 C7 O1 . . . . 8.4(7) ?
    C1 C6 C7 O1 . . . . -172.4(5) ?
    C5 C6 C7 O2 . . . . -172.1(4) ?
    C1 C6 C7 O2 . . . . 7.1(7) ?
    C3 C2 C9 O5 . . . . 6.7(7) ?
    C1 C2 C9 O5 . . . . -170.1(5) ?
    C3 C2 C9 O4 . . . . -172.8(4) ?
    C1 C2 C9 O4 . . . . 10.4(7) ?
loop_
    _geom_hbond_atom_site_label_D
    _geom_hbond_atom_site_label_H
    _geom_hbond_atom_site_label_A
    _geom_hbond_site_symmetry_A
    _geom_hbond_distance_DH
    _geom_hbond_distance_HA
    _geom_hbond_distance_DA
    _geom_hbond_angle_DHA
    _geom_hbond_publ_flag
    O2 H1O2 O5 7_654 0.88(6) 1.80(6) 2.663(4) 166(7) yes
    O4 H1O4 O1 15_554 0.88(3) 1.74(3) 2.611(4) 174(7) yes
    O6 H1O6 O6 12_454 0.91(3) 1.86(3) 2.768(4) 173(5) yes
    O6 H2O6 O3 . 0.90(3) 2.04(3) 2.941(5) 174(7) yes
_shelx_space_group_comment
;
The symmetry employed for this shelxl refinement is uniquely defined
by the following loop, which should always be used as a source of
symmetry information in preference to the above space-group names.
They are only intended as comments.
;
_shelx_estimated_absorpt_T_min     0.950
_shelx_estimated_absorpt_T_max     0.997
_shelx_hkl_file
;
  -9 -26  -3   54.83   11.91   0
  -9 -26  -1   -8.02   12.87   0
  -9 -18  -3   43.92    9.26   0
  -9 -18  -1    6.34    9.35   0
  -9 -17  -2   19.51    9.47   0
  -8 -13  -3   82.24    7.46   0
  -8 -13  -1   64.26    9.76   0
  -7 -18  -5  123.25   10.72   0
  -7 -13  -4   44.22    9.49   0
  -6 -13  -5  106.06   10.20   0
  -6 -10  -4  153.46    9.77   0
  -5 -15  -6   29.10    7.56   0
  -5 -10  -5   25.96    6.84   0
  -5  -6  -3   -3.93    7.08   0
  -5  -6  -1  188.47   14.84   0
  -4 -12  -6    1.16    7.64   0
  -4  -6  -4   29.55    9.87   0
  -4  -4  -2   -1.95   14.39   0
  -3 -16  -7    0.55    7.68   0
  -3  -6  -5  135.52    7.60   0
  -2  -8  -6   11.67    8.58   0
  -2  -5  -5   15.51   10.32   0
  -1 -17   4   71.56   12.70   0
   0  -9  -7  -13.97    9.78   0
   1 -11   4  156.50   12.21   0
   1  -6   3   37.75   11.09   0
   2 -23   5   60.72   13.23   0
   2 -21   5  124.11   13.35   0
   3 -16   5   23.71   10.04   0
   3  -1  -6   20.42    7.73   0
   6   2   2   16.51   10.26   0
   7   4  -5    4.50    9.37   0
   8 -18   6   24.52   10.82   0
   8   1   3    9.48    9.94   0
   8   6  -4    2.63    9.39   0
   9 -15   6   64.95   10.82   0
  10 -14   6   63.08    8.32   0
  10   4  -6    5.46   10.06   0
  11   2  -7    2.39    9.73   0
  11   5   2  131.21    7.98   0
  12   0   4   25.27    6.84   0
  14  -3   5   14.55    9.39   0
  15   9  -4   26.61   10.77   0
  15  10  -1    7.20   11.85   0
  16   2   4   -0.70    9.90   0
  16   5   3   14.50    9.38   0
  17  -7   6   16.39   10.99   0
  18  -1   5   12.98    9.39   0
  18   9   1    9.37    9.14   0
  19   3   4  214.08    9.58   0
  19   7  -6    8.96    9.21   0
  20  -6   6  -13.28   10.99   0
  20  -1   5   14.13    7.27   0
  20   8   2  129.48    9.83   0
  20  10  -4    1.78   14.29   0
  20  11  -1   12.32   10.31   0
  21   6   3   51.25    9.78   0
  22   8   2   46.67   10.54   0
  23   6   3   85.79   10.22   0
  25   6   3   80.67   11.74   0
  26   8   2    1.54   10.93   0
  27   6   3   12.51   11.78   0
  28   8   2    0.78   10.80   0
  -9 -27  -2   -7.42    9.62   0
  -9 -25  -2    9.39   10.36   0
  -9 -24  -3   11.30    8.26   0
  -9 -24  -1   24.86    9.91   0
  -9 -22  -3   37.13    9.55   0
  -9 -22  -1   45.29   11.20   0
  -9 -20  -1   14.93   10.32   0
  -8 -28   0    4.87   12.43   0
  -8 -24  -4   54.02   10.86   0
  -8 -22  -4   48.76   11.18   0
  -8 -18  -4   11.59    7.50   0
  -8 -16   0  269.80   12.33   0
  -8 -15  -3   47.87    9.23   0
  -7 -20  -5   12.59    8.11   0
  -7 -16   1   30.89   14.42   0
  -6 -15  -5   48.56   10.54   0
  -6  -9  -3   42.69    9.41   0
  -6  -8  -2  394.74   11.95   0
  -5 -17  -6   23.06    7.79   0
  -4  -9  -5   28.85    9.94   0
  -4  -5  -3   31.91    9.92   0
  -3 -11  -6   34.60   10.33   0
  -2 -15  -7    4.80    9.15   0
  -2 -11   3  379.65   12.21   0
  -1 -12  -7    3.29    9.04   0
  -1  -7  -6   67.29   10.35   0
  -1  -5   2   93.18   15.25   0
  -1  -4  -5   37.53    9.35   0
   0  -7   3   -5.19   10.09   0
   1  -8  -7    4.96    9.10   0
   2 -19   5    7.56    9.88   0
   2  -7  -7   79.67   10.28   0
   4 -13   5   21.42    9.79   0
   4  -6   4   35.24   10.89   0
   5  -5   4    3.66    7.58   0
   6  -9   5   19.14   10.43   0
   6  -4   4   25.16    7.77   0
   7 -19   6   -8.02    9.61   0
   7  -8   5   73.66   10.65   0
   7  -3   4   26.56    8.07   0
   7   3   2  474.68   15.37   0
   8 -16   6    8.75   10.55   0
   8  -7   5   76.41    7.62   0
   8  -2   4   35.54   10.41   0
   9  -6   5   11.94    7.13   0
   9  -1   4    0.11    9.25   0
   9   2   3  148.68   10.40   0
   9   3  -6   35.11    9.29   0
   9   6   1  372.22   13.89   0
   9   7   0   -4.00   11.49   0
  10 -12   6   71.29   10.76   0
  10   1  -7   18.17    9.97   0
  11 -11   6   36.19   10.34   0
  11   6  -5   74.29   10.91   0
  12   9  -1   54.99   12.33   0
  13  -9   6   65.97   10.45   0
  13   1   4   14.72    7.19   0
  13   4   3   16.14    7.28   0
  14  -8   6   82.28   10.07   0
  14   3  -7    3.02   10.28   0
  15  -7   6   19.90    9.53   0
  15  -2   5    8.48    6.96   0
  15   7   2   45.71   10.19   0
  16  -1   5    7.83    9.35   0
  17   3   4    8.91    9.26   0
  19   6   3  130.98   10.68   0
  21   0   5    7.83   11.11   0
  22   4   4   73.92    9.31   0
  22   9  -5    3.79   10.13   0
  23   0   5    8.98    8.48   0
  23  11   0   -5.96   10.53   0
  24   4   4   67.24   10.34   0
  25  10   1   14.88   10.03   0
  25  11   0    3.37   10.13   0
  27  10   1   37.01    8.95   0
  -9 -23  -2    6.07   10.67   0
  -9 -21  -2   43.55    8.89   0
  -8 -14  -2   79.36    9.79   0
  -7 -28   1    5.83   13.64   0
  -7 -15  -4   60.30   10.11   0
  -7 -12  -3   37.23   10.76   0
  -7 -11  -2   86.30   10.19   0
  -6 -17  -5   60.97   10.36   0
  -5 -12  -5  109.03    7.61   0
  -5  -9  -4   29.02    9.62   0
  -4 -17   3   34.28   13.49   0
  -3 -13  -6   13.57    9.99   0
  -3  -8  -5   -8.34    9.35   0
  -3  -5  -4  114.17    7.04   0
  -2 -24   4   18.05   14.01   0
  -2 -22   4  230.06   13.35   0
  -2 -10  -6   -1.04   10.00   0
  -1 -15   4   -3.04   11.15   0
   0 -12   4   30.85   11.04   0
   0 -11  -7  -11.79    9.47   0
   0  -3  -5   -3.39    8.84   0
   1  -5  -6  134.88   10.19   0
   1  -2  -5   32.22    9.60   0
   2 -17   5    7.97    9.88   0
   3 -14   5   17.47    9.61   0
   3  -7   4   28.55   10.80   0
   3  -6  -7   58.44    8.78   0
   4  -5  -7   15.37   10.34   0
   5 -10   5   30.18   10.12   0
   5  -4  -7    4.60    9.76   0
   5   2  -5    4.44   10.10   0
   6  -3  -7   60.82    9.88   0
   7 -17   6   27.90    9.40   0
   7  -2  -7   79.35   10.24   0
   7   6  -3    7.74    9.22   0
   8 -14   6   95.30   10.63   0
   8  -1  -7    8.10   10.08   0
   8   4   2  296.49   12.77   0
   9 -13   6   78.21    7.74   0
  10   0   4   67.25    9.63   0
  12  -3   5   10.28    7.50   0
  13   2  -7    6.86    9.94   0
  13   8   1   57.43    9.70   0
  13   9   0    2.03   10.98   0
  14   2   4   14.51    6.75   0
  14   5   3   34.12    9.88   0
  16  -6   6    7.87   11.09   0
  16   6  -6    4.32    8.68   0
  16   9   1   30.46    9.46   0
  16  10   0   17.09   10.92   0
  17   0   5   -3.47    9.26   0
  17   6   3    8.26    9.48   0
  17   8  -5   53.23    9.78   0
  18   8   2  343.84    8.75   0
  20  -4   6   14.27    9.84   0
  20   4   4  221.26   10.62   0
  21  10   1   56.59    9.66   0
  21  11   0    2.59    9.57   0
  22   7   3    5.89   10.77   0
  23   9   2    5.38    9.33   0
  24   1   5   13.51   10.96   0
  26   7   3    9.49   10.14   0
  27   9   2   10.70    9.14   0
  27  11   0   14.53    8.83   0
  -8 -29  -1   -0.15   11.24   0
  -8 -27  -3   13.61    9.61   0
  -8 -26   0   93.53   12.01   0
  -8 -25  -3   -5.35   10.31   0
  -8 -18   0   50.07   12.24   0
  -8 -16  -2    1.67   10.25   0
  -8 -15  -1  142.12   11.16   0
  -7 -17  -4    6.05    9.59   0
  -7 -13   0   23.98   12.23   0
  -6 -23  -5    1.63   10.72   0
  -6 -21  -5    1.97   10.49   0
  -6 -19  -5   -2.29    7.55   0
  -5 -14  -5   37.41    8.91   0
  -5 -13   2   43.57   20.32   0
  -4 -11  -5   14.80   10.25   0
  -2 -20   4   59.02   12.73   0
  -2  -7  -5   41.27    9.83   0
  -2  -4  -4   69.74    6.72   0
  -2  -2  -2    6.82   13.71   0
  -1 -16  -7    0.36    9.46   0
  -1  -9  -6   52.14    9.24   0
   0 -13  -7   10.19   10.04   0
   2  -9  -7  -11.32   10.41   0
   2  -8   4   44.13   10.62   0
   2  -4  -6  119.34    9.59   0
   2  -1  -5   38.14    7.03   0
   3  -3  -6 1044.89   12.75   0
   3   0  -5    9.63    6.71   0
   3   3   0    4.05   18.51   0
   4 -11   5   14.24   10.26   0
   4  -2  -6  120.35   10.50   0
   5  -1  -6  136.10   10.24   0
   5   5  -2  408.87   19.63   0
   6 -20   6    0.02    9.30   0
   6 -18   6   14.11    9.46   0
   6   0  -6  139.95   10.61   0
   7 -15   6    3.32   10.94   0
   7   1  -6   66.73    9.18   0
   9 -11   6   -7.73    9.42   0
  10 -10   6    0.46    9.77   0
  11  -9   6   -6.06    9.88   0
  11   1   4  140.20    9.97   0
  11   4   3   29.33    9.33   0
  12  -8   6   95.57   10.06   0
  12   1  -7   11.55    9.68   0
  14  -6   6   85.67   10.51   0
  14   7  -5    9.04    7.82   0
  15   3   4   28.16    9.56   0
  16   8   2    3.44    9.69   0
  18  -4   6   20.05   10.42   0
  18   4   4   51.55    9.40   0
  18  11  -1   18.79   10.42   0
  20   1   5   10.87    7.78   0
  20   7   3   86.71    9.42   0
  21  -3   6  136.56   11.37   0
  21   9   2   33.47    9.63   0
  23   5   4  142.88   11.31   0
  25   5   4    4.77   11.24   0
  -8 -26  -2    5.94   12.53   0
  -8 -24   0   45.13   12.65   0
  -8 -23  -3   -7.68    9.27   0
  -8 -21  -3    7.41    9.45   0
  -8 -20   0  300.72   14.11   0
  -7 -25  -4    1.69    8.45   0
  -7 -23  -4   21.77   10.94   0
  -7 -19  -4  139.29    8.32   0
  -7 -14  -3   12.88    9.49   0
  -7 -12  -1   81.54   10.55   0
  -6 -24   2    8.69   19.75   0
  -6 -14  -4  362.99   10.60   0
  -6 -11  -3  604.94   12.14   0
  -5 -16  -5   27.80   10.18   0
  -5 -11  -4  135.34    9.52   0
  -5  -8  -3   19.38    7.01   0
  -5  -7  -2  143.26    9.02   0
  -4  -8  -4   61.50    7.45   0
  -4  -5  -1  134.88   11.56   0
  -3 -17  -6   28.65   10.69   0
  -3 -10  -5   10.08    9.34   0
  -2 -26   4   11.36   13.41   0
  -2 -18   4   15.89   12.20   0
  -2 -12  -6   -5.92    7.09   0
  -2  -3  -3   52.36   11.47   0
  -1  -8   3   11.69   10.02   0
  -1  -6  -5  229.40   11.09   0
  -1  -3  -4 1417.18   11.83   0
   0 -15  -7    2.28    9.99   0
   0  -2  -4  623.50   11.58   0
   1 -24   5   -0.06   10.33   0
   1 -20   5   17.85   10.15   0
   1 -12  -7    4.48   10.55   0
   1  -9   4   -1.95    9.85   0
   1   0   1    6.15   19.51   0
   2 -15   5   20.40    9.08   0
   2   1   1 1588.39   23.14   0
   3 -12   5   13.10    9.66   0
   4  -1   3  158.03   11.98   0
   6 -16   6   -6.34   10.12   0
   6  -7   5    3.70    9.14   0
   6   5  -3    0.67   11.38   0
   8  -5   5    2.42    6.34   0
   9  -4   5   13.04    7.03   0
   9   5   2  249.35   11.36   0
  10   7   1  186.14   11.57   0
  11  -2   5   10.20    9.53   0
  11   0  -7   -5.92    9.65   0
  11   3  -6   34.68    9.87   0
  11   7  -4  414.83   11.71   0
  11   8  -3  256.14   13.41   0
  12   2   4    1.32   10.47   0
  13   7   2   46.68   10.91   0
  15  -5   6   38.58    7.30   0
  15   0   5    9.93    6.64   0
  15   2  -7   -6.07   10.34   0
  15   5  -6   32.77    8.60   0
  15   6   3   46.62    9.97   0
  16  -4   6    8.03   10.54   0
  16   4   4   40.24   10.02   0
  18   1   5    5.42    7.44   0
  18   6  -6   -2.88    8.21   0
  19   5   4   -1.00    9.03   0
  19   9   2   38.58   10.13   0
  19  11   0    3.42    9.62   0
  21   5   4   77.29    7.72   0
  25   8   3   -4.62   10.04   0
  25  12  -1    2.14    9.73   0
  27   8   3   16.31    9.27   0
  27  12  -1    3.66    9.89   0
  -8 -25  -1   -1.20   11.46   0
  -8 -24  -2   88.28   10.09   0
  -8 -22  -2   33.47   10.55   0
  -8 -22   0  340.19   12.55   0
  -8 -20  -2  139.26   10.40   0
  -8 -17  -1   21.80    9.61   0
  -7 -26   1    6.87   13.89   0
  -7 -18   1   98.16   16.13   0
  -7 -13  -2   51.92   10.84   0
  -6 -16  -4   63.55    9.67   0
  -6 -10  -2   31.95    9.90   0
  -5 -22  -5   21.01   10.76   0
  -5 -20  -5   -5.01   10.89   0
  -4 -13  -5   17.86    6.91   0
  -4 -10   2  157.93   15.29   0
  -4  -7  -3   68.15    9.87   0
  -3 -19  -6   68.49    9.86   0
  -3 -12   3  193.02   13.51   0
  -3  -7  -4   27.84   10.19   0
  -2 -14  -6   31.94    9.58   0
  -2  -6   2   18.43   14.26   0
  -1 -13   4   21.54    9.54   0
  -1 -11  -6   32.18    9.35   0
  -1  -2  -3  488.22   13.20   0
  -1  -1  -2 8683.41   35.31   0
   1 -18   5   -7.33   10.36   0
   1  -7  -6   65.81    9.25   0
   1  -1  -4   12.17    9.70   0
   2 -11  -7    8.47    9.87   0
   2  -3   3   48.88   11.70   0
   2   0  -4  658.53   12.11   0
   3  -2   3   48.29    8.56   0
   3   1  -4 1413.46   14.41   0
   4  -7  -7    4.91    7.32   0
   4  -4   4  305.51   10.91   0
   4   3   1  158.26   12.86   0
   4   4   0  352.21   22.80   0
   5 -19   6    6.53   10.44   0
   5 -17   6   17.52    8.53   0
   5  -8   5    2.28    6.59   0
   5  -6  -7   48.38   10.11   0
   5  -3   4  115.80    9.85   0
   5   3  -4  110.97    9.38   0
   6 -14   6   95.33    9.52   0
   6  -5  -7   38.22   10.24   0
   6  -2   4   69.12    9.45   0
   6   1   3   28.29    7.60   0
   7  -4  -7    7.74   10.05   0
   7  -1   4  249.42   11.17   0
   7   2   3  156.71   10.91   0
   8  -3  -7    7.76   10.01   0
   8   0   4 1076.24   13.27   0
   9  -9   6  127.59   11.06   0
   9  -2  -7   -4.95   10.13   0
   9   4  -5   23.76    8.68   0
  10  -1  -7   13.77    9.65   0
  10   2  -6   -2.44    9.91   0
  10   6   2   30.16    9.53   0
  10   8  -2   68.23   20.45   0
  11  -7   6   79.78   10.83   0
  12  -6   6   43.14   10.66   0
  12  -1   5   67.40   10.42   0
  13   6  -5  110.46   10.80   0
  14   9   1   65.32   10.49   0
  16   1   5   -1.74    7.40   0
  17  -3   6   57.89    8.04   0
  17  10   1   10.13    9.51   0
  19   8  -5   19.50   10.19   0
  20  -2   6   24.19    7.50   0
  21   8   3    7.22    9.85   0
  22   6   4    7.37    9.49   0
  22  10  -4    2.95   13.66   0
  22  11   1   36.76    9.80   0
  23   8   3   12.28    7.58   0
  23  12  -1   20.26   10.33   0
  24   3   5   86.75   11.11   0
  24   6   4   26.78   10.45   0
  24  11   1    6.46    9.60   0
  24  12  -2   -5.43   12.66   0
  26  10   2   37.44   10.63   0
  26  11   1   11.74   10.05   0
  26  12  -2    0.44   10.78   0
  28  10   2    4.01    9.29   0
  28  11   1   61.92   10.36   0
  -8 -23  -1   55.62   10.74   0
  -8 -21  -1  167.66   11.03   0
  -8 -19  -1   55.46    9.20   0
  -7 -29  -2   16.49   10.55   0
  -7 -29   0    4.20   12.33   0
  -7 -18  -3   36.85   10.16   0
  -6 -24  -4    8.48   10.36   0
  -6 -22  -4    9.31   10.34   0
  -6 -18  -4   61.65    9.71   0
  -6 -13  -3   67.35   10.58   0
  -5 -13  -4   11.03    9.48   0
  -4 -15  -5    8.72    8.99   0
  -4 -15   3   79.65   13.53   0
  -4 -10  -4   48.80   10.05   0
  -4  -6   0  133.37   20.54   0
  -3 -12  -5   -4.50    9.96   0
  -2 -16  -6   19.17    8.90   0
  -2 -16   4   -5.31   12.71   0
  -2  -9  -5  117.52    6.97   0
  -2  -6  -4   64.20    9.71   0
  -1 -13  -6   13.55   10.28   0
   0 -10  -6    5.74    9.16   0
   0 -10   4   65.10   10.01   0
   0  -1  -3   -7.54   11.77   0
   0  -1   1    2.72   19.46   0
   0   0  -2    1.72   15.50   0
   1 -16  -7   -8.91   10.32   0
   1 -16   5   -0.90    9.86   0
   1  -4   3  146.72   12.45   0
   2 -13  -7    5.09   10.08   0
   2  -6  -6   38.56    7.03   0
   3 -10  -7   -3.73    7.85   0
   3 -10   5   -3.16    8.83   0
   3  -5  -6    0.25    9.77   0
   3  -5   4  109.25   10.15   0
   4   4  -2    1.50   14.15   0
   5 -15   6   31.67    9.02   0
   5   4   1  146.42   15.69   0
   8 -10   6   63.66    7.63   0
   8   3  -5   -0.71    9.21   0
   8   3   3  527.08   11.37   0
  10   6  -4  165.70   11.01   0
  13   0   5    2.95    6.94   0
  14  -4   6    2.93    7.69   0
  14   1  -7   -1.05    9.39   0
  14   1   5   43.09    9.91   0
  14   4   4    3.67    8.96   0
  14   8  -4   48.39   11.04   0
  14   8   2   79.13   10.47   0
  15  -3   6   34.84   10.21   0
  16   7  -5   14.48   10.09   0
  16   7   3  157.98    7.41   0
  17   2   5    5.85    7.75   0
  17   5   4  121.33    7.93   0
  17   9  -4  153.04   12.12   0
  17   9   2   21.26    9.15   0
  19  -1   6   24.21    9.82   0
  20   3   5    7.64   10.00   0
  20   6  -6    0.77    7.70   0
  20   6   4    3.75   10.39   0
  20  11   1   19.21   11.70   0
  21  -1   6   -6.50    7.69   0
  21  12  -1   24.96   10.80   0
  22  10   2   52.56   10.77   0
  24  12   0   26.15    8.84   0
  26  12   0   -7.79    8.01   0
  28  12   0   -0.27    9.18   0
  -7 -24   1   20.88   12.49   0
  -7 -22  -3   12.21    9.99   0
  -7 -20  -3   82.16    7.14   0
  -7 -20   1   76.47   14.12   0
  -7 -15  -2   38.84    9.91   0
  -7 -15   0   24.89   12.18   0
  -7 -14  -1  117.58   10.06   0
  -6 -20   2   40.71   23.53   0
  -6 -13   1   -1.22   15.07   0
  -5 -15  -4   38.52   10.18   0
  -5 -10  -3  127.95    7.51   0
  -4 -23  -5   53.91   11.30   0
  -4 -21  -5   68.06   10.76   0
  -4 -19  -5   -4.36   10.05   0
  -3  -6  -3  178.64   10.33   0
  -3  -4  -1  167.08   17.27   0
  -2 -20  -6   61.14    9.63   0
  -2  -9   3  135.26   10.94   0
  -1 -15  -6    6.19    9.74   0
   0 -23   5   -0.48   12.37   0
   0 -21   5    4.11   12.88   0
   1  -9  -6   55.54    9.59   0
   1   0  -3  -10.35   11.38   0
   1   1  -2 8433.07   37.58   0
   2  -6   4   85.04    9.96   0
   2   0   2 9750.60   37.15   0
   2   1  -3  504.53   13.71   0
   2   2  -2    0.68   12.79   0
   3  -2  -5  137.75    9.66   0
   3   1   2   61.71   14.47   0
   3   2  -3   55.70   11.82   0
   4 -20   6   -2.78    9.54   0
   4 -18   6   12.74    9.36   0
   4  -4  -6   -5.24    6.82   0
   4  -1  -5   36.69    9.44   0
   4   2   2  154.82   16.42   0
   4   3  -3  519.03   12.73   0
   5  -8  -7    5.20   10.16   0
   5  -3  -6    5.02    9.32   0
   5   0  -5    8.07    9.99   0
   6 -12   6   29.58   10.56   0
   6  -5   5    8.41    9.42   0
   6   1  -5  234.28   10.38   0
   6   5   1  198.80   15.78   0
   7  -4   5   13.71    9.50   0
   7  -1  -6   68.99    9.91   0
   7   2  -5   37.00    8.91   0
   8  -3   5   12.42    9.44   0
   8   0  -6  -16.79    8.26   0
   9  -7   6    6.09    9.89   0
   9  -2   5  128.85    9.46   0
   9   4   3   11.55    9.57   0
  10  -6   6   20.49    9.64   0
  10  -1   5   -5.96    9.53   0
  10   2   4   34.55    7.10   0
  11  -5   6   40.18   10.33   0
  11   3   4   41.61    9.69   0
  11   7   2   82.14   10.23   0
  11   8   1  100.38   10.63   0
  12  -4   6    2.23    9.43   0
  12  -1  -7    2.80    9.79   0
  13   3  -6    1.65   10.74   0
  14  10   0   40.12    9.71   0
  15   2   5   16.66    9.20   0
  15   5   4   38.64   10.10   0
  16  -2   6    5.72    7.17   0
  17  -1   6   24.50   10.36   0
  17   5  -6   26.20    8.33   0
  17  11  -2   29.17   17.71   0
  17  11   0   53.73    9.01   0
  18   3   5   17.10   10.25   0
  18   6   4   78.14    9.46   0
  20  10   2   41.35    9.07   0
  22  12  -2   10.20   12.14   0
  22  12   0    1.46    8.64   0
  23   4   5   53.97    8.47   0
  23   7   4   35.85   10.33   0
  24   9   3    4.43   10.75   0
  25   7   4    9.45   11.01   0
  26   9   3   36.72   11.35   0
  -7 -28  -1   10.77    9.85   0
  -7 -27   0    0.47   12.15   0
  -7 -22   1  290.56   14.80   0
  -7 -17  -2  313.72   11.11   0
  -6 -29   1   14.59   14.38   0
  -6 -27  -3   28.01   11.35   0
  -6 -22   2  110.71   19.63   0
  -6 -15  -3   32.11   10.38   0
  -6 -12  -2  537.58   11.59   0
  -6 -11  -1  150.37   10.61   0
  -5 -25  -4   18.10   11.27   0
  -5 -17  -4  119.00   10.44   0
  -5  -9  -2  245.81   11.16   0
  -5  -8  -1  621.00   13.81   0
  -4 -12  -4    3.18    9.97   0
  -3 -16  -5   24.42    9.85   0
  -3 -14  -5   10.32    7.25   0
  -3  -9  -4  122.34    7.40   0
  -1 -17  -6   41.50   10.47   0
  -1 -11   4  143.64   12.16   0
  -1  -5  -4   21.00    6.71   0
   0 -19   5    4.95    9.81   0
   0 -12  -6    7.04    6.96   0
   0  -7  -5    7.07    9.61   0
   0  -5   3   -3.01   10.99   0
   1 -14   5   33.88   10.11   0
   1  -7   4  235.19   11.47   0
   1  -1   2 8640.56   36.57   0
   2 -11   5    3.51    9.98   0
   2  -8  -6   -2.50    8.26   0
   4 -16   6    8.94    9.91   0
   4 -11  -7   40.65   10.07   0
   4  -7   5   15.45    9.33   0
   5  -6   5    2.16    6.74   0
   5   3   2  704.32   13.26   0
   5   5   0   -0.92   19.66   0
   6  -7  -7    6.37    7.50   0
   7  -9   6   12.76   10.54   0
   8  -8   6   -3.00    7.55   0
   9  -4  -7    4.29   10.16   0
  10 -13   7    6.87    9.26   0
  10  -3  -7   10.89   10.47   0
  10   5   3  133.60    9.73   0
  11 -12   7   33.48   10.26   0
  11  -2  -7    4.99    8.84   0
  11   0   5   -3.58    7.40   0
  12 -11   7   41.04    7.86   0
  12   4   4    7.96   10.30   0
  12   5  -5   96.46    9.77   0
  13 -10   7   23.05    7.80   0
  13  -3   6  -11.80    7.83   0
  14  -2   6   12.77   10.11   0
  14   7   3   -5.10    9.87   0
  14   9  -3    5.28   13.14   0
  15   9   2   63.93    9.24   0
  15  10   1   23.03    9.81   0
  16   1  -7    9.93    8.56   0
  16  11  -1  147.76   12.00   0
  17  10  -3   25.81   17.06   0
  18   0   6   45.50   11.04   0
  18  10   2   48.75   10.33   0
  18  11   1   29.52    8.57   0
  19   4   5    9.13   10.25   0
  20   9   3   26.22   10.17   0
  20  12   0   23.21   10.67   0
  21   7   4    3.65    9.88   0
  21   8  -5    4.40    9.06   0
  24   5   5   76.59   10.39   0
  25  11   2    6.43   10.00   0
  25  12   1   12.67   10.73   0
  27  11   2   -6.29   10.14   0
  27  12   1  -10.02   11.19   0
  -7 -26  -1   17.77   10.29   0
  -7 -21  -2  132.85   10.59   0
  -7 -19  -2  105.29   10.50   0
  -7 -16  -1   21.58   10.18   0
  -6 -25  -3   83.29   11.46   0
  -6 -17  -3   22.77    9.48   0
  -5 -29   2    5.96   15.61   0
  -5 -23  -4  143.92   10.27   0
  -5 -21  -4   75.57   10.47   0
  -5 -19  -4   -1.98    9.20   0
  -5 -12  -3  452.11   11.40   0
  -5 -10   1  528.92   28.36   0
  -4 -14  -4   -8.90    8.79   0
  -4  -9  -3    7.53    6.74   0
  -3 -24  -5   47.10   11.26   0
  -3  -5  -2  719.49   12.93   0
  -2 -14   4   20.46    9.61   0
  -2 -13  -5   29.15    9.85   0
  -2  -8  -4   48.94   10.04   0
  -2  -5  -3  117.01   10.73   0
  -1 -21  -6   -2.57    7.66   0
  -1 -19  -6   38.57    7.64   0
  -1 -10  -5    4.44    8.97   0
   0 -17   5    1.75    9.83   0
   0  -4  -4  635.79    9.06   0
   1 -11  -6   41.60    7.48   0
   3 -19   6   59.01    9.87   0
   3  -8   5   -5.91    9.05   0
   3  -7  -6   18.17    6.47   0
   4  -6  -6   45.52    9.44   0
   5  -1   4   22.37    8.82   0
   6 -10   6   14.73   10.11   0
   6   0   4   60.94    9.32   0
   7   6   1  133.41   14.79   0
   9   5  -4   37.80    9.15   0
  10   7  -3   10.48   11.54   0
  11 -10   7   66.92    9.79   0
  11   1  -6   21.07   10.18   0
  11   6   3  602.90   12.19   0
  11   9   0   40.55   11.51   0
  12  -9   7   22.57   10.35   0
  12   2  -6    4.43    8.86   0
  12   9   1   53.61    9.71   0
  13  -8   7    7.10   10.20   0
  13   2   5   40.79    9.95   0
  13   5   4    8.87    8.72   0
  13  10  -1   66.94   13.03   0
  14  -7   7   17.83   10.82   0
  15  -6   7   21.00    9.48   0
  15  -1   6   -2.14    7.44   0
  15   0  -7    7.50    9.42   0
  15   6  -5   58.30   10.17   0
  16   0   6   10.57    8.80   0
  16   6   4   51.43    7.50   0
  17   4   5   95.19   10.72   0
  19   5  -6    5.76    8.91   0
  19   7   4  135.46    7.81   0
  20   5   5   11.45    9.72   0
  21  11   2   28.01    9.80   0
  22   5   5   12.12    7.69   0
  23  11   2    6.38    6.98   0
  23  12   1    9.94   10.02   0
  24   8   4   49.11   10.52   0
  24  10  -4    7.24   12.69   0
  25  10   3    6.77    9.74   0
  -7 -25   0   -3.04   10.00   0
  -7 -18  -1   95.20   11.69   0
  -7 -17   0   -0.57    9.83   0
  -6 -30   0    0.85   10.24   0
  -6 -28  -2   17.12   11.13   0
  -6 -23  -3   93.24    7.90   0
  -6 -21  -3   39.79    9.29   0
  -6 -14  -2   -1.19   10.40   0
  -6 -12   0  414.72   14.69   0
  -5 -28  -3   -0.40   10.61   0
  -4 -27   3   -0.03    7.41   0
  -3 -11  -4   44.37    9.10   0
  -3  -7   2  459.51   19.57   0
  -2 -15  -5   28.29    9.67   0
  -1  -6   3   40.56   10.82   0
  -1  -2   1 1541.02   29.42   0
   0 -18  -6   18.15   10.61   0
   0 -16  -6   12.28    6.81   0
   0 -15   5   -0.53    8.83   0
   0  -9  -5   11.80    9.26   0
   0  -8   4 1059.11   14.45   0
   0  -2   2 9661.35   39.78   0
   1 -13  -6    9.22   10.21   0
   1 -12   5   50.62   10.10   0
   1  -3  -4 1383.64   11.71   0
   2 -10  -6   -7.35    7.06   0
   2  -5  -5    4.55    9.83   0
   2  -2  -4 1328.71   13.48   0
   3  -3   4    5.03    9.19   0
   4 -15  -7   17.59   10.06   0
   4  -2   4   60.93    7.11   0
   5 -11   6   31.95   10.68   0
   5  -5  -6   20.35    8.70   0
   7  -8  -7   16.15    9.52   0
   7  -7   6    3.00    9.59   0
   7   1   4  253.95    7.89   0
   8  -6   6    8.10    9.71   0
   8   2   4   31.48   10.14   0
   9 -12   7    2.88    9.61   0
   9  -5   6   21.27    7.33   0
   9   8  -1  809.59   26.07   0
  10 -11   7   33.41   10.66   0
  10  -4   6    3.98    7.47   0
  10   3  -5    4.46   10.18   0
  11  -3   6   28.52    9.96   0
  12  -2   6   -6.18   10.19   0
  13  -2  -7   10.81    9.46   0
  14  -1  -7    7.16    9.27   0
  14   3   5    7.73    9.17   0
  15   8   3   43.21    6.93   0
  17   1   6   26.14   11.21   0
  17   7   4    5.23    9.10   0
  18   9   3   42.49    7.38   0
  20   8   4    9.23    9.38   0
  21  12   1   26.50    9.41   0
  22   8   4   43.05    7.84   0
  23   6   5    4.05   10.41   0
  23   8  -5   -1.29    8.95   0
  23  10   3   45.61    7.48   0
  26  13  -1    1.75   10.79   0
  27  13   0    1.59    9.91   0
  -7 -23   0    0.22    9.26   0
  -7 -22  -1  291.16   11.62   0
  -7 -21   0    7.06   12.49   0
  -7 -19   0  126.23   11.59   0
  -6 -29  -1   10.51   11.07   0
  -6 -26  -2   89.62   10.93   0
  -5 -26  -3   39.92   10.57   0
  -5 -11  -2  122.99   10.42   0
  -5  -9   0   -1.76   13.54   0
  -4 -22  -4   63.99   10.12   0
  -4 -20  -4  197.46   10.70   0
  -4 -11  -3   37.95    9.25   0
  -4  -8  -2  293.97   12.45   0
  -3 -17   4   -3.27   11.46   0
  -3 -10   3   19.56   11.67   0
  -3  -8  -3  524.66   11.18   0
  -2 -21  -5  140.01   11.20   0
  -2  -4  -2  143.12   15.74   0
  -2  -3  -1 2753.49   27.02   0
  -1  -7  -4  251.69   10.58   0
  -1  -4  -3  150.23    8.46   0
   1 -15  -6   -1.70    9.90   0
   2 -12  -6    4.05    9.64   0
   3  -1  -4 1420.95   13.98   0
   3   0   3   -1.95   11.74   0
   4 -12   6    0.10   10.74   0
   4  -5   5  103.48    9.83   0
   4  -3  -5   45.88   10.00   0
   4   0  -4  633.03   11.77   0
   4   1   3  140.46    8.71   0
   5 -14  -7   12.24   10.39   0
   5   2   3  129.76    8.05   0
   6 -11  -7    0.45    9.05   0
   6  -8   6    7.40    9.86   0
   6   2  -4   62.84    9.69   0
   6   3   3  174.37   10.39   0
   6   6   0 2997.36   30.53   0
   7   3  -4   23.65    9.85   0
   7   4   3   54.41    9.42   0
   8 -13   7   -7.84   10.48   0
   8  -2  -6    4.56    6.59   0
   8   6   2  381.44    9.46   0
   8   7   1  152.35   12.83   0
   9  -6  -7   10.92    7.80   0
   9   0   5   -3.03    6.50   0
   9   2  -5  126.42    9.62   0
  10  -9   7    0.72    9.40   0
  10  -5  -7    7.57    9.45   0
  10   1   5   -1.85    9.15   0
  10   4   4   44.61   10.20   0
  11  -8   7   31.17   10.82   0
  11   2   5   10.55    8.84   0
  12  -7   7   -4.43   11.20   0
  13  -6   7   -8.21   11.35   0
  14  -5   7   26.49   10.37   0
  14   0   6    0.08   10.20   0
  14   6   4  367.56    8.06   0
  15   4   5    1.93    9.22   0
  15  11   0   13.47    8.85   0
  16   9   3   27.72   10.10   0
  18  12   0   57.66   11.05   0
  21   6   5    8.74   10.19   0
  23  13   0    5.20    9.30   0
  24  13  -1   26.13    9.42   0
  25   9   4   -2.82   10.62   0
  25  13   0   -1.20    8.87   0
  26  12   2    6.08   10.35   0
  -6 -28   0    7.79   11.34   0
  -6 -27  -1   19.20   12.32   0
  -6 -27   1    6.48   12.97   0
  -6 -24  -2    8.67   10.01   0
  -6 -18  -2    6.29    9.33   0
  -6 -16  -2  591.50   11.23   0
  -6 -13  -1   -3.27    9.75   0
  -5 -24  -3   11.09   10.00   0
  -5 -16  -3   10.93    8.75   0
  -4 -13   3   12.42   11.74   0
  -4  -7  -1   57.10   13.62   0
  -3 -25   4   -3.98   15.14   0
  -3 -13  -4   81.72    7.43   0
  -2 -12   4    6.78    9.76   0
  -2 -10  -4   34.77    6.73   0
  -1 -22   5   24.28   12.36   0
  -1 -20   5   13.47   10.15   0
  -1 -18   5    9.45   11.15   0
  -1 -14  -5   24.94    9.85   0
  -1  -9   4   -0.62    9.93   0
   0 -13   5   -7.54    9.71   0
   0  -6  -4   50.74    9.51   0
   0  -3  -3   -5.36   11.27   0
   1 -17  -6   43.75    7.63   0
   1 -10   5    6.20    9.54   0
   1  -8  -5   66.43    6.79   0
   1  -5   4   19.34    9.60   0
   2 -20   6   27.09   10.01   0
   2 -18   6    8.92    9.53   0
   2 -14  -6   19.65    9.41   0
   2  -1   3  502.88   10.59   0
   3 -13   6   -1.93    8.55   0
   3 -11  -6   27.85   10.13   0
   3  -6   5  142.79   10.12   0
   4  -8  -6   45.41    6.90   0
   5  -9   6   19.54   10.05   0
   5  -7  -6   19.73    8.97   0
   5  -2  -5   10.68    9.37   0
   5   1  -4   15.05    6.91   0
   6 -13  -7    3.08   11.06   0
   6  -1  -5  230.95   10.78   0
   7 -14   7   26.39   10.62   0
   8  -9  -7   29.53    9.73   0
   8   5   3   39.74    9.71   0
   9 -10   7   -6.97   10.31   0
   9  -3   6   27.06    8.74   0
   9   7   2  408.40   11.75   0
  10  -2   6    4.40    9.14   0
  11   5   4  113.81    9.55   0
  12   3   5    7.55   10.19   0
  13   8   3   77.24    9.89   0
  13  10   1   71.81   10.64   0
  14   2  -6   21.44    8.05   0
  14   5  -5   33.77    7.98   0
  15  -2  -7    5.76    9.53   0
  15   7   4   67.90   10.05   0
  16  -1  -7   -3.15    8.96   0
  16   2   6    6.80    8.46   0
  16   5   5   13.04   10.43   0
  16   8  -4  248.14   12.43   0
  19   3   6   43.40   11.01   0
  19   6   5    3.44    7.74   0
  19  10   3   23.84    6.42   0
  19  12   1   25.19    9.94   0
  21   9   4   -2.82    9.86   0
  22   7   5    8.99   11.16   0
  24  13   1   40.47    8.80   0
  26  13   1   10.62   10.14   0
  -6 -22  -2  115.70    9.01   0
  -6 -20  -2   37.98   10.24   0
  -5 -30  -1   16.56   11.61   0
  -5 -30   1    6.19   13.67   0
  -5 -22  -3   49.27    7.51   0
  -5 -20   3   12.38   21.95   0
  -5 -10  -1  551.49   14.21   0
  -4 -27  -3   14.05   11.02   0
  -4 -13  -3    3.10    9.57   0
  -3 -17  -4    7.82    9.78   0
  -3 -15  -4    3.51    6.97   0
  -3 -15   4   10.89   10.74   0
  -2  -7  -3  163.04   10.59   0
  -2  -7   3  150.00   11.23   0
  -1 -24   5    7.47   12.49   0
  -1 -22  -5   31.60   10.39   0
  -1 -20  -5    6.52    9.86   0
  -1 -16  -5    5.11    7.26   0
  -1 -16   5    1.52   11.20   0
  -1  -9  -4    0.43    8.99   0
  -1  -3  -2   53.53   14.55   0
  -1  -3   2   59.64   15.27   0
   1  -2  -3  488.57   13.10   0
   1  -2   3  510.77   11.13   0
   2 -18  -6   21.55   10.50   0
   2 -16  -6   17.47    9.37   0
   2 -16   6    1.23    9.65   0
   2  -7  -5   48.05    7.17   0
   2  -7   5   39.29    9.09   0
   4 -10  -6    9.28   10.22   0
   4 -10   6    7.09   10.71   0
   6 -15  -7    4.04    8.74   0
   6 -15   7   13.57    9.20   0
   6  -6  -6   -1.23    8.12   0
   6  -6   6    5.89    9.15   0
   7 -12  -7    1.67    9.34   0
   7 -12   7    1.34    9.81   0
   7  -5  -6   13.75    9.25   0
   7  -5   6    5.43    9.52   0
   8 -11   7   27.18    7.80   0
   9  -8  -7   30.51    7.24   0
   9   6  -3   43.90    8.73   0
   9   6   3   59.21    9.19   0
   9   8   1  814.26   14.14   0
  10  -7  -7    1.55    9.28   0
  10  -7   7   22.02   10.27   0
  10   8   2   63.05   10.13   0
  11  -6  -7    8.23    9.62   0
  11  -6   7   13.34   10.02   0
  11  -1   6   33.20    7.32   0
  12  -5  -7   13.29    9.46   0
  12   0  -6    3.83    9.87   0
  12   6   4   16.69    9.54   0
  12  10   0   36.68   10.55   0
  13  -4  -7    5.51    9.78   0
  13   1  -6   14.54    8.60   0
  13   1   6    7.94    9.18   0
  13   4   5   16.06    9.71   0
  14  -3  -7    8.61    9.58   0
  14  10   2   69.28    9.61   0
  16   8   4  253.34   10.64   0
  17   3   6   77.45   10.65   0
  17   6  -5   58.06    7.97   0
  17   6   5   61.13   10.27   0
  19   9   4  120.64   10.47   0
  20   4  -6    1.71    8.34   0
  20   4   6   -1.73   10.68   0
  20   7  -5   -1.30    8.10   0
  20   7   5   -3.43   10.99   0
  20  12  -2   11.08   16.11   0
  21  13   0   17.62   10.11   0
  22  11   3   14.19    7.19   0
  22  13  -1   -2.25   10.66   0
  22  13   1   10.13    8.81   0
  -6 -26   0    7.88   11.76   0
  -6 -25  -1   27.68   10.67   0
  -6 -25   1   29.35   14.42   0
  -6 -15  -1   28.13   10.50   0
  -6 -14   0  278.10   12.96   0
  -5 -27  -2   20.09   10.56   0
  -5 -13  -2   50.49    6.97   0
  -4 -25  -3   14.36   10.79   0
  -4 -15  -3   74.39    9.56   0
  -3 -21  -4   32.42    9.40   0
  -3 -19  -4  229.03    9.27   0
  -3 -10  -3   26.76    6.59   0
  -2 -12  -4    6.74    6.63   0
   0 -13  -5   -3.21    6.98   0
   0 -11   5   -3.66    9.43   0
   0  -3   3   -1.42   11.96   0
   1  -5  -4   25.28    6.53   0
   2 -20  -6   39.79    7.39   0
   2 -14   6   26.92    9.30   0
   3 -15  -6   27.05    9.79   0
   3 -13  -6    9.36    7.62   0
   3 -11   6   25.30   10.52   0
   3  -6  -5  128.32    7.28   0
   4   0   4  621.92   11.32   0
   5  -9  -6   16.68    9.82   0
   5  -7   6   11.53    9.24   0
   5  -2   5    8.46    9.97   0
   5   1   4   27.73    9.29   0
   6 -13   7   13.41    9.97   0
   6  -1   5  222.04   10.57   0
   6   2   4   72.68    9.76   0
   7 -14  -7   12.68    8.89   0
   7   0   5   -3.03   10.01   0
   7   3   4   22.58   10.25   0
   7   7   0   -5.09   14.34   0
   8 -11  -7   23.74    7.68   0
   8  -9   7   32.53   10.22   0
   8  -4  -6   41.43    6.90   0
   8   1   5   77.09    9.74   0
   9 -10  -7   13.36    9.93   0
   9  -8   7   12.01    7.95   0
   9  -3  -6   31.73    8.35   0
   9   2   5  142.44    9.66   0
  10  -2  -6    8.20    9.28   0
  10   7   3   12.43   10.21   0
  11  -1  -6   34.68    8.91   0
  14   2   6   31.01    9.88   0
  14   5   5   31.09    7.04   0
  14   9   3   -5.86    7.11   0
  15  -2   7   10.48    7.39   0
  16  -1   7    1.85   10.59   0
  17  12   1  100.96    9.89   0
  18   4   6   10.65   10.55   0
  18   7   5  101.77   10.67   0
  20  11   3   29.76    7.68   0
  25  12   3   -6.57   10.81   0
  25  13   2    5.46    9.61   0
  -6 -17  -1  231.92   10.69   0
  -6 -15   1   25.48   14.16   0
  -5 -27   2   21.02   16.28   0
  -5 -25  -2   21.34    9.56   0
  -5 -15  -2    6.26    9.58   0
  -4 -23  -3  127.58   10.38   0
  -3 -28  -3   50.91   10.54   0
  -3  -5   0   25.16   19.84   0
  -2 -26  -4    1.81    9.37   0
  -2 -14  -4   19.26    8.62   0
  -2 -10   4   26.78   10.01   0
  -1 -14   5   38.73   10.12   0
  -1 -11  -4  147.11    9.74   0
  -1  -6  -3   32.92   10.17   0
  -1  -2  -1 1468.64   20.93   0
   0 -21  -5    0.90   10.51   0
   0 -15  -5   -3.09    6.75   0
   0  -8  -4 1049.35   12.66   0
   1 -21   6   -2.97    9.79   0
   1 -17   6   34.50   11.99   0
   1  -8   5   61.34    8.96   0
   2  -9  -5  118.48    8.71   0
   2  -4  -4   75.40    6.62   0
   2  -1  -3  499.75   10.40   0
   3 -19  -6   59.58   10.54   0
   3  -1   4 1413.77   13.80   0
   4 -12  -6   13.10    7.20   0
   4  -8   6   42.07    9.22   0
   4  -5  -5  109.59    7.28   0
   5  -4  -5  109.88    9.56   0
   6  -8  -6   11.08    9.13   0
   7 -10   7    4.88   10.38   0
   7  -3   6   24.62    8.42   0
   8 -13  -7   -2.73    7.31   0
   8  -2   6   -7.97    9.11   0
   8   4   4   61.21    7.46   0
   8   5  -3   29.32    9.06   0
   9 -12  -7   23.26    9.80   0
   9  -6   7   16.63    9.39   0
   9  -1   6   47.35    9.51   0
   9   5   4   25.45    9.56   0
  10  -9  -7   10.60    7.18   0
  10   9   1   17.12    9.86   0
  11  -8  -7   32.74    9.93   0
  11  -4   7   48.73   10.13   0
  11   4   5   25.87   10.28   0
  11   5  -4  120.88    9.22   0
  11   8   3  269.32   10.85   0
  11   9   2  123.14    9.98   0
  12  -7  -7   -5.83    9.97   0
  12  -3   7  -11.01   10.78   0
  12   3  -5   15.53    7.89   0
  13  -6  -7    4.58   10.39   0
  13  -2   7   -8.41    9.25   0
  14  -5  -7   11.45   10.02   0
  14   8   4   57.98   10.49   0
  14  11   1   64.27   10.53   0
  15   1  -6    9.19    9.31   0
  15   3   6   27.45    7.57   0
  15  10   3   16.56    9.54   0
  15  11   2   46.84    9.94   0
  16  -3  -7    3.98    8.71   0
  16   4   6   -1.82    9.66   0
  16  12   0  339.60   12.47   0
  17   9   4  166.79    7.35   0
  17  12  -1  100.63   12.31   0
  18  11   3   58.55    9.19   0
  18  12   2   24.64    9.93   0
  19   5   6   19.05   11.54   0
  20  13   1   13.74    8.93   0
  21   8   5   14.58    7.71   0
  22   7  -5    0.88    8.99   0
  23  12   3   11.08   10.38   0
  23  13   2   15.24    9.73   0
  26  14   0   32.49    9.68   0
  -6 -24   0  123.21   12.03   0
  -6 -21  -1   42.81   10.17   0
  -6 -19  -1  275.54   10.55   0
  -5 -29   0    5.11   11.89   0
  -5 -28  -1    9.46    9.46   0
  -5 -23  -2   17.74   10.35   0
  -5 -17  -2   86.14    9.20   0
  -5 -12  -1   61.81   10.49   0
  -4 -28  -2   -0.26   10.59   0
  -4 -21  -3   18.25    6.97   0
  -4 -19  -3  269.72    8.10   0
  -3 -13   4   87.27   11.77   0
  -3 -12  -3  195.36   10.36   0
  -3  -6  -1  216.30   15.14   0
  -2 -20  -4   58.99   10.40   0
  -2 -18  -4   13.28    9.84   0
  -2 -16  -4   -3.69    6.83   0
  -2  -4   2  154.34   18.57   0
  -1  -7   4  249.73   11.59   0
  -1  -4   3  142.82   12.52   0
   0  -2  -2 9335.94   34.18   0
   1 -15   6   -7.34    8.55   0
   1 -14  -5   18.14    9.69   0
   2 -12   6   -9.24   10.18   0
   2  -2   4 1303.54   11.79   0
   3  -4   5   44.11    7.78   0
   3  -3  -4   -4.21    6.45   0
   3   0  -3   -0.64    8.27   0
   4 -16  -6   17.23    9.99   0
   4 -14  -6   14.46    7.16   0
   4   1  -3  154.33   11.88   0
   4   4   2   10.85   14.58   0
   5 -14   7   27.39    7.64   0
   5 -11  -6   35.57    6.99   0
   5  -5   6   16.24    9.64   0
   5   2  -3  118.25   10.86   0
   5   5   2  415.05   14.90   0
   6 -11   7    4.75    7.53   0
   6  -4   6   42.27    9.61   0
   6  -3  -5  125.47    9.46   0
   7  -8   7   10.41    9.92   0
   7  -7  -6   30.33    6.60   0
   7  -2  -5   43.81    9.82   0
   8  -7   7    9.50   11.22   0
   8  -6  -6    2.92    8.83   0
   8  -1  -5   61.22    9.51   0
   8   8   0 1193.30   20.32   0
   9   0  -5    8.93    8.63   0
  10 -11  -7   51.21   10.53   0
  10   1  -5    8.86    9.09   0
  10   6   4  169.81    9.81   0
  11 -10  -7   57.11    9.95   0
  11   1   6   36.33    7.78   0
  12   2   6    6.72   10.18   0
  12   5   5   96.82    9.92   0
  13   3   6   -9.77    9.53   0
  13   8  -3   74.50   10.75   0
  14  -1   7    4.88    8.51   0
  14   0  -6    8.16    9.13   0
  15   7  -4   57.61    9.94   0
  16   7   5   24.50    7.65   0
  17   5   6   13.99   10.22   0
  18   2  -6   18.23    8.77   0
  18  10   4   52.46   10.11   0
  19   6  -5   -4.89    7.78   0
  19   8   5   16.72    8.11   0
  19  13   0   -0.25    8.67   0
  20   6   6    0.39   11.07   0
  21   9  -4    2.64   10.20   0
  21  12   3   14.24    9.62   0
  21  13   2   17.81    9.96   0
  22   9   5   17.23   10.12   0
  22  11  -3    9.53   15.48   0
  24  14   0   39.04   10.33   0
  25  14   1    7.25    9.30   0
  27  14   1   76.49   10.46   0
  -6 -23   1  108.10   11.93   0
  -6 -22   0    4.23   12.23   0
  -6 -16   0  105.60   11.15   0
  -5 -28   1    4.65   12.41   0
  -5 -26  -1    7.59   11.26   0
  -5 -19  -2  981.90   11.18   0
  -4 -12  -2   24.24    9.90   0
  -4 -11   3   29.24   11.53   0
  -4  -9  -1  315.80   14.51   0
  -3 -14  -3   33.72   10.23   0
  -3  -8   3  514.29   14.51   0
  -2 -21   5  101.53   13.68   0
  -2 -19   5   15.38    9.82   0
  -2 -17   5    0.29   11.59   0
  -2  -6  -2   23.56    9.63   0
  -1 -13  -4   17.19    9.02   0
  -1 -12   5   52.10   10.05   0
   0 -10  -4   63.52    9.21   0
   0  -9   5   11.95    9.00   0
   0  -5  -3   -5.56    9.83   0
   1 -24  -5    5.72    8.24   0
   1 -18  -5    4.82   10.20   0
   1 -16  -5    4.18    8.83   0
   1  -3   4 1404.96   14.21   0
   2 -11  -5   16.93    6.65   0
   2  -5   5    7.76    7.67   0
   2   2   2   10.10   14.13   0
   3   2   3   54.35   11.71   0
   4 -20  -6    1.51    7.60   0
   4  -7  -5    4.87    9.22   0
   4  -6   6   41.21   10.14   0
   4  -2  -4   67.84    6.83   0
   4   3   3  509.64   12.31   0
   5 -12   7    9.52   10.35   0
   5  -1  -4   18.11    9.44   0
   5   4   3   45.96    9.99   0
   6  -9   7    3.36   10.60   0
   6   5   3    7.07   10.06   0
   6   6   2    9.71   11.94   0
   7  -9  -6    2.56    9.38   0
   9  -5  -6    7.73    7.22   0
  10 -13  -7   24.14    8.29   0
  10  -4  -6    6.56    9.34   0
  10  -3   7    6.12    9.87   0
  11  -3  -6   33.43    9.73   0
  11  -2   7    6.98    9.14   0
  11   7   4  459.38   11.29   0
  11  10   1   90.07    9.80   0
  12  -2  -6    8.91    8.83   0
  12   9   3   27.77    7.22   0
  12  10   2  121.20   10.64   0
  13   6   5  104.19    7.49   0
  13  11   0   -2.59   11.45   0
  14  -7  -7    1.21    9.94   0
  14   4   6    9.84    9.61   0
  14  11  -1   71.88   13.11   0
  15  -6  -7    3.53    9.23   0
  15   9   4   34.00    7.01   0
  15  12   1  174.67   12.01   0
  16   1   7   -0.14    7.63   0
  16  11   3   49.96   10.07   0
  18   6   6   17.86   10.39   0
  18   8  -4   19.57   10.22   0
  18  13   1    8.09    9.24   0
  19  12   3  139.57   10.59   0
  20   9   5   -3.34   10.40   0
  20  13  -1   15.99    9.49   0
  21   3  -6   88.09    8.18   0
  21  11   4   69.76   10.93   0
  23  14   1    8.56    9.37   0
  25  13  -2    5.44   15.08   0
  26  14   2   -7.91    9.38   0
  27  14  -1   62.70   11.37   0
  -6 -21   1   39.17   13.93   0
  -6 -18   0 1290.04   15.53   0
  -6 -17   1  234.30   15.16   0
  -5 -16   3   11.18   16.44   0
  -5 -11   0  198.93   11.82   0
  -4 -29  -1   45.22   10.61   0
  -4 -26  -2   25.61    9.23   0
  -4 -20   4  191.03   16.81   0
  -4 -18   4   51.73   12.57   0
  -3 -29  -2   41.01   10.42   0
  -3 -22  -3  301.59   11.67   0
  -3 -16  -3    9.63    9.43   0
  -3  -9  -2   33.43    7.52   0
  -2 -23   5   62.56   14.07   0
  -2 -15   5    6.08   10.51   0
  -2  -3   1 2635.80   40.23   0
  -1 -23  -4   45.75   10.20   0
  -1 -17  -4   55.71    9.89   0
  -1 -15  -4   -0.12    8.59   0
  -1  -8  -3   19.34    9.49   0
   0 -20   6  107.14   12.61   0
   0 -18   6   34.19   11.04   0
   0  -4   4  625.46   11.78   0
   1 -13   6    9.37    9.60   0
   1  -6   5  238.13   10.43   0
   1  -1  -2 8585.28   34.13   0
   1   1   2 8532.91   35.25   0
   2 -13  -5   28.56    6.99   0
   2  -6  -4   64.80    9.48   0
   2   1   3  511.42   13.46   0
   3 -10  -5   -3.95    8.13   0
   3  -7   6   23.72    9.14   0
   4 -13   7   19.62   10.50   0
   4  -1   5   38.95    9.42   0
   5 -15  -6   40.08    6.61   0
   5 -10   7   13.26   10.15   0
   5  -6  -5   -3.03    9.26   0
   5   0   5   -4.46    9.97   0
   6 -12  -6   34.10    9.06   0
   6   0  -4   49.30    6.83   0
   6   1   5  231.66    8.09   0
   7  -6   7   -1.33    9.98   0
   7  -1   6   77.71    9.96   0
   7   1  -4  250.89   11.01   0
   7   2   5   45.99    7.06   0
   7   6   3   19.54    6.77   0
   7   7   2   81.77   10.93   0
   8  -8  -6   12.60    9.69   0
   8  -5   7    3.91   10.17   0
   8   0   6   15.44    9.03   0
   8   2  -4   42.71    9.40   0
   8   3   5    0.04    9.37   0
   8   7   3    6.81    9.00   0
   9  -4   7    1.56    7.77   0
   9   1   6   40.86    9.38   0
   9   4   5   19.81    9.54   0
  12 -11  -7   20.86    9.87   0
  12  -1   7    7.07    7.60   0
  12   8   4   40.25    9.26   0
  13   0   7   -3.44    7.48   0
  13  10   3  144.25   10.30   0
  14   7   5    3.52    6.74   0
  15   5   6   43.16    9.59   0
  16   0  -6   12.50    9.27   0
  16  10   4   13.90    9.24   0
  16  12   2   -0.90    9.30   0
  17   1  -6   32.86    9.12   0
  18   5  -5   19.06    9.39   0
  18   9   5    1.74    9.79   0
  19  11   4   19.72    9.54   0
  19  13   2   -2.60    9.32   0
  21   6  -5    0.02    8.55   0
  21  10   5   10.32   10.00   0
  21  14   1    9.89   10.88   0
  22  13   3   14.91   10.43   0
  22  14   0    6.17    8.07   0
  24  12   4    8.51   10.16   0
  24  14   2   13.16   10.15   0
  25  14  -1    0.88   10.51   0
  -5 -27   0    8.37    9.84   0
  -5 -24  -1   49.94   10.19   0
  -5 -14  -1   71.31    9.65   0
  -4 -30   0   24.34   10.75   0
  -4 -27   3    2.19   18.87   0
  -4 -24  -2  -12.03   10.86   0
  -4 -22   4   56.28   18.48   0
  -4 -14  -2  441.66   10.53   0
  -3 -20  -3   -0.08    7.55   0
  -3 -18  -3   19.07    7.44   0
  -3 -11   4   50.65   11.73   0
  -2  -8   4   33.00   10.61   0
  -2  -5   3  128.26   11.40   0
  -1 -19  -4  137.55    7.48   0
  -1 -10   5    1.09    9.12   0
   0 -26  -4   31.28    9.97   0
   0 -16   6    3.55   10.01   0
   0 -12  -4   25.88    8.65   0
   0  -1  -1   10.37   18.05   0
   1 -11   6   26.52   10.31   0
   1  -9  -4    1.69    9.13   0
   1  -4  -3  149.49    8.37   0
   1   0   3    5.47   11.95   0
   2 -23  -5   74.18    8.95   0
   2 -21  -5  127.74   11.15   0
   2 -19  -5    6.88    9.17   0
   2 -15  -5   26.22    6.96   0
   2  -8   6    0.61    8.24   0
   2   0  -2 9292.48   37.81   0
   3 -16   7    4.97    9.17   0
   3 -12  -5   -4.91   10.13   0
   3  -2   5  133.09    9.66   0
   3   4   1  157.44   18.31   0
   4 -11   7   46.36    9.32   0
   4   2   4   76.07    9.29   0
   4   5   1  137.98   15.50   0
   5  -3   6    1.39   10.01   0
   5   3   4  116.98    9.91   0
   5   6   1  184.63   14.76   0
   6 -16  -6   -3.06   10.62   0
   6 -14  -6   93.76    7.60   0
   6  -5  -5   -6.62    8.34   0
   6  -2   6   36.54    7.62   0
   6   4   4   40.94   10.30   0
   7 -11  -6   94.39    9.14   0
   7   5   4   56.93    9.82   0
   8   8   2   13.96   10.05   0
   9  -7  -6    3.73    9.04   0
   9   8   3  118.92   10.10   0
   9   9   0   -4.59   11.02   0
  10  -6  -6   15.54    9.92   0
  10   5   5   29.04    6.99   0
  11   3   6   45.18    6.96   0
  11   6   5   69.20    9.88   0
  12   4   6   -1.61   10.35   0
  13 -10  -7    0.01    7.28   0
  13   2  -5   34.43    9.55   0
  13  11   2   37.20    9.55   0
  14  -2  -6   24.83    9.29   0
  15  -1  -6   -5.22    9.21   0
  15   2   7   -2.57    7.21   0
  15   8   5   48.35    7.04   0
  16   3   7    9.78   10.41   0
  16   6   6    1.47    7.95   0
  17  12   3    4.11    9.31   0
  17  13   0   63.39    9.85   0
  20  13   3    2.59    9.93   0
  22  12   4   13.68    7.20   0
  22  14   2   37.18    9.68   0
  23   9  -4   15.06   10.35   0
  -5 -22  -1  349.53   11.91   0
  -5 -18  -1  153.92   11.43   0
  -5 -16  -1    8.75   10.27   0
  -4 -22  -2  151.56    9.29   0
  -4 -20  -2   25.97    9.88   0
  -4 -18  -2   68.03   10.09   0
  -4 -16  -2   52.60    9.22   0
  -4 -16   4   55.62   12.42   0
  -4  -8   2  282.59   18.71   0
  -3 -30  -1   48.39   12.33   0
  -3 -27  -2   34.46   10.60   0
  -3 -11  -2 1045.06   13.36   0
  -2 -25  -3    4.94    7.55   0
  -2 -13  -3   11.89    9.57   0
  -2 -13   5   33.20   10.19   0
  -1 -28  -3   26.26   10.50   0
  -1  -5  -2  101.32   10.60   0
  -1  -5   4    7.54    9.66   0
   0 -24  -4   19.23    9.12   0
   0 -22  -4    3.64    9.65   0
   0 -14  -4   22.51    9.22   0
   0 -14   6    5.94    9.39   0
   0  -7  -3    6.30    9.53   0
   0  -7   5    9.29    9.44   0
   0  -1   3   -1.10   11.69   0
   0   0   2    2.06   15.00   0
   2  -3   5  121.34    9.83   0
   2   0   4  624.92   11.71   0
   2   3   1 2626.28   26.74   0
   3 -14  -5   18.99    9.18   0
   3   1   4 1375.06   11.64   0
   4  -4  -4  302.42   10.23   0
   4  -4   6    4.30    7.16   0
   5  -8  -5    5.91    8.77   0
   5  -8   7   13.58   10.69   0
   6 -20  -6  -11.30    7.70   0
   6   7   1  129.70   14.52   0
   8 -10  -6   63.60    7.41   0
   8  -3  -5   -0.10    8.81   0
   8  -3   7    1.26    9.99   0
   8   6   4   13.19    6.87   0
   9  -9  -6  135.29   10.54   0
   9  -2  -5  129.53    9.13   0
   9  -2   7    9.40   10.59   0
   9   7   4   78.46    9.71   0
   9   9   2  389.00   11.44   0
  10  -1  -5    8.41    9.02   0
  10   9  -1   11.45   14.66   0
  10   9   3   65.15   10.22   0
  11  -5  -6   33.23    7.25   0
  11   0  -5   10.60    9.56   0
  11   0   7    1.59   10.30   0
  12  -4  -6   -0.92    7.47   0
  12   1  -5   55.20   10.03   0
  12   1   7    7.42   10.96   0
  12   7  -3   32.98   10.75   0
  12   7   5    3.33    9.68   0
  12  11   1    4.98   10.27   0
  13  -3  -6    8.45    7.06   0
  13   2   7   -3.43    9.40   0
  13   5  -4   18.38    9.81   0
  13   5   6   56.37    7.05   0
  14   6   6  107.29    9.25   0
  14  10   4   85.03    9.76   0
  14  11   3  107.34    7.16   0
  16   9  -3   43.06   12.52   0
  16   9   5   75.47    7.82   0
  16  13   1   68.76   10.15   0
  17   4  -5   91.45    9.32   0
  17   7   6   21.95    8.05   0
  17  11   4    2.86    7.09   0
  17  13   2  139.44   10.68   0
  19   1  -6   37.15    8.76   0
  19  10   5   90.83    7.90   0
  20  12   4    0.85    7.69   0
  20  14   0   99.04    9.51   0
  20  14   2   12.79    9.23   0
  23   6  -5    8.11    8.54   0
  23  14  -1   -3.31   10.79   0
  23  14   3    5.26    8.76   0
  25  14   3   -5.12    9.96   0
  26  15   1    6.04    9.23   0
  27  15   0    2.12    9.13   0
  -5 -26   1    4.41   11.46   0
  -5 -25   0   64.92   10.48   0
  -5 -25   2   17.27   12.78   0
  -4 -11  -1 1934.48   17.66   0
  -3 -25  -2   46.66   10.61   0
  -2 -23  -3   17.76    8.10   0
  -2 -21  -3   20.39    8.99   0
  -2 -19  -3    6.11    9.74   0
  -2 -17  -3   -7.38    9.19   0
  -2 -15  -3   65.25    9.19   0
  -2  -8  -2 1094.55   15.28   0
  -2  -5  -1   76.79   16.36   0
  -1 -26  -3   18.38   10.09   0
  -1 -10  -3    8.86    6.71   0
   0 -20  -4  146.78    7.60   0
   0 -18  -4   15.99    9.14   0
   0 -12   6   11.80    9.04   0
   1 -25  -4    4.53   10.00   0
   1 -11  -4  138.99    7.35   0
   1  -9   6   52.63    9.47   0
   1  -4   5   26.94    9.53   0
   1  -1   4   -7.92    9.77   0
   3 -20  -5   -1.72    8.58   0
   3 -18  -5    8.10    9.51   0
   3 -16  -5   19.03    6.99   0
   3 -12   7    5.08   10.39   0
   3  -5   6   11.64    7.57   0
   3   1  -2   54.41   13.39   0
   4 -11  -5   19.10    7.30   0
   5  -3  -4  117.00    9.68   0
   6  -7  -5    4.17    8.72   0
   6  -5   7   59.37   10.22   0
   6   0   6  141.53    9.48   0
   7 -19  -6    7.62    8.77   0
   7 -15  -6   -3.14    7.25   0
   7   1   6   65.93   10.29   0
   7   8   1  162.28   12.85   0
   8 -12  -6   93.52    8.96   0
   8   2   6    3.96    8.70   0
   9   3   6   39.33    8.87   0
  10  -8  -6   54.52    9.96   0
  10   8   4    8.48   10.07   0
  10  10   2    5.99    9.33   0
  11  10   3   12.62    9.22   0
  13   8   5   36.07    6.86   0
  14   3   7   -7.86   10.62   0
  14  12   0   23.72   10.82   0
  15   4   7   20.36    9.41   0
  15   7   6   11.31   10.13   0
  15  11   4   93.03    8.81   0
  15  12   3   62.74   10.34   0
  17   7  -4    8.27    8.55   0
  17  10   5   54.72   10.12   0
  18   0  -6   31.09    8.52   0
  18   8   6   42.19    8.53   0
  18  12   4   18.07    9.56   0
  18  13   3   32.84   10.52   0
  19  14   1   53.65    8.95   0
  20   5  -5    8.55    8.53   0
  20   8  -4   -5.22    9.93   0
  20  11   5   -2.01   10.76   0
  21   1  -6    6.59    8.77   0
  21  14   3   -9.67    8.96   0
  23  13   4    8.28    7.35   0
  24  15   1    7.37    8.65   0
  25   9  -4    3.39   10.11   0
  25  15   0   18.07    8.66   0
  25  15   2   68.45   10.04   0
  -5 -23   0    7.64   10.79   0
  -5 -14   3   27.43   14.95   0
  -5 -13   0    1.38    9.47   0
  -4 -29   1   13.31   12.16   0
  -4 -28   0   -5.81   10.57   0
  -4 -25  -1  119.32   11.05   0
  -4 -14   4    6.72   10.89   0
  -3 -23  -2   46.81    9.47   0
  -3 -13  -2   33.00    9.58   0
  -3  -8  -1  288.01   14.75   0
  -3  -5   2  705.15   21.43   0
  -2 -11   5   14.93    9.77   0
  -1 -19   6   38.88   11.79   0
  -1 -17   6   34.67   11.95   0
  -1 -12  -3   68.98   10.40   0
  -1  -8   5   73.01    9.48   0
   0  -4  -2 1503.60   19.87   0
   1 -13  -4   13.54    8.87   0
   1  -6  -3   40.70   10.06   0
   1   2   1 1569.94   25.29   0
   2 -15   7   -5.79    9.63   0
   2 -10  -4   37.06    9.27   0
   2  -6   6   27.43   10.16   0
   3 -10   7   12.78   10.75   0
   3  -7  -4   28.26   10.15   0
   3  -2  -3   49.37    8.22   0
   4 -23  -5   54.61   10.26   0
   4 -21  -5   75.53   10.26   0
   4 -15  -5   12.33    9.02   0
   4 -13  -5   13.06    6.96   0
   4  -2   6  107.34    9.28   0
   4   1   5   24.11    9.38   0
   5  -6   7   57.69   10.31   0
   5  -1   6  125.27   10.38   0
   5   2   5   19.81    7.31   0
   6  -2  -4   74.14    9.67   0
   6   3   5  134.85    7.66   0
   7  -6  -5   -0.76    8.67   0
   7   4   5    8.60    6.66   0
   8 -16  -6    6.14   10.12   0
   8 -14  -6  100.97    7.19   0
   8  -1   7    5.27    9.45   0
   8   5   5   -2.63    6.18   0
   8   9   1  837.38   14.13   0
   9 -11  -6   -6.09    6.82   0
   9   6   5   18.27    9.62   0
  10 -10  -6    1.93    9.26   0
  10   1   7   16.76    9.63   0
  10   4   6   16.58    7.39   0
  10  10   0  563.83   14.16   0
  11  -7  -6   83.72    7.31   0
  11   2   7   -1.50    9.61   0
  11   5   6   20.76   10.14   0
  13  -5  -6   45.05    9.67   0
  13  12   1  119.95   10.35   0
  14  -4  -6   11.71    9.01   0
  14   9   5   19.53    7.40   0
  18  13  -1    3.94   12.14   0
  18  14   2   92.94    8.90   0
  19   9   6    8.33   10.22   0
  19  10  -3    9.51   11.68   0
  20   0  -6   95.07   10.46   0
  21  13   4    7.29    7.41   0
  22  15   1    7.71    9.06   0
  23  15   2   34.30   10.14   0
  -5 -24   1   35.22   12.83   0
  -4 -28   2    4.52   13.98   0
  -4 -23  -1   19.34    9.31   0
  -4 -13  -1  386.13   11.59   0
  -4  -9   3    3.07   11.93   0
  -3 -28  -1   26.89    9.41   0
  -3 -20   5    6.99   11.83   0
  -3 -18   5    6.28   12.43   0
  -3 -16   5   15.01   12.49   0
  -3 -15  -2   15.02   10.47   0
  -3  -9   4  127.91   11.11   0
  -3  -6   3  166.82   10.86   0
  -2 -26  -2   38.01   10.00   0
  -2  -6   4   71.24    9.95   0
  -1 -24  -3   10.83    7.44   0
  -1 -21   6   -2.41   11.81   0
  -1 -15   6    4.58    9.59   0
  -1 -14  -3  116.80    9.80   0
  -1  -2   3  486.64   11.09   0
  -1  -1   2 8644.49   37.86   0
   0 -10   6   -0.49    9.59   0
   0  -9  -3   -3.61    9.58   0
   0  -5   5   -9.86    9.65   0
   1 -19  -4  136.26    9.87   0
   1 -17  -4   63.96   10.05   0
   1  -7   6   72.82   10.26   0
   1   0  -1    6.51   17.63   0
   2 -26  -4   15.07    7.53   0
   2 -13   7   -2.52   10.38   0
   2  -1   5   38.29    9.85   0
   3  -3   6 1075.10   13.11   0
   3   0   5   -8.96    6.86   0
   4 -19  -5    5.02    7.44   0
   4 -17  -5  102.25    7.95   0
   4  -7   7    2.47    7.48   0
   4  -6  -4   28.57   10.12   0
   4  -1  -3  142.81   11.51   0
   4   5   3   34.19   10.13   0
   5 -24  -5   43.76   10.63   0
   5 -12  -5  126.21    9.76   0
   5   6   3    1.25   10.01   0
   6  -9  -5   20.63    9.84   0
   6  -3   7   43.29   10.17   0
   6   7   3   12.09    9.20   0
   7  -2   7   73.10    7.39   0
   7  -1  -4  252.32   11.32   0
   7   5  -2  136.10   14.71   0
   8  -5  -5    4.10    7.95   0
   9 -19  -6    8.87   10.16   0
   9 -17  -6   42.38   10.65   0
   9 -15  -6   39.99   10.51   0
   9 -13  -6   62.84    7.39   0
   9  -4  -5   27.17    9.43   0
   9   1  -4   -0.33    9.68   0
  10   2  -4   28.93    9.40   0
  10   7   5    9.00    7.41   0
  11  -9  -6   -0.38    9.43   0
  11   6  -3  564.27   13.32   0
  11   8   5   26.10    9.43   0
  11  11   2  322.12   11.56   0
  12   3   7   -1.44    7.82   0
  12   6   6   37.80    7.52   0
  12  11   3    8.68    7.20   0
  13   4   7    8.97   10.37   0
  13   7   6  108.84   10.80   0
  14   1  -5   34.36   10.16   0
  15   2  -5   19.49    8.86   0
  15  13   2  311.53   10.57   0
  16  12   4   68.18   10.11   0
  16  13   3    8.91    9.90   0
  17   9   6   37.32   11.00   0
  19   4  -5    7.90    8.32   0
  19  13   4    6.99    9.81   0
  19  14   3   16.11   10.07   0
  21  15   2    7.55   10.08   0
  22   5  -5   12.82    8.21   0
  22  14   4   38.32    9.82   0
  23  15   0   -5.84    9.56   0
  24  15   3    6.71   10.65   0
  -5 -21   0   19.77   10.21   0
  -5 -19   0    8.01   11.91   0
  -5 -15   0   17.90    9.80   0
  -5 -11   2  109.48   25.04   0
  -4 -26   0    4.80   11.39   0
  -4 -21  -1   63.23   10.00   0
  -4 -12   4   -0.23   11.62   0
  -3 -29   0   27.59   12.28   0
  -3 -22   5   -1.46   12.97   0
  -3 -19  -2  153.12    7.60   0
  -3 -14   5   -3.40   11.73   0
  -2 -10  -2   71.95    7.43   0
  -2  -9   5  129.75   10.66   0
  -1 -29  -2   33.59    8.07   0
  -1 -20  -3    6.96   10.14   0
  -1 -16  -3    1.82   10.00   0
  -1 -13   6   17.06    9.79   0
  -1  -7  -2  135.07   13.90   0
   0 -25  -3   16.19   10.17   0
   1 -28  -3   17.36   10.24   0
   1 -16   7    7.14    8.51   0
   1  -2   5   29.15    9.28   0
   2 -24  -4   12.22    7.38   0
   2 -22  -4  268.99   10.38   0
   2 -12  -4    2.88    7.21   0
   2 -11   7  -10.54   10.27   0
   2  -4   6   98.42   10.08   0
   2   3   3   51.91   11.74   0
   3  -9  -4  138.29    9.67   0
   3  -8   7   -6.39   10.38   0
   3   3   4    1.74    9.19   0
   3   4   3  509.66    9.67   0
   5 -20  -5    0.87   10.40   0
   5 -16  -5   26.44    9.87   0
   5 -14  -5   26.67    6.39   0
   5  -4   7    0.45    9.98   0
   5   0  -3   -3.63   10.57   0
   5   5   4    5.75    7.53   0
   6 -11  -5   69.28   10.03   0
   6   4  -2  637.99   17.55   0
   6   6   4   66.79   10.14   0
   7  -8  -5   95.31   10.10   0
   7   3   6   24.65    8.26   0
   7   7   4   -7.56    9.35   0
   7   8   3    8.80    9.01   0
   9  10   1    8.20    9.93   0
  10 -14  -6   59.52   10.39   0
  10 -12  -6   73.88    6.86   0
  10  -3  -5    5.90    8.29   0
  10   5  -3  122.47   11.13   0
  11 -11  -6   37.74    9.67   0
  11  -2  -5    1.34    9.64   0
  12  -8  -6   86.39    7.09   0
  12  -1  -5   62.92    9.77   0
  12   9   5    5.28    9.25   0
  12  12   2   -2.64    8.68   0
  13  -7  -6   84.79   10.12   0
  13   0  -5   -6.79    9.38   0
  13  11   4   68.92    9.84   0
  13  12   3  207.10    9.43   0
  14   8   6   80.65    9.98   0
  15  -5  -6   27.09    9.76   0
  15   6   7    3.35   10.24   0
  16  -4  -6   27.04   10.24   0
  16   6  -4   41.58    8.67   0
  17  -3  -6   29.97   10.02   0
  17  13   4   98.21    9.50   0
  18  -2  -6   18.23    8.82   0
  18  10   6   38.96   10.46   0
  18  14   0    4.26   10.12   0
  19  12   5   15.11    7.76   0
  20  15   1    6.55    9.16   0
  21  14  -1   -4.06   12.54   0
  22  15   3   99.37   10.52   0
  24   5  -5   38.01    8.88   0
  24  11  -3    2.13   13.27   0
  -5 -23   2   21.65   15.24   0
  -5 -17   0   -5.61   10.57   0
  -5 -12   1   58.32   14.65   0
  -4 -19  -1  179.36   10.37   0
  -4 -17  -1   37.73   10.31   0
  -4 -15  -1  190.87   10.41   0
  -3 -30   1   58.81   12.27   0
  -3 -26  -1    4.74    8.71   0
  -2 -29  -1   51.93   10.67   0
  -2 -24  -2   34.30   10.00   0
  -2  -3   3   47.54   12.26   0
  -1 -27  -2   63.05   11.16   0
  -1 -11   6   17.41   11.41   0
  -1  -6   5  239.04   10.85   0
   0 -23  -3    0.89   10.41   0
   0 -11  -3  -12.14    8.48   0
   0  -8   6   11.25    9.12   0
   1 -14   7   -2.17   10.76   0
   1  -8  -3   11.66    9.52   0
   1  -3  -2   60.80   14.70   0
   1   2   3  495.08   13.38   0
   2 -20  -4   52.87   10.37   0
   2 -18  -4   11.77    9.80   0
   2 -16  -4   10.20    9.85   0
   2  -9   7   -2.01   10.17   0
   2   2   4 1273.23   13.29   0
   3 -25  -4    4.19   10.70   0
   3   5   2  701.85   16.60   0
   4  -5   7   -1.79    7.11   0
   4   0   6  278.13   10.50   0
   4   6   2  664.95   15.99   0
   5  -5  -4  -11.39    7.58   0
   5   1   6  124.08   10.29   0
   5   4   5  108.78    9.53   0
   5   7   2  140.98   12.39   0
   6 -23  -5   -2.87    9.29   0
   6 -13  -5  107.57    9.73   0
   6   1  -3   38.33   10.36   0
   6   2   6   36.01    7.46   0
   6   5   5   -6.43    8.61   0
   6   8   2  377.76   11.82   0
   7   0   7  -11.35   10.05   0
   8  -7  -5   82.54    9.83   0
   8   1   7    7.02   10.10   0
   8   8   4   29.39    6.96   0
   8   9   3  134.21    8.00   0
   9   2   7    8.12   10.33   0
   9   4  -3    1.57    8.90   0
   9   5   6   17.57    7.53   0
   9   9   4    3.11    9.91   0
  10 -18  -6   17.73    7.34   0
  10 -16  -6   18.80    7.41   0
  11 -13  -6   18.69   10.08   0
  11   4   7   32.22   10.61   0
  11   7   6   76.59    9.36   0
  11  11   0    1.07    9.83   0
  12 -10  -6   69.26    9.83   0
  14  12   4   95.43    9.28   0
  14  13   1  230.39   10.96   0
  15  12  -1  175.04   14.57   0
  15  13   0   72.88   10.48   0
  17  14   3   46.04   10.18   0
  19   7  -4  132.10   10.72   0
  19  15   2   17.09   10.47   0
  20  -2  -6   15.39    9.70   0
  20  13   5   46.74   10.76   0
  20  14   4   -1.92    7.39   0
  20  15   3    4.30    9.73   0
  21  -1  -6  -10.72    8.35   0
  21  15   0    4.79    9.93   0
  24  16   2   11.62   11.30   0
  -5 -22   1  359.63   14.43   0
  -4 -24   0   18.88   10.64   0
  -3 -24  -1   44.98    9.81   0
  -3 -12   5    6.28    9.72   0
  -3 -10  -1  956.54   15.93   0
  -3  -7   4   25.19   10.46   0
  -2 -22  -2   14.35   10.09   0
  -2 -12  -2   17.34    7.26   0
  -1  -4  -1   65.12   16.38   0
   0 -21  -3    2.12    9.13   0
   0 -13  -3   -3.76    9.92   0
   0  -3   5    5.62    9.40   0
   0   1   1    2.40   13.62   0
   1 -26  -3    9.76   10.29   0
   1 -12   7    0.01   10.20   0
   1   1   4   -5.04    9.54   0
   2   4   2  162.17   16.37   0
   3 -23  -4    9.62   10.01   0
   3 -11  -4   46.52    6.94   0
   3  -6   7   35.97    7.46   0
   3  -4  -3  514.16   11.93   0
   3  -1   6   31.01    9.95   0
   3   2   5  125.92    9.66   0
   4  -8  -4   66.67    7.29   0
   4   3   5   41.03    7.43   0
   5  -2   7   32.45    9.60   0
   6 -19  -5   -5.20    9.14   0
   6 -17  -5   50.84    9.48   0
   6  -4  -4   36.58    9.97   0
   6  -1   7    5.06    7.54   0
   7 -10  -5   10.84    7.33   0
   7   6   5    6.77    6.27   0
   7   9   2  410.16   11.50   0
   8   7   5   69.30    7.62   0
   9  -6  -5   13.83    8.85   0
   9   8   5    2.77    9.89   0
  10  -5  -5   17.18    9.94   0
  10  10   4  140.33    9.65   0
  10  11   1   90.49    9.87   0
  10  11   3    9.17    9.78   0
  12 -14  -6    9.40    9.47   0
  12 -12  -6    6.94    9.51   0
  12   5   7    8.42    7.63   0
  12   8   6   76.37   10.19   0
  13  -9  -6   59.13    7.25   0
  13   6   7    7.84   11.23   0
  13  13   2  564.11   12.03   0
  14  -8  -6   90.65    9.66   0
  14  11   5   68.67   10.22   0
  14  13   3    7.75    7.43   0
  15  -7  -6   -5.97   10.23   0
  15   5  -4   29.86    8.71   0
  15   8  -3   43.33   10.60   0
  16  -6  -6    5.33   10.43   0
  16   1  -5   11.80    9.72   0
  16  10   6   18.14    7.98   0
  18  -4  -6    3.21    9.08   0
  19  -3  -6   62.31    9.88   0
  21  15   4   72.93   10.21   0
  22  16   2   27.86   10.80   0
  23  16   1   46.02    9.23   0
  23  16   3    9.37    9.93   0
  -5 -12   3  419.78   17.62   0
  -4 -10   4   56.83   12.54   0
  -3 -27   0   14.14   11.45   0
  -2 -27  -1   16.39   10.05   0
  -2 -20   6   26.76   11.73   0
  -2 -18  -2   22.65   10.20   0
  -2 -18   6    6.87   10.00   0
  -2 -16  -2   19.15   10.12   0
  -2 -16   6    4.50    9.28   0
  -2 -14  -2   -3.88    8.99   0
  -2 -14   6   20.34   10.56   0
  -2  -7  -1   68.19   14.85   0
  -2  -7   5   39.98    9.70   0
  -2  -4   4   70.75    9.81   0
  -2  -2   2    2.67   14.11   0
  -1 -25  -2   40.78   10.38   0
  -1  -9  -2  164.06   11.71   0
  -1  -9   6   53.92    9.76   0
   0 -19  -3   -0.55    7.09   0
   0 -17  -3    9.18    9.29   0
   0 -15  -3   -1.68    7.00   0
   0 -15   7   -7.88   10.82   0
   0  -6  -2   33.72   13.87   0
   0  -6   6  131.26   10.48   0
   0   0   4  203.03   10.45   0
   0   1   3    0.75    8.51   0
   1 -10  -3   11.50    9.47   0
   1   3   2   54.03   14.36   0
   2 -27  -3    6.03   10.56   0
   2  -7  -3  159.40   10.43   0
   2  -7   7   85.88   10.23   0
   2  -2   6   -3.37    9.98   0
   2   1   5   33.57    9.69   0
   3 -21  -4   43.76    7.61   0
   3 -13  -4   88.90    7.27   0
   4 -10  -4   59.60    9.64   0
   5  -7  -4   51.05   10.12   0
   7 -22  -5    1.77    8.50   0
   7 -20  -5   14.00   10.80   0
   7 -18  -5  116.90   10.39   0
   7 -16  -5   21.45   10.41   0
   7 -14  -5    6.09    8.96   0
   7 -12  -5    5.10    7.07   0
   7  -3  -4   17.78    9.75   0
   7  -3   8    6.53    9.49   0
   8  -9  -5    3.89    7.25   0
   8  10   2   68.11   10.15   0
  10   9   5   18.08    7.17   0
  11  10   5   45.85    8.39   0
  11  11   4   -1.97    9.64   0
  11  12   3    8.82    9.30   0
  12  -3  -5    3.26   10.00   0
  13 -13  -6   22.78    9.78   0
  13 -11  -6   21.60    7.53   0
  13  -2  -5   33.17    9.92   0
  13   9   6   74.98    7.46   0
  14  -1  -5   31.08   10.05   0
  14   4  -4    0.97    8.16   0
  14   7   7   14.94    8.12   0
  14  10   6   57.92   10.02   0
  15   0  -5   -3.30    9.05   0
  15  14   1  396.21   10.62   0
  15  14   3   48.31   10.24   0
  17  11   6   96.81    7.73   0
  17  15   2   20.87    9.20   0
  18  13   5   -0.60    7.87   0
  18  15   1   -0.08    8.68   0
  18  15   3  147.76   10.73   0
  20  16   2    1.48   10.85   0
  21  -3  -6   95.03    9.91   0
  21  16   1   25.81    9.65   0
  21  16   3   28.97    9.34   0
  23   4  -5   43.67    8.80   0
  24   8  -4   40.11    9.89   0
  26  15  -1    6.53   10.96   0
  26  16   0    5.30    9.46   0
  -5 -20   1  406.56   13.36   0
  -4 -26   2   13.52   14.09   0
  -4 -22   0   18.33   11.99   0
  -3 -29   2   22.84   14.09   0
  -3 -24   5   41.24   16.59   0
  -3 -22  -1   48.23   10.14   0
  -3 -12  -1   30.81   10.20   0
  -3 -10   5    6.90    9.44   0
  -2 -12   6    3.98    9.03   0
  -2  -4   0  162.22   19.78   0
  -1 -23  -2   34.94    9.17   0
  -1  -4   5   26.66    6.69   0
   0 -13   7    4.20    9.36   0
   1 -22  -3  184.89   10.74   0
   1  -8   7    5.07    9.21   0
   1  -3   6   18.50    9.90   0
   1   0   5    5.41    9.82   0
   2  -2  -2    1.27   14.78   0
   3 -28  -3   45.93   10.79   0
   4 -12  -4   -5.38   10.12   0
   4  -3  -3  538.51   12.28   0
   5 -25  -4   13.66   10.95   0
   5   0   7   -3.49    8.75   0
   5   3   6    8.70   10.01   0
   6   4   6   28.10    7.29   0
   7   2   7   68.38    7.70   0
   7   5   6   10.16    6.76   0
   8 -23  -5   -6.60    7.69   0
   8 -21  -5    9.54   10.26   0
   8 -13  -5   40.41    8.83   0
   8 -11  -5   26.91    7.00   0
   8  -2  -4   49.03    7.41   0
   8   3   7    4.29    7.11   0
   8   6   6    8.62    6.71   0
   9  -8  -5   -0.87    7.16   0
   9  -1  -4    1.52    9.72   0
   9  11   2  120.14   10.06   0
  10  -7  -5   12.02    9.70   0
  10   0  -4   60.51    9.89   0
  10   5   7   21.66   10.33   0
  10   8   6   48.66    9.68   0
  11   6   7   18.28    9.87   0
  11  10  -1   88.58   15.76   0
  11  12   1   11.28   10.25   0
  12   2  -4    5.29    9.22   0
  12  11   5  199.44   10.33   0
  12  12   4  129.26   10.24   0
  13 -15  -6   11.75    8.02   0
  14 -12  -6   19.52    9.71   0
  14  14   2   -5.84    9.43   0
  15  11   6    7.24    9.30   0
  16  -8  -6   -0.58    9.67   0
  16  13   5   16.13   10.42   0
  16  14   4    6.75    9.98   0
  17  -7  -6   44.11    9.61   0
  18  -6  -6    8.51    9.78   0
  19  -5  -6   10.32   10.67   0
  19  14   5    9.37   10.22   0
  19  15   0   12.53    8.93   0
  19  15   4   -6.77    9.90   0
  20  -4  -6   -5.67    9.27   0
  21   7  -4    3.19    9.32   0
  22   3  -5    7.50    9.22   0
  24  16   0  140.96   11.05   0
  26  11  -3   10.34   12.47   0
  -5 -21   2  202.53   17.08   0
  -5 -14   1   64.48   11.90   0
  -4 -25   1  111.06   10.78   0
  -4 -17   5   77.21   12.47   0
  -4 -15   5   23.05   11.02   0
  -4  -7   3   62.79   10.13   0
  -3 -28   1   20.50   11.84   0
  -3 -20  -1  251.34   10.37   0
  -3 -14  -1   -5.88    9.98   0
  -3  -7   0   67.27   16.09   0
  -3  -4   3  517.32   13.47   0
  -2 -25  -1   -9.99   10.48   0
  -1 -28  -1   21.89   10.80   0
  -1 -21  -2   14.51   10.30   0
  -1 -11  -2   34.81   10.23   0
  -1  -7   6   75.06   10.34   0
  -1  -1   4    2.06   10.07   0
  -1   0   3   -2.19    8.53   0
   0 -26  -2   41.01    9.16   0
   0 -11   7   -7.31   10.03   0
   0  -4   6  250.30   10.12   0
   0  -1   5    2.13    9.85   0
   0   2   2 9581.03   36.57   0
   1 -20  -3    8.03   10.16   0
   1 -18  -3   37.14    9.55   0
   1 -14  -3  112.27    9.93   0
   1 -12  -3   65.27    7.64   0
   2 -25  -3    9.32    7.65   0
   2  -5   7   56.36   10.17   0
   3   1   6   28.38    9.87   0
   3   5   4   96.87    9.94   0
   4 -20  -4  200.06    7.88   0
   4 -16  -4   49.23   10.06   0
   4  -1   7    7.92    9.57   0
   4   6   4   27.71    7.70   0
   4   7   3   77.47    9.94   0
   5  -9  -4   33.07    9.31   0
   5  -2  -3  116.60   10.64   0
   5   6   5    4.93    9.49   0
   5   7   4   57.46    7.80   0
   5   8   3   22.96    9.79   0
   6  -6  -4   74.86    7.78   0
   6   7   5    7.46    9.20   0
   6   8   4   12.07    6.73   0
   7  -1   8   -7.74   10.82   0
   7   9   4   67.28    9.86   0
   8 -17  -5   50.23    8.69   0
   8 -15  -5   44.74    8.82   0
   8  10   4    5.13    9.49   0
   9 -22  -5   15.10   10.44   0
   9 -10  -5    0.18    9.12   0
  10  12   2  111.98   10.62   0
  11   1  -4  139.69    9.32   0
  11   9   6   -7.17    9.68   0
  12   7   7   15.27    7.75   0
  12  12   0  231.15   11.28   0
  12  13   3  213.87    9.77   0
  13   8   7   -6.60   10.15   0
  13  12   5   11.84   10.47   0
  13  13   4   15.42    9.15   0
  14 -16  -6    9.39    7.39   0
  14 -14  -6   -0.60    8.07   0
  14   7  -3    7.17    9.88   0
  15 -13  -6    3.84   10.53   0
  15 -11  -6    3.60    6.92   0
  16  14   0   84.75   10.55   0
  17  14   5   26.91    9.58   0
  17  15   4  132.91    9.69   0
  18   1  -5   -0.52    9.25   0
  18   9  -3   44.55   12.10   0
  19  16   3   27.79   10.18   0
  21  10  -3   18.22   12.29   0
  23  17   2   24.39   10.74   0
  24  15  -1    7.79   11.67   0
  24  17   1   26.90   10.57   0
  -5 -17   4  110.96   15.39   0
  -5 -16   1   13.60   12.43   0
  -5 -15   4   31.91   13.36   0
  -4 -20   0  910.34   13.52   0
  -4 -19   5    7.20   14.53   0
  -4 -13   5   14.40   11.53   0
  -4 -12   0  301.46   11.90   0
  -4  -8   4   71.17   12.57   0
  -3 -25   0   69.98   10.32   0
  -3 -18  -1   25.18    9.50   0
  -3 -16  -1   13.12   10.59   0
  -3  -8   5    5.83    9.31   0
  -3  -5   4  108.65   10.16   0
  -2 -28   0   40.75   11.52   0
  -2 -10   6    1.32   10.00   0
  -2  -5   5    6.78    9.56   0
  -1 -19  -2   63.97    9.58   0
  -1 -13  -2   35.75    9.81   0
   0 -29  -1   -1.11   11.82   0
   0  -9   7    5.42    9.78   0
   0  -8  -2  341.31   13.54   0
   1 -27  -2   60.69   11.47   0
   1 -16  -3    3.11    7.34   0
   1  -6   7    6.13   10.34   0
   1  -5  -2   86.70   14.95   0
   1   3   4 1403.31   13.47   0
   2 -23  -3   30.91    9.92   0
   2   0   6   -0.94    7.42   0
   2   4   4   72.54    6.77   0
   2   5   3  124.09   10.78   0
   3 -26  -3   36.50   10.48   0
   3  -2   7   32.74    9.70   0
   3  -1  -2   60.11   13.73   0
   3   4   5   46.38   10.09   0
   3   6   3  177.04    7.79   0
   4  -6   8    0.45    7.62   0
   4   5   5  111.57    7.56   0
   5 -11  -4  124.99    9.38   0
   6 -24  -4   11.57   10.40   0
   6  -8  -4   -4.06    9.10   0
   6  -2   8    4.33    7.93   0
   6   9   3   40.17    7.02   0
   7  -5  -4   61.07    7.54   0
   7   8   5   80.35    7.12   0
   7  10   3   29.01   10.33   0
   8   5   7   -6.37    9.67   0
   8   9   5    8.54    9.97   0
   9 -20  -5   -4.19    9.38   0
   9 -18  -5  -13.13    9.82   0
   9 -14  -5   -8.07    9.67   0
   9 -12  -5   15.94    6.83   0
   9  10   5   32.35    9.81   0
   9  11   4  127.05    9.70   0
  11  13   2   38.51    9.71   0
  12  -5  -5  112.17    7.74   0
  12  10   6   70.60    8.11   0
  12  13   1  108.36   10.33   0
  13  -4  -5   20.11    9.49   0
  13  11   6    1.41   11.12   0
  13  14   3    3.46   10.49   0
  14  -3  -5    5.05    9.36   0
  15 -15  -6    6.18    7.45   0
  15  -2  -5   25.00    9.23   0
  15  15   2   60.65   10.27   0
  16 -12  -6   16.61    9.10   0
  17   0  -5    1.52    8.57   0
  17   5  -4  117.93    9.54   0
  18  -8  -6   19.69    7.94   0
  18  16   2   88.69   10.48   0
  19  -7  -6    3.82    8.62   0
  19  16   1    6.98    8.94   0
  20  -6  -6   -9.39    8.53   0
  21  17   2   48.02   11.33   0
  22  16   0   10.27   10.01   0
  22  17   3    9.31   10.76   0
  24   3  -5   40.14    8.99   0
  -5 -19   4    2.33   17.46   0
  -5 -13   4   14.89   13.01   0
  -5 -10   3  121.63   13.97   0
  -4 -25   3   15.34   17.30   0
  -4 -18   0  243.79   10.91   0
  -4 -16   0  802.84   16.41   0
  -4 -14   0   16.94   11.69   0
  -3 -15   6   27.35   11.02   0
  -2 -23  -1   64.93   10.59   0
  -2  -9  -1  179.25   14.21   0
  -2  -8   6   -4.58    9.46   0
  -2  -2   4 1311.52   14.24   0
  -2  -1   3  499.82   14.34   0
  -1 -26  -1   30.38   10.51   0
  -1 -17  -2   -3.22    7.25   0
  -1 -16   7    0.09    9.68   0
  -1 -15  -2    6.30    7.34   0
  -1 -14   7    7.57   10.73   0
  -1 -12   7    8.69   11.02   0
  -1  -5   6  138.00   10.57   0
  -1  -2   5   27.15    7.46   0
  -1   0   1    3.08   19.26   0
   0  -3  -1    2.79   16.54   0
   1   2   5   39.64    9.74   0
   1   4   3  152.72   11.80   0
   2 -21  -3   16.73    8.63   0
   2 -11  -3  386.13   10.93   0
   2   3   5  129.43    7.48   0
   3 -24  -3   -3.40    9.77   0
   4  -4   8   63.01   11.12   0
   4   1   7    2.42    9.03   0
   4   4   6   -6.20    8.99   0
   4   7   1   58.27   14.84   0
   5 -15  -4   33.07    9.56   0
   5 -13  -4   13.69    8.39   0
   5   2   7   42.98    9.94   0
   5   5   6   21.83    9.87   0
   5   8   1  572.44   16.12   0
   6 -22  -4   11.56    9.82   0
   6   6   6   -9.00    9.06   0
   6   9   1  369.29   13.69   0
   7 -25  -4    5.61   11.06   0
   7   1   8   12.85    9.39   0
   7   7   6   -7.18    9.33   0
   8  -4  -4   65.35    9.50   0
   8   8   6    5.54   10.07   0
   8  11   3  264.73    8.43   0
   9   6   7    6.89    7.45   0
   9  12   3   28.06    9.19   0
  10 -21  -5   25.18    8.41   0
  10 -19  -5   91.81   10.50   0
  10 -11  -5   45.05    8.62   0
  10   7   7   -5.00    7.74   0
  10  11   5   57.66    9.13   0
  11   8   7   14.97   10.36   0
  12  -7  -5    2.42    9.80   0
  13   6  -3   69.76   11.58   0
  13   9  -2   69.15   16.57   0
  14  12   6    5.53   10.13   0
  15  14   5    4.39   10.76   0
  16   4  -4   50.50    9.23   0
  17  16   3    1.32    9.91   0
  18 -10  -6   12.42    7.42   0
  19  -9  -6   12.27    9.73   0
  19  14  -1   52.88   12.57   0
  20   1  -5    7.25    9.46   0
  20   6  -4    2.18    9.57   0
  20  17   3   -3.47   10.24   0
  22  17   1   37.83   10.83   0
  23   7  -4   15.68    9.23   0
  -5 -20   3    9.69   23.14   0
  -4 -23   1   35.10    9.40   0
  -4 -21   5   54.10   15.94   0
  -4 -11   5   20.12   10.06   0
  -3 -23   0   54.78   10.69   0
  -3 -19   6   47.00   12.15   0
  -3 -13   6    1.86    9.72   0
  -3  -6   5  135.02   10.31   0
  -3  -3   2  909.21   19.69   0
  -2 -29   1   37.17   10.51   0
  -2 -21  -1   49.26    9.76   0
  -1 -29   0   55.28   10.08   0
  -1 -10   7    8.31    9.80   0
  -1   1   2 8616.35   34.18   0
   0  -7   7   -9.64    9.84   0
   0  -2   6    1.50   10.54   0
   0   1   5    9.02    9.18   0
   0   2   4  622.56    9.51   0
   0   3   3   -7.10   11.85   0
   1 -30  -1   18.83   10.70   0
   1 -25  -2   52.70   10.48   0
   1  -4   7   -3.37    9.66   0
   2 -19  -3    9.64    6.81   0
   2 -17  -3    4.11    9.40   0
   2 -15  -3   75.23    9.76   0
   3  -8  -3  531.52   10.81   0
   3  -5   8  115.66   11.06   0
   3   0   7   -2.84   10.04   0
   3   3   6 1092.09   13.43   0
   3   6   1  217.17   15.55   0
   4  -5  -3   38.67    7.02   0
   5 -28  -3   -0.74    9.93   0
   6 -20  -4   13.43   10.54   0
   6 -10  -4  144.77    7.28   0
   7  -7  -4    2.77    9.59   0
   7   0  -3    7.58    9.78   0
   7  10   1  174.92   11.33   0
   9  -3  -4  128.86    7.70   0
   9   9   6  134.68    8.22   0
  10 -15  -5   38.26    7.29   0
  10  -2  -4   41.31    9.99   0
  10  10   6   -7.39    9.98   0
  10  13   3  146.90   10.26   0
  11 -22  -5    2.14    7.50   0
  11 -20  -5    3.68   10.45   0
  11  12   5  188.22    8.02   0
  12   9   7   21.35    7.45   0
  12  13   5   11.40    9.63   0
  12  14   2  391.44   10.83   0
  13  -6  -5  105.02   10.18   0
  13  13   0   -3.00   11.00   0
  13  14   1  226.19   11.04   0
  14  15   3   48.56   10.20   0
  15  15   4   -5.04    7.58   0
  16  13  -1   64.67   13.70   0
  18  -1  -5   -1.32    9.93   0
  19   0  -5    5.05    9.32   0
  19  17   2    9.25    9.77   0
  21  17   4   11.99    7.57   0
  25   7  -4    5.72    9.75   0
  -5 -19   2  968.43   22.17   0
  -5 -11   4  114.57   12.26   0
  -4  -9   5   22.64   10.98   0
  -4  -6   4   27.65   12.35   0
  -3 -26   1    0.36   10.01   0
  -3 -11   6   46.08   10.05   0
  -3  -3   4   -0.09    8.96   0
  -2 -26   0    9.74   10.69   0
  -2 -19  -1   22.19    9.85   0
  -2 -11  -1  233.39   12.56   0
  -2  -6   6   28.55   10.26   0
  -2  -3   5  133.09    7.13   0
  -1  -6  -1  299.31   13.64   0
  -1  -3   6   21.59    9.44   0
  -1   1   4    5.88    9.69   0
   0 -27  -1    9.39   10.18   0
   0 -20  -2    6.45    8.70   0
   0  -5   7   -0.63    8.96   0
   1   1   6   19.43    9.41   0
   2 -26  -2   43.66   10.43   0
   2  -6   8   -1.64    9.66   0
   2  -4  -2  136.59   15.71   0
   2  -1   7   -0.90   10.58   0
   2   2   6    0.02    7.00   0
   3 -20  -3    9.63    9.96   0
   3 -10  -3   26.44    9.29   0
   3   7   2  463.98   15.07   0
   4 -25  -3   27.32    7.50   0
   4   0  -2 1458.93   19.58   0
   4   7   5   11.65    8.79   0
   4   8   2  293.35    9.65   0
   4   8   4   64.07   10.07   0
   5  -4  -3   37.66    9.86   0
   5   7   0    3.43   17.80   0
   5   8   5   11.60    8.98   0
   5   9   2  240.05    8.65   0
   5   9   4   35.03    9.57   0
   6 -18  -4   68.49    6.80   0
   6 -16  -4   63.44    9.73   0
   6 -14  -4  362.51   10.27   0
   6 -12  -4   10.21    7.03   0
   6   5   7   58.33   10.34   0
   6   8   0  496.29   20.51   0
   6   9   5   17.44    9.70   0
   6  10   2   36.07   10.12   0
   7 -23  -4   31.96    7.50   0
   7 -21  -4    3.17    9.81   0
   7  11   2   82.51    9.55   0
   8   1  -3   11.52    9.87   0
   8   7   7   11.40   10.91   0
   8  11   1  108.66   10.32   0
   9   8   7   31.28    9.92   0
  11 -18  -5   13.31    7.62   0
  11 -14  -5   84.94    9.74   0
  11 -12  -5  194.16    7.95   0
  11  -1  -4  143.62   10.21   0
  11   4  -3   33.93   10.91   0
  11  11   6   33.68    7.33   0
  11  14   3   95.54    9.23   0
  12 -21  -5    4.50    9.68   0
  12  -9  -5   16.60    6.42   0
  12   0  -4   17.74    9.55   0
  12   5  -3  413.01   12.25   0
  12  12   6   -0.35   11.22   0
  12  14   4  104.10    9.51   0
  13  -8  -5   32.54    9.24   0
  13   1  -4   10.96    9.73   0
  13  14   5   29.97    8.99   0
  15  -4  -5   17.01    8.49   0
  15  16   3  377.26   11.23   0
  16  -3  -5    8.44    9.18   0
  16  14   6   -2.70   10.88   0
  16  15   5   26.82    7.79   0
  16  16   4  235.27   10.93   0
  17  -2  -5    8.19    8.93   0
  17   8  -3  158.08   12.86   0
  17  11  -2   28.08   18.89   0
  17  15   0    2.27   10.30   0
  17  16   1  188.79    9.72   0
  18  17   3   54.25   10.56   0
  19   5  -4    4.89    9.55   0
  19  17   4   37.00   10.87   0
  20  16   0    2.09    9.82   0
  20  17   1   16.31   10.20   0
  21  18   3   -5.27    9.84   0
  22   1  -5   16.62    8.43   0
  22   6  -4    1.16    9.90   0
  22  15  -1    9.36   13.92   0
  -4 -24   2    5.61   12.50   0
  -4 -21   1   66.54   12.78   0
  -4  -5   3   42.86   10.32   0
  -3 -27   2   18.71   12.73   0
  -3 -21   0    5.75    9.44   0
  -3  -9   6   38.18    9.79   0
  -3  -2   3   49.39   12.41   0
  -2 -17  -1   60.06   10.04   0
  -2 -15   7   -1.17    9.84   0
  -2 -13  -1   79.69   10.42   0
  -2 -13   7   -0.76   11.17   0
  -1 -30   1   14.09   11.18   0
  -1  -8   7   -8.94   10.37   0
  -1   0   5   -6.60   10.01   0
  -1   2   3  487.87   13.59   0
   0 -18  -2   27.31    7.51   0
   0 -12  -2   10.93    7.00   0
   0   0   6   10.11    9.07   0
   1 -28  -1    4.05   10.08   0
   1 -23  -2   31.94    7.11   0
   1  -7  -2  133.17   10.15   0
   1  -2   7    1.53    9.91   0
   2   5   1   83.75   12.01   0
   2   5   5    6.21   10.11   0
   2   6   2   22.20   14.37   0
   2   6   4   83.27    9.98   0
   3 -18  -3   28.32    9.73   0
   3  -3   8   -9.19   10.45   0
   3   2   7   17.71    9.29   0
   3   6   5  141.00    7.65   0
   3   7   4   13.40    7.66   0
   4 -23  -3  110.26    9.72   0
   4   3   7   -0.28    9.89   0
   5   1   8  121.43   10.03   0
   5   4   7  -10.05    7.63   0
   5   7   6    0.31    8.67   0
   6 -27  -3   17.65   11.52   0
   6   2   8    9.75   11.08   0
   6   8   6   -3.45    9.09   0
   6  10   4  169.13    7.46   0
   7 -11  -4  476.21   11.04   0
   7   9   0    1.00   13.74   0
   7   9   6    3.45    9.35   0
   7  10   5    1.80    7.49   0
   7  11   4  463.57   11.54   0
   8  11   5   14.74    9.66   0
   8  12   2  212.50   10.40   0
   9  -5  -4   29.25    9.88   0
   9  12   1   60.49    9.71   0
  10   9   7   14.36    7.44   0
  12 -19  -5   28.04    7.03   0
  12 -17  -5   -6.43    9.17   0
  12 -15  -5    6.01   10.01   0
  12 -13  -5    1.09   10.44   0
  12 -11  -5  198.30    8.10   0
  13 -20  -5   23.22   10.15   0
  13 -10  -5   39.26    9.97   0
  13  13   6    0.90   10.54   0
  13  15   2  327.01   10.62   0
  13  15   4   35.92   10.50   0
  14  15   1  390.02   12.25   0
  14  15   5   22.14    9.05   0
  15  -6  -5   65.05    9.95   0
  17  16   5  120.44   11.66   0
  20  -1  -5   18.63    9.71   0
  21   0  -5   -1.90    9.21   0
  24   1  -5    5.20    8.69   0
  25  17   0    3.66   10.04   0
  -5  -9   4   25.55   12.05   0
  -4  -7   5   12.12   10.95   0
  -3  -9   0  109.84   17.36   0
  -3  -4   5   52.26   10.31   0
  -2 -24   0   13.58    9.72   0
  -2 -15  -1   55.37    9.03   0
  -2 -11   7    0.79   10.17   0
  -2  -4   6   98.19   10.50   0
  -2   0   4  631.79   12.20   0
  -1 -27   0  -10.91   10.16   0
  -1 -22  -1   30.06   10.28   0
  -1  -6   7   -4.48   10.34   0
   0  -3   7   16.34   10.23   0
   1 -21  -2   19.85    9.94   0
   1  -7   8  -13.69   10.32   0
   1   4   5   41.41    9.54   0
   1   5   2   95.53   15.73   0
   1   5   4   15.09    9.50   0
   2 -24  -2   43.99   10.31   0
   2  -4   8   45.69   10.58   0
   3 -16  -3    1.94    7.34   0
   3 -14  -3   44.03    7.28   0
   3   5   6    2.42   10.28   0
   3   8   3  508.54   11.45   0
   4 -21  -3   10.04    9.54   0
   4   6   0  129.93   17.19   0
   4   6   6   49.81    7.45   0
   4   9   3    4.83    9.66   0
   5 -24  -3   15.18   10.11   0
   5  10   3  125.56    9.82   0
   6  -3  -3  177.67   10.33   0
   7 -17  -4    9.99    6.48   0
   7 -15  -4   70.11    9.58   0
   7 -13  -4   41.88    6.27   0
   8 -20  -4    1.17   10.58   0
   8  -8  -4   22.69    7.11   0
   8  10   0  749.69   16.37   0
   8  10   6   58.59    7.61   0
   9 -23  -4   27.54   11.36   0
   9  11   6    3.83    9.96   0
   9  13   2   71.85   10.14   0
   9  13   4   44.38   10.00   0
  10  13   5   35.82   10.29   0
  12  11  -1   10.86   16.65   0
  12  15   3   56.41   10.42   0
  13 -18  -5   -7.57    9.26   0
  13 -16  -5    5.83   10.49   0
  13 -14  -5   22.79    9.86   0
  14  14   6    8.93   11.22   0
  14  16   4    1.12   10.23   0
  16  -5  -5   31.11    8.97   0
  16  17   3    8.81   10.26   0
  17  -4  -5  102.10   10.65   0
  17  17   2    4.13    9.99   0
  18  -3  -5    5.48    9.87   0
  18   4  -4   49.77    8.42   0
  19  18   3   75.93   10.29   0
  20   9  -3   30.46   11.16   0
  20  18   2   22.10   10.95   0
  20  18   4   12.09   10.31   0
  23   0  -5    6.48    9.92   0
  23  17   0   44.35   10.70   0
  23  18   1   23.54   10.81   0
  24   6  -4   10.17    8.89   0
  -5 -16   5   29.15   13.58   0
  -5 -14   5   25.90   10.88   0
  -5  -8   3   27.14   12.28   0
  -4 -16   6    7.13   11.74   0
  -4 -14   6   10.53   11.76   0
  -4 -12   6    2.04   11.20   0
  -3 -24   1   32.45   11.29   0
  -3 -19   0    1.43    9.77   0
  -3  -7   6   18.29    9.54   0
  -2 -27   1    5.96   10.14   0
  -2  -9   7   12.89   10.82   0
  -2  -1   5   25.74    7.39   0
  -2   1   3  493.02   13.76   0
  -1 -20  -1   86.39    9.74   0
  -1  -8  -1  333.60   14.81   0
   0   3   5   -9.67    9.57   0
   0   4   4  654.19   11.51   0
   1  -9  -2  168.19   11.44   0
   1  -5   8  119.29   11.35   0
   1   0   7   -8.00   10.83   0
   1   3   6   21.45   10.52   0
   1   4   1   66.83   16.88   0
   2 -29  -1   66.70    7.90   0
   2   4   6   90.38    7.80   0
   2   7   3  149.11   10.91   0
   3 -30  -1   61.84   10.81   0
   3  -3  -2  883.14   17.42   0
   3  -1   8   -7.68    8.02   0
   4 -28  -2    8.53    7.85   0
   4  -9  -3    5.47    6.89   0
   5 -29  -2    9.22   10.64   0
   5 -22  -3   35.99    9.69   0
   5  -6  -3    1.62    9.92   0
   5   3   8  126.01    9.68   0
   5   6   7   51.28   10.70   0
   6 -25  -3   83.93   11.23   0
   6   7   7   -0.89   10.29   0
   7   8   7   16.09   11.04   0
   7  12   3   33.80   10.68   0
   8 -18  -4   13.64    9.89   0
   8 -16  -4  253.75   10.69   0
   8 -12  -4   33.55    9.48   0
   8 -10  -4    9.41    7.18   0
   8   9   7   30.12   10.86   0
   9 -21  -4   20.49    9.86   0
   9  -7  -4   65.21    9.97   0
  10 -24  -4    2.96    9.82   0
  10  12   6   70.28    7.81   0
  10  13   1   73.47   10.76   0
  10  14   4  102.08    9.87   0
  11  -3  -4   46.51    9.78   0
  11  13   6    0.89   10.74   0
  11  14   5   58.58   10.67   0
  13  16   3   -1.67    9.95   0
  14 -19  -5    1.40    7.61   0
  14 -15  -5   10.95   10.67   0
  14 -11  -5   88.86    9.42   0
  14  16   2  461.32   12.13   0
  15  -8  -5   51.01    9.17   0
  15  16   5   15.93    8.31   0
  16   7  -3  161.22   11.39   0
  18  17   1   22.67   11.25   0
  18  18   4   28.37    9.51   0
  21  -2  -5  127.64   10.69   0
  21   5  -4   73.71    8.68   0
  22  -1  -5   26.83    8.66   0
  23  19   2    7.07   10.70   0
  26   6  -4    1.87    8.88   0
  -5 -17   2   80.68   16.12   0
  -5 -12   5   96.95   10.51   0
  -4 -19   1  186.44   12.87   0
  -4 -18   6    7.29   10.63   0
  -4 -10   6    6.92    9.90   0
  -4  -4   4  288.82   11.13   0
  -3  -5   6    6.26    9.13   0
  -3  -1   4 1389.03   14.43   0
  -2 -28   2  111.96   13.12   0
  -2  -7   7   77.30   10.07   0
  -2  -2   6   12.66    9.35   0
  -1  -4   7    5.78    9.75   0
  -1   2   5   22.71   10.41   0
  -1   3   4 1381.76   13.79   0
   0  -1   7    1.36   10.18   0
   0   4   2 1502.26   16.89   0
   1 -26  -1   31.67   10.44   0
   1 -17  -2    8.02    9.95   0
   1 -15  -2    9.97   10.56   0
   1 -13  -2   31.91    9.84   0
   1 -11  -2   24.83   10.36   0
   1  -2  -1 1489.85   24.70   0
   1   6   3   33.97    7.47   0
   2 -22  -2   22.83    9.58   0
   2  -6  -2   21.90   13.74   0
   2  -2   8    1.25    8.22   0
   3 -25  -2   40.68    7.43   0
   3   4   7   -0.35    9.99   0
   4 -17  -3   27.69    6.81   0
   4 -11  -3   45.71    7.15   0
   4   2   8   42.22   10.42   0
   4   5   7    1.54    7.93   0
   4   9   5   29.31   10.04   0
   5 -20  -3    6.12    9.99   0
   6 -23  -3   76.98   10.59   0
   6  11   5   63.87    9.84   0
   7 -26  -3   50.87    7.52   0
   7  -2  -3  161.32    8.31   0
   8 -14  -4   49.72    7.54   0
   8  13   3   81.88    7.48   0
   9 -19  -4  111.46   10.90   0
   9  -9  -4    3.99    9.96   0
   9  10   7    6.27    7.87   0
   9  11   0   35.20    9.70   0
   9  14   3    1.27    9.68   0
  10 -22  -4   -0.35   10.53   0
  11  12   7   44.55    9.68   0
  11  14   1   68.60   12.08   0
  11  15   4   94.18    9.65   0
  12  15   5    2.63   10.18   0
  14   0  -4   24.67    9.16   0
  15 -16  -5    3.73   10.66   0
  15 -10  -5   37.69    7.35   0
  15   1  -4    1.32    9.18   0
  15  16   1  315.69   11.57   0
  15  17   4  115.00   10.80   0
  16  -9  -5   70.32   10.17   0
  17  18   3   55.09   10.34   0
  18  -5  -5   17.87    9.08   0
  18  18   2   -6.10    9.56   0
  19  -4  -5   -0.77    8.97   0
  20  -3  -5   -0.53    7.15   0
  20  12  -2   11.82   17.05   0
  20  19   3   24.58   10.37   0
  21  18   1   29.81    9.35   0
  23  -2  -5   64.04   10.87   0
  23   5  -4  142.95   11.47   0
  24  -1  -5    5.60    8.66   0
  -5 -10   5   23.21    9.96   0
  -5  -7   4   53.27   11.33   0
  -4  -8   6   45.43   11.14   0
  -4  -3   3  510.00   13.56   0
  -3 -15   0    6.84   11.25   0
  -3 -14   7   10.48   10.57   0
  -3 -12   7   -1.81   10.21   0
  -3 -11   0  152.49   12.68   0
  -3  -2   5  136.60    7.27   0
  -2 -22   0  234.55   11.75   0
  -1 -28   1   17.99   10.35   0
  -1 -25   0    1.82   10.60   0
  -1 -18  -1  125.37   10.53   0
  -1 -10  -1  305.69   14.40   0
  -1   1   6   10.06   10.01   0
   0  -6   8    3.86   10.88   0
   0  -5  -1    4.91   16.60   0
   0   5   3  -10.38   10.80   0
   1 -29   0   54.13   10.25   0
   1  -3   8    7.51    7.93   0
   1   6   5  223.36   10.40   0
   2 -27  -1    3.47   10.28   0
   2 -20  -2  542.92   11.67   0
   2   0   8   -0.15   10.36   0
   2   3   7   28.09    7.31   0
   3   1   8    1.95    8.07   0
   3   5   0   35.20   20.13   0
   3   7   6   24.95    9.00   0
   3   8   5    4.85    7.27   0
   3   9   4  135.20   10.00   0
   4 -26  -2    2.10    8.03   0
   4   8   6   52.33    9.44   0
   4  10   4   43.69    9.97   0
   5  -8  -3   29.04    6.98   0
   5   9   6   11.14    7.47   0
   6  -5  -3    6.57    9.96   0
   6  12   4   10.72   10.11   0
   7  11   6   62.95   10.57   0
   7  12   5   10.31    7.35   0
   8  -1  -3   15.24   10.11   0
   8  12   6   88.20   10.65   0
   8  13   5   29.46    9.54   0
   9 -17  -4  160.34    7.84   0
   9 -13  -4   62.14    9.62   0
   9 -11  -4  120.80    8.91   0
  10 -20  -4    5.47   10.62   0
  10  -8  -4   16.91   10.02   0
  10  15   3   13.52    9.62   0
  11 -23  -4    6.72    8.01   0
  11  15   2   64.42    9.60   0
  12  16   4   57.35   10.47   0
  13  15   6    3.51    8.76   0
  13  16   5   22.59   10.53   0
  14  17   3   35.52   10.24   0
  15   6  -3   28.86   10.91   0
  15  17   2   30.56    9.37   0
  16 -17  -5  110.08    7.93   0
  16 -15  -5    3.57   10.52   0
  16 -11  -5   61.06    9.02   0
  16  18   4   10.39   10.70   0
  17  -8  -5   55.44    6.96   0
  18  -7  -5  112.57   10.61   0
  18  16   0    3.90    9.82   0
  19  -6  -5    3.09    9.73   0
  19  19   4   18.76   10.19   0
  20  -5  -5    1.29   10.61   0
  21  -4  -5   44.85    9.90   0
  21  17   0   -0.39   11.09   0
  21  19   2    4.45    9.82   0
  22  -3  -5    5.90    9.57   0
  27  10  -3    6.59    8.79   0
  -5  -9   2  228.95   22.54   0
  -5  -8   5   -6.25    8.98   0
  -4 -22   2  139.16   13.06   0
  -4 -20   6    3.33   13.62   0
  -4 -17   1   44.79   12.41   0
  -4  -9   1  296.99   24.98   0
  -3 -26   3   16.34   15.79   0
  -3 -22   1   46.40   12.80   0
  -3 -13   0   20.11   10.69   0
  -3 -10   7    9.24   10.99   0
  -3  -8   7    1.99    9.43   0
  -3  -4   1  153.12   25.96   0
  -3   0   3    1.92   12.35   0
  -2 -25   1   -0.56   11.69   0
  -2  -5   7   43.19    7.42   0
  -2   1   5   32.13    7.48   0
  -1 -16  -1   29.10   10.38   0
  -1 -14  -1   38.98   10.48   0
  -1 -12  -1  336.50   12.06   0
  -1  -7   8   10.21    9.42   0
  -1  -2   7    3.90    7.60   0
  -1   3   2   62.73   14.61   0
  -1   4   3  140.84   12.22   0
   0   1   7  -10.63    9.59   0
   0   5   5   -9.29   10.27   0
   1  -1   8   -2.88   10.16   0
   1   7   4  245.64   11.39   0
   2 -18  -2   14.08   10.26   0
   2  -8  -2 1072.19   15.23   0
   2   6   6   34.40    7.60   0
   2   8   4   55.02    7.69   0
   3 -28  -1   15.51   10.47   0
   4  -2  -2  137.65   15.05   0
   4   7   7    5.30   10.61   0
   5 -27  -2   27.61    7.50   0
   5 -10  -3  135.46    7.01   0
   5   5   8  -13.13    7.92   0
   6 -28  -2    3.69   11.50   0
   6 -21  -3   39.28    7.82   0
   7  10   7   -3.89   11.12   0
   7  13   4   34.42    6.53   0
   9   0  -3   -1.91   10.18   0
   9  13   6   67.14    7.65   0
   9  14   5    4.88    7.95   0
  10 -18  -4   62.00    7.44   0
  10 -10  -4   37.63   10.27   0
  10  12   0   45.42    8.96   0
  11 -21  -4   66.78    8.16   0
  11   7  -2   78.95   13.28   0
  12 -22  -4    3.93   10.01   0
  12  -4  -4   14.68   10.11   0
  12  15   1  163.23   12.25   0
  12  16   2   -4.23    9.27   0
  14  16   6    6.83    7.92   0
  14  17   5   29.35   10.45   0
  15  15   0   -0.63   10.41   0
  17 -16  -5  102.99    8.30   0
  17 -14  -5   28.35    9.45   0
  17 -12  -5   -1.99    7.73   0
  18 -11  -5   10.48   10.61   0
  18  -9  -5    6.49    8.94   0
  19  18   1    5.19   10.09   0
  24  -3  -5   42.78    9.18   0
  24  19   1   -6.06   10.23   0
  25  13  -2    1.91   15.33   0
  -5  -6   3   -2.89   10.00   0
  -4  -4   2   -2.23   14.82   0
  -4  -2   4   72.53   10.05   0
  -3  -1   2   58.62   14.63   0
  -3   0   5   -0.52    9.97   0
  -2 -20   0  191.17   10.55   0
  -2  -6   0   33.82   20.64   0
  -2  -3   7   31.07   10.28   0
  -2   0   6    0.84   10.63   0
  -1 -23   0   25.09   11.91   0
  -1   4   5   35.42    9.65   0
   0 -29   1    4.38   10.65   0
   0   3   1   -0.15   12.29   0
   2 -25  -1    9.51   10.56   0
   2 -16  -2   20.78   10.34   0
   2 -10  -2   53.38   10.55   0
   2   2   8   -6.38   10.31   0
   3  -5  -2  712.01   16.29   0
   3   3   8    0.50    7.62   0
   3   9   2   27.02   11.11   0
   4 -24  -2   -0.68    7.58   0
   4  10   2  163.71   10.73   0
   5 -30  -1    4.67   10.78   0
   5  11   2  132.32   10.90   0
   6  -7  -3    5.53    6.87   0
   6  12   2  560.19   11.81   0
   7 -29  -2   22.09    7.79   0
   7  -4  -3   58.93    7.25   0
   8   4  -2  281.67   13.15   0
  10   1  -3    3.33    9.66   0
  11 -17  -4    8.50    9.69   0
  11  -9  -4  129.56    9.75   0
  11  15   6    8.94   10.49   0
  13   4  -3    6.49    9.48   0
  14  18   4  144.27    9.85   0
  15  -1  -4    2.95    9.35   0
  16   0  -4   10.15   10.15   0
  16  17   1  186.56    9.81   0
  18 -13  -5    4.05    6.97   0
  19 -12  -5   26.20    9.69   0
  20  -9  -5    9.88   10.10   0
  20  15  -1    4.57   16.17   0
  21  -8  -5    8.64    9.86   0
  21  -6  -5   -1.05    7.48   0
  25  16  -1    4.21   19.86   0
  -6 -12   4   10.84   13.66   0
  -5 -15   2    1.86   17.29   0
  -5 -15   6   20.80   11.31   0
  -5 -13   6   51.03   12.20   0
  -5  -6   5   -1.76    9.52   0
  -5  -5   4   -2.67   11.02   0
  -4 -23   3  110.51   16.37   0
  -4 -15   1  186.68   12.88   0
  -3  -6   7   36.65   10.50   0
  -3   1   4 1417.73   14.24   0
  -2   3   3   48.20   12.03   0
  -1  -5   8  111.92    8.61   0
  -1   0   7    6.96    7.67   0
  -1   5   4   12.56    9.75   0
   0 -19  -1    4.59    9.70   0
   0  -2   8   -2.66    8.44   0
   1 -30   1    5.64   11.10   0
   1 -27   0    0.65   10.43   0
   1 -22  -1   40.77   10.83   0
   1   1   8    0.22   11.56   0
   1   4   7   12.68    9.81   0
   2 -14  -2    2.62    6.88   0
   2 -12  -2   19.94    7.29   0
   2   8   2 1083.47   15.71   0
   2   9   3  140.60   10.61   0
   3 -19  -2  143.80   10.19   0
   3  10   3   15.32    9.51   0
   3  10   5   -2.88    9.45   0
   4 -22  -2  146.94   10.04   0
   4   3  -1  146.77   21.49   0
   4  10   6   -5.30   10.47   0
   4  11   3   37.77    7.05   0
   4  11   5   12.13   10.58   0
   5 -25  -2   15.88    7.53   0
   5  11   6   43.91   10.07   0
   5  12   3  439.99   11.88   0
   6 -17  -3   13.67    6.70   0
   6 -15  -3   34.28   10.38   0
   6  -9  -3   39.40    9.44   0
   6  11   1  140.96   10.41   0
   6  12   6   23.79   11.03   0
   6  13   3   74.79   10.32   0
   6  13   5   99.17    9.58   0
   7 -20  -3   68.60    9.89   0
   7  13   2   52.21   11.02   0
   8  -3  -3  523.37   11.82   0
   8  14   2   82.01    9.98   0
   9   5  -2  219.99   11.59   0
  10   6  -2   32.78   11.16   0
  10  16   4   14.93    9.81   0
  11 -15  -4   90.60    8.43   0
  11 -13  -4   67.95   10.24   0
  11 -11  -4    7.90    9.80   0
  11  13   0   -4.22   11.54   0
  12 -18  -4   18.11   10.44   0
  12  -6  -4    7.50    6.95   0
  12  16   6   41.97    8.29   0
  13 -21  -4   -2.00    9.51   0
  13  17   2  138.12   10.61   0
  14 -22  -4   13.99   11.24   0
  16  19   3    3.78   10.61   0
  17  14  -1   83.27   17.93   0
  19  20   3    1.56   12.04   0
  20 -11  -5    8.46    7.60   0
  21 -12  -5   11.67   10.58   0
  22  -9  -5   21.90    9.91   0
  22  -7  -5    4.74    7.83   0
  23  -8  -5    0.61    9.75   0
  24   4  -4   37.94    8.60   0
  24   9  -3    8.82   11.07   0
  24  18   0   98.59   12.17   0
  26   4  -4    0.94    9.28   0
  -6 -10   4  166.67   12.25   0
  -5 -20   5    3.28   18.60   0
  -5  -9   6    4.78   10.33   0
  -4 -15   7   35.40   10.00   0
  -4  -9   7   -2.94    9.81   0
  -3  -4   7   13.22   10.01   0
  -3  -1   6   29.22    7.73   0
  -2 -26   2   38.47   12.70   0
  -2 -18   0   32.51   10.62   0
  -2  -6   8   17.83    9.89   0
  -2   2   2   -6.14   15.61   0
  -2   2   6    6.78    9.96   0
  -2   3   5  128.19    7.78   0
  -1 -26   1    2.19   10.83   0
  -1  -3   8    3.32   11.02   0
   0 -17  -1   -2.02   10.17   0
   0  -7  -1   -0.98   11.41   0
   0   0   8   13.83   11.63   0
   0   3   7    4.38    7.65   0
   1   7   2  143.49   14.73   0
   1   7   6   62.68   10.46   0
   1   8   3   15.36   10.03   0
   1   8   5   63.24   10.05   0
   2 -28   0   28.68   11.45   0
   2   4   8   34.96    9.42   0
   2   8   6   -8.16    6.54   0
   2   9   5  123.20    7.31   0
   3 -26  -1    8.45    9.28   0
   3 -17  -2  145.19   10.43   0
   3  -7  -2  465.91   14.71   0
   3   8   7   -6.50   10.10   0
   4   9   1  323.98   14.80   0
   4   9   7  -10.13   10.58   0
   5 -23  -2   29.58   10.38   0
   5  -1  -2   99.68   14.37   0
   6 -13  -3   76.30    7.47   0
   7 -27  -2   -2.62   10.30   0
   7 -18  -3   42.12   10.56   0
   7  -6  -3   14.83    7.03   0
   7  12   1   90.35   10.77   0
   7  12   7   10.58   11.30   0
   7  14   3    0.40    7.22   0
   7  14   5    9.47    6.73   0
   8 -28  -2   10.41   10.62   0
   8 -21  -3    4.03    9.85   0
   8  14   6   81.30   10.33   0
   8  15   3   39.72    9.82   0
   8  15   5   38.20    9.84   0
   9  15   2   72.25    9.62   0
   9  15   6   58.46   10.35   0
  10 -25  -3   17.92    7.48   0
  11 -26  -3    8.97    9.80   0
  11  17   4    9.43    9.80   0
  12 -16  -4   63.42    9.63   0
  12 -14  -4   93.61    9.23   0
  12 -12  -4  153.25   10.33   0
  12 -10  -4   43.09   10.03   0
  13  18   3   36.60   11.35   0
  13  18   5    6.75   10.26   0
  14  -4  -4    1.33    8.92   0
  15  -3  -4   19.07    9.54   0
  15  19   4   10.35   10.54   0
  17  18   1   10.41   10.82   0
  17  19   2    0.41    9.98   0
  18   7  -3   32.47    8.91   0
  18  20   4    7.38    7.33   0
  19   1  -4  137.01    9.41   0
  19  17   0   22.94   11.93   0
  -6 -13   5   99.29   11.87   0
  -6 -11   5   66.82   12.76   0
  -5 -17   6   19.04   12.07   0
  -5  -7   6    3.68    9.73   0
  -5  -4   5  119.19    9.95   0
  -5  -3   4  108.66    9.77   0
  -4 -11   1 1905.71   27.84   0
  -4  -7   7    5.14   10.52   0
  -4  -1   3  142.19   12.30   0
  -4  -1   5   43.10    6.71   0
  -4   0   4  634.90   12.15   0
  -3 -20   1  254.67   11.25   0
  -3   2   5  135.67   10.16   0
  -2 -23   1   64.52   10.75   0
  -2   4   4   64.95    7.07   0
  -1 -21   0   -0.41    9.63   0
  -1  -1   8   10.49    9.93   0
  -1   2   7   -2.64    7.90   0
   0 -15  -1   -0.71    9.78   0
   0  -9  -1   -6.96   13.94   0
   0   7   3   10.11    9.87   0
   0   7   5    8.73    7.24   0
   1 -20  -1   97.25    9.85   0
   1   3   8   10.23   11.15   0
   1   6   7   -4.95   10.33   0
   1   9   4    3.62    9.87   0
   2 -23  -1   64.33   10.65   0
   2  -1  -1 1502.18   25.39   0
   2   7   7   84.46    7.83   0
   2  10   4   36.34    9.79   0
   3 -29   0   26.25   10.25   0
   3   8   1  288.72   12.54   0
   3  11   4   36.77    7.39   0
   4  -4  -2    0.55   14.43   0
   4  12   4    7.07    7.85   0
   5 -28  -1    9.36   10.56   0
   5  13   4   15.77    6.97   0
   6 -24  -2   12.32   10.24   0
   6  14   4  370.90   10.73   0
   7 -16  -3  161.86    9.29   0
   7  -8  -3    9.49    9.45   0
   8  -5  -3   21.33   10.00   0
   8  13   1   55.34   10.10   0
   9 -22  -3   39.34    7.96   0
   9  -2  -3  138.99    7.97   0
   9  16   3   53.37   10.47   0
   9  16   5   76.81   10.80   0
  10 -23  -3   41.24   10.30   0
  10  16   2   29.65    9.01   0
  10  16   6   24.45   11.02   0
  12  14   0   22.64   11.18   0
  12  18   4   32.93   10.00   0
  13 -17  -4   94.07    7.89   0
  13 -15  -4   28.11   10.20   0
  13  -9  -4   49.69   10.45   0
  13  -7  -4   32.00    6.45   0
  13  12  -1  116.81   19.49   0
  14  -6  -4  358.38   10.69   0
  14  18   2  111.23   10.03   0
  14  19   5    6.58   10.97   0
  15 -21  -4   71.74    8.39   0
  16  -2  -4    3.26    9.57   0
  16  16   0  329.07   13.40   0
  16  20   4   -0.98   10.27   0
  17  -1  -4   55.75    9.99   0
  17   6  -3   15.66   10.25   0
  17  20   3   18.81   10.10   0
  20  19   1  106.57   10.09   0
  21   8  -3   -3.30    9.77   0
  25   3  -4   12.54    8.86   0
  -6 -16   4   49.22   17.52   0
  -6 -15   5   60.21   14.03   0
  -6  -9   5   14.68   10.52   0
  -6  -8   4    8.70   10.54   0
  -5  -5   6   23.55   10.85   0
  -5  -4   3   29.14   10.50   0
  -4 -20   2   20.92   12.31   0
  -4  -5   7    2.82   10.20   0
  -3 -23   2   33.24   12.40   0
  -3  -7   8    9.87    9.46   0
  -3  -2   7   26.80    7.62   0
  -3   1   6   26.24   10.31   0
  -3   2   3   44.73   12.18   0
  -3   3   4    4.14    9.78   0
  -2 -27   3    8.62   13.08   0
  -2  -4   8   44.96    8.10   0
  -1   5   6  136.68    8.05   0
  -1   6   3   28.48   10.76   0
  -1   6   5  234.04    8.44   0
   0 -27   1   -7.09   10.61   0
   0 -13  -1   -1.20   10.61   0
   0 -11  -1   -1.15   11.99   0
   0   2   8    4.40   11.02   0
   0   6   2   43.63   10.74   0
   0   8   4 1082.42   13.50   0
   1 -25   0   13.42   10.57   0
   1  -4  -1   74.39   16.57   0
   2   4   0  162.12   23.95   0
   2   7   1   75.18   15.44   0
   3 -13  -2   37.54    9.09   0
   3 -11  -2 1013.40   13.46   0
   3  -9  -2   33.25    7.80   0
   4 -30   0   25.44    9.91   0
   4 -18  -2   65.20    9.91   0
   4  12   6    6.92    9.77   0
   5 -21  -2  200.96   10.56   0
   5  13   6   31.80   10.02   0
   6 -29  -1   31.71    8.50   0
   6   0  -2   37.63   13.31   0
   7 -25  -2    4.39   10.47   0
   7 -12  -3   31.28    7.23   0
   7 -10  -3   26.57    7.71   0
   8 -26  -2   15.20   11.31   0
   8  16   4  252.34   11.13   0
   9 -20  -3   19.61   10.33   0
   9  14   1   57.02   10.82   0
  10  -1  -3    5.68    9.43   0
  10  17   3   18.02   10.85   0
  10  17   5   34.11    7.80   0
  11  17   6  100.03    8.00   0
  11  18   5   11.01   10.27   0
  13 -13  -4   -6.99    6.75   0
  13 -11  -4   83.24    7.53   0
  13  19   4    6.15   10.36   0
  14  -8  -4   53.42   10.24   0
  14  19   3   13.05   10.66   0
  15 -19  -4   -0.42    7.46   0
  15  -5  -4   36.04   10.13   0
  17 -21  -4   -5.90   10.36   0
  18  20   2   32.05   12.45   0
  21   1  -4   55.76   10.22   0
  22  18   0   72.55   11.85   0
  -6 -13   3   61.33   22.25   0
  -6  -7   5   -2.24    9.36   0
  -6  -6   4   70.59   13.13   0
  -5 -19   6   13.51   16.06   0
  -5 -12   7   12.13   11.98   0
  -5 -10   7    7.90   12.09   0
  -5  -2   5    2.09   10.82   0
  -4   1   5   18.79    9.91   0
  -3   0   7    9.75    9.96   0
  -2 -14   0  308.94   11.82   0
  -2  -8   0   38.07   15.22   0
  -2  -2   8    1.20   11.17   0
  -2   4   6   98.50   10.77   0
  -2   5   5   -6.92    7.93   0
  -1 -27   2   53.11   13.31   0
  -1 -19   0    1.67    9.32   0
  -1   1   8   11.17   11.23   0
  -1   2   1 1540.54   21.79   0
  -1   4   7   -0.45   10.04   0
  -1   7   4  250.49   11.40   0
   0 -22   0  234.02   11.40   0
   1 -28   1   10.48   10.95   0
   1 -18  -1  111.27   10.85   0
   1   5   8  128.43   10.71   0
   1   9   6   55.24    9.68   0
   2 -26   0   20.07   10.53   0
   2 -21  -1   43.23   10.11   0
   2   6   8   12.46    8.04   0
   2   9   7   -1.16    9.73   0
   2  10   6    8.47    7.85   0
   2  11   5   10.78   10.36   0
   3  11   6   50.79    7.36   0
   3  12   5   11.06   10.31   0
   4 -25  -1  123.32   11.57   0
   4 -16  -2   58.78   10.36   0
   4  -6  -2  658.49   15.66   0
   4  11   7   42.80   11.17   0
   4  13   5   22.56   10.06   0
   5  12   7   25.89   10.73   0
   6  14   6  100.07    8.13   0
   6  15   5   71.84    9.91   0
   7  14   7    1.56   11.23   0
   7  15   6   23.50   10.73   0
   8 -15  -3   57.36    9.85   0
   8  -9  -3  135.08   10.93   0
   8  -7  -3    2.50    6.61   0
   8  16   6   23.50   10.03   0
   9 -27  -2    9.46    7.64   0
   9 -18  -3   45.79   10.47   0
   9  17   4  145.39    7.70   0
  10 -28  -2    5.49   10.08   0
  10 -21  -3   17.69    7.07   0
  10  15   1   11.50   10.33   0
  11   0  -3   -6.55    8.97   0
  11  17   2   46.22   10.08   0
  11  18   3   60.61    9.23   0
  12 -23  -3  -10.64   10.48   0
  12   1  -3   76.89   10.87   0
  14 -14  -4   10.24    7.52   0
  14 -10  -4   93.04    7.30   0
  15 -15  -4   -4.32   10.33   0
  15  -7  -4   59.84   10.14   0
  15   4  -3   79.21   10.71   0
  15  19   2   -2.82   10.71   0
  15  20   3    4.38    9.50   0
  16  -4  -4   54.23    7.60   0
  16   5  -3   10.93    8.60   0
  17 -19  -4   38.82   11.17   0
  17  -3  -4    8.32   10.13   0
  17  21   4   14.58   10.73   0
  18 -20  -4    2.19   10.30   0
  18  -2  -4   16.89    9.95   0
  18  19   1   16.15    9.76   0
  18  21   3    0.52   11.44   0
  19  -1  -4  131.46   10.01   0
  21  21   2   32.54   10.60   0
  23   1  -4   58.93    9.47   0
  23   8  -3    9.10   10.29   0
  23  20   1   12.21    8.18   0
  -6 -12   6   27.98   10.19   0
  -6 -10   6   15.17   10.29   0
  -6  -9   3   46.06   12.11   0
  -6  -5   5    7.79    9.09   0
  -5 -14   7   31.58   10.27   0
  -5 -13   2   48.26   20.35   0
  -5  -8   7    5.88   11.21   0
  -5  -7   2  142.16   18.62   0
  -5  -3   6   -0.79   10.51   0
  -5  -1   4   20.49   10.24   0
  -4  -3   7    7.01    7.50   0
  -4  -2   2  132.93   15.34   0
  -4   2   4   68.45    9.45   0
  -3 -18   1   34.45   10.78   0
  -3  -3   8  -10.57    9.67   0
  -3   1   2   63.89   15.78   0
  -3   3   6 1061.79   13.04   0
  -3   4   5   51.74   10.55   0
  -2 -12   0  149.00   11.53   0
  -2 -10   0 1817.62   21.99   0
  -2   0   8   -1.08   10.51   0
  -2   3   7   16.26   10.17   0
  -2   5   3  127.57   11.27   0
  -2   6   4   75.69   10.18   0
  -1 -24   1   76.51   10.14   0
  -1  -3   0    1.33   19.09   0
  -1   5   2   98.12   11.56   0
  -1   7   6   60.35   10.03   0
   0   4   8   -6.43   10.63   0
   0   8   6    4.89    6.68   0
   0   9   5    6.68    9.51   0
   1 -16  -1   33.72   11.22   0
   1   6   1  294.54   17.05   0
   1  10   5    0.54    6.65   0
   2 -29   1   37.99   11.23   0
   2  11   3  389.02   11.00   0
   3 -27   0    3.57   10.57   0
   3 -22  -1   41.76   10.71   0
   3  12   3  210.75   11.52   0
   4  13   3   16.63   10.32   0
   5 -26  -1   19.72    9.10   0
   5 -19  -2  946.50   10.27   0
   5  -3  -2  705.66   16.68   0
   5  14   3   32.80   10.16   0
   6 -27  -1   12.53   11.12   0
   6  15   3   41.49   10.04   0
   7 -23  -2   14.94   10.28   0
   7  16   5   31.31    7.92   0
   8 -24  -2  104.07   10.29   0
   8  17   5   50.74   10.17   0
   9 -16  -3   42.29   10.02   0
   9  -6  -3   55.14    9.49   0
   9  17   6   53.84   11.22   0
  10 -19  -3   12.91    9.79   0
  10  -3  -3   26.47    9.80   0
  10  18   4   59.35    7.82   0
  12  19   3  137.40   10.37   0
  13 -24  -3    6.56    8.11   0
  13  15   0   80.96   11.15   0
  14 -25  -3    6.54    7.76   0
  15 -13  -4   30.96    8.11   0
  15 -11  -4   99.94    7.02   0
  15  -9  -4   29.49    7.59   0
  15  18   1   -1.55   10.45   0
  16 -16  -4  244.12    8.53   0
  16 -14  -4   12.34   10.60   0
  16  -6  -4   39.85    9.78   0
  17 -17  -4   -2.91   10.38   0
  17  -5  -4  119.86   10.59   0
  18 -18  -4   34.01   10.49   0
  19 -19  -4   -1.97   10.45   0
  21  -1  -4   46.25   10.07   0
  21  20   1   16.56    9.61   0
  22   0  -4    2.91    9.41   0
  25   1  -4   -3.17    9.13   0
  25   8  -3    0.21    9.54   0
  -6 -17   5   54.43   15.80   0
  -6 -14   6   94.08   10.73   0
  -6  -6   6    3.80    8.88   0
  -6  -4   4   31.89   12.99   0
  -5  -2   3  122.07   12.09   0
  -5   0   5   -3.41   10.43   0
  -4  -1   7    7.04   10.03   0
  -4   1   3  142.70   12.32   0
  -3 -24   3   14.78   14.28   0
  -3   2   7   22.32   10.69   0
  -2 -21   1   43.31   10.41   0
  -1 -28   3   16.27   12.20   0
  -1   6   7    5.77   10.52   0
  -1   8   5   49.92   10.25   0
   0 -28   2   39.27   10.56   0
   0 -25   1    1.90   12.17   0
   1 -23   0   29.23   10.34   0
   1  -6  -1  298.89   16.67   0
   1   7   8   -7.75    9.82   0
   1  10   3   22.82    9.88   0
   1  11   4  146.14    9.89   0
   2 -19  -1   21.33   10.73   0
   2  10   2   61.46   11.11   0
   2  12   4    8.28   10.24   0
   3 -30   1   62.90   10.08   0
   3  11   2 1024.80   13.91   0
   3  13   4  101.71   10.57   0
   4 -28   0    0.84   10.14   0
   4 -12  -2   19.53   10.07   0
   4 -10  -2  161.05   10.48   0
   4  -8  -2  294.29    9.56   0
   4  12   2   22.27    7.52   0
   4  14   4    2.90    9.34   0
   5 -29   0   -6.78   10.95   0
   5 -17  -2   84.71    9.88   0
   5  13   2   54.22    7.32   0
   5  15   4   47.62   10.38   0
   6 -20  -2   30.88   10.82   0
   6  14   2    6.78   10.84   0
   6  16   4   54.18    9.65   0
   7 -28  -1    8.55    7.69   0
   7  15   2   40.03   10.40   0
   7  16   3  173.41   10.17   0
   8 -29  -1   -0.39    9.60   0
   9 -14  -3    6.37   10.02   0
   9  -8  -3  128.30   11.01   0
   9  18   5   -2.75   10.72   0
  10 -26  -2   54.68   10.78   0
  10 -17  -3   13.25   10.19   0
  10  18   6   13.37    8.32   0
  11 -27  -2   -2.52   10.77   0
  11 -20  -3   29.86    7.76   0
  11  16   1  152.79   10.49   0
  11  19   4   28.00    6.99   0
  12 -21  -3   21.41   10.26   0
  13 -22  -3    9.31   10.60   0
  13  20   5   41.42    8.64   0
  15 -24  -3    0.67   10.94   0
  15  21   4   58.64   11.53   0
  16 -12  -4   64.65    7.70   0
  16 -10  -4   17.60    7.15   0
  16  20   2    4.14    9.76   0
  17 -15  -4  123.57    7.93   0
  17 -13  -4   93.88   10.77   0
  17  -9  -4  160.96    9.95   0
  17  -7  -4   12.84    9.05   0
  17  17   0    1.59    9.93   0
  18 -16  -4   18.14   10.64   0
  18  -4  -4   54.36    7.07   0
  19 -17  -4   34.58   10.78   0
  19  -3  -4  221.93    9.94   0
  19   6  -3  143.32   11.14   0
  19  21   2   -7.87   10.01   0
  20  -2  -4   54.48    9.77   0
  20  18   0    5.74   11.54   0
  23  -1  -4   50.50    9.94   0
  24   0  -4   22.89   10.52   0
  26   0  -4   30.31   10.47   0
  27   8  -3    3.53    9.16   0
  -6 -16   6    2.47   14.15   0
  -6  -7   3    8.35   12.84   0
  -6  -3   5  136.30   10.78   0
  -5  -1   6  119.13    8.20   0
  -4  -6   8    5.03    7.89   0
  -4  -4   8   74.84   10.20   0
  -4   2   6   94.20    7.67   0
  -3 -25   4    0.62   16.15   0
  -3  -1   8   14.25   10.55   0
  -3   4   3  522.56   12.79   0
  -3   5   4  114.34    9.89   0
  -2 -24   2   33.30   10.83   0
  -2   2   8   12.31   11.32   0
  -2   4   2  146.62   16.93   0
  -2   7   5   49.54   10.38   0
  -1 -17   0   -1.43   10.77   0
   0   6   8   -3.17   11.36   0
   0   9   3    2.96    7.21   0
   0  10   4   76.41    9.90   0
   1 -14  -1   48.18    7.63   0
   1 -12  -1  344.74   12.02   0
   1  10   7    2.46   10.37   0
   1  11   6   18.21   10.22   0
   2  11   7   13.91   10.81   0
   3  12   7    6.85   10.53   0
   3  13   6   -6.18    8.15   0
   4 -23  -1   29.29    7.37   0
   4  14   6   19.84    7.63   0
   5 -24  -1   41.67   11.07   0
   5 -15  -2    7.39    9.88   0
   5  -5  -2  400.98   15.15   0
   5  15   6   39.51   10.19   0
   6 -30   0    2.36    9.86   0
   6 -18  -2    6.20    9.69   0
   6  16   6    6.58   11.41   0
   7  17   4   10.74    9.50   0
   8 -22  -2   42.73   10.41   0
   8  16   2   11.45   10.43   0
   8  17   3  172.77   11.31   0
   9 -10  -3   61.70    7.10   0
  10 -15  -3    7.66    9.64   0
  10  -5  -3  121.65   10.30   0
  11 -18  -3   45.56    8.39   0
  11  -2  -3  386.87    8.82   0
  12 -19  -3  129.41   11.08   0
  12  -1  -3   56.84   11.40   0
  12  17   1  102.15   11.61   0
  13  19   2   -6.11    9.80   0
  13  20   3    6.63   10.10   0
  17 -11  -4   -0.69    7.15   0
  18 -14  -4  150.04    7.96   0
  18 -12  -4   20.72   10.27   0
  18 -10  -4   62.85   10.13   0
  18  -6  -4   66.37    7.02   0
  18   5  -3  323.47   12.85   0
  19 -15  -4    2.86   10.39   0
  19  -5  -4   -8.49   10.27   0
  20 -16  -4   10.80   11.47   0
  20  -4  -4  210.65   10.61   0
  21  -3  -4   39.60   10.31   0
  22  -2  -4  246.04   10.34   0
  22   7  -3    8.63    8.70   0
  22  12  -2   11.11   12.64   0
  25  -1  -4   -4.91    9.34   0
  -7 -10   5    4.99   11.92   0
  -6 -11   7   15.00   11.82   0
  -6  -9   7   13.95   12.08   0
  -6  -4   6   37.09   10.36   0
  -5 -18   3  317.46   22.84   0
  -5  -2   7   38.31   10.14   0
  -5   1   4   15.79   10.35   0
  -5   1   6  135.89    9.93   0
  -4 -18   2   55.45   14.58   0
  -4   1   7   -2.70   10.29   0
  -3 -21   2  239.14   14.21   0
  -3 -16   1   17.74   12.75   0
  -3   4   7    5.47   10.25   0
  -3   5   6   -2.31    7.88   0
  -3   6   5  145.73   10.83   0
  -1 -22   1   44.35   12.52   0
  -1   5   8  110.24   10.96   0
  -1   8   3    5.73   10.20   0
  -1   9   4    6.07    9.72   0
  -1   9   6   55.97   10.22   0
   0   5   1    7.64   16.96   0
   0   9   7   -6.62   10.55   0
   0  10   6    2.88    6.88   0
   1 -26   1   12.29   11.19   0
   1 -10  -1  297.53   14.57   0
   1  -8  -1  339.47   12.48   0
   1  12   5   48.50   10.41   0
   2 -24   0   27.72    7.37   0
   2 -17  -1   64.62    9.77   0
   2  13   5   33.46   10.30   0
   3 -20  -1  260.68    8.36   0
   3  14   5    5.65    7.44   0
   4  15   5   11.32    7.40   0
   5 -13  -2   51.32    9.63   0
   5   4  -1  130.51   25.45   0
   5  16   5   22.32   10.46   0
   6  -2  -2   19.63   14.07   0
   6  17   5   53.47   10.85   0
   8  18   4   15.38    7.75   0
   9 -23  -2   -0.35   10.09   0
   9  17   2   22.40    9.51   0
   9  18   3   41.65    7.23   0
   9  19   4  112.02    9.98   0
  10 -13  -3  147.96    7.68   0
  10 -11  -3    2.44    9.86   0
  10  -7  -3   18.89   10.92   0
  11 -25  -2  -11.07   10.81   0
  11 -16  -3   62.80   10.40   0
  11  -4  -3   40.38   10.09   0
  11  20   5    2.28   11.39   0
  12 -26  -2   -9.17   12.17   0
  13 -20  -3   10.26    7.12   0
  13   0  -3   -0.08   10.63   0
  13  21   4   12.20   10.94   0
  14 -21  -3   -2.73    9.12   0
  14  16   0   93.06   11.89   0
  14  21   3   13.87    9.13   0
  15 -22  -3  127.78   11.18   0
  15   9  -2   67.69   12.70   0
  16 -23  -3   -1.61    9.42   0
  16  19   1    6.62    9.39   0
  17   4  -3   45.91   10.23   0
  17  21   2   54.70   10.28   0
  17  22   3   21.92   11.21   0
  19 -13  -4   11.18    7.31   0
  19 -11  -4   14.37    8.94   0
  19  -9  -4  117.93   10.73   0
  19  -7  -4  130.30    7.99   0
  19  11  -2   58.94   14.09   0
  19  20   1  102.72   11.80   0
  20 -14  -4    3.43    9.57   0
  20 -12  -4   12.91   10.33   0
  20  -8  -4    3.17   10.24   0
  20  -6  -4   12.38   10.39   0
  21 -15  -4   61.50   11.41   0
  21  -5  -4   86.69   10.49   0
  23  -3  -4   23.45    9.52   0
  24   7  -3   70.16    9.75   0
  26  -2  -4   17.19   10.22   0
  -7 -12   5    9.31   12.92   0
  -7  -8   5   87.27   10.75   0
  -7  -6   5   -3.99   10.85   0
  -6 -13   7   -6.50   11.91   0
  -6  -7   7  -10.04   11.80   0
  -6  -5   3    0.07   10.51   0
  -6  -2   4   75.16   10.62   0
  -6  -2   6   24.25   11.15   0
  -6  -1   5  242.42   10.89   0
  -5   2   5    7.62   10.74   0
  -4 -21   3   17.91   15.27   0
  -4   4   4  294.07    8.52   0
  -4   4   6    4.80   10.21   0
  -4   5   5   98.73   10.16   0
  -2 -19   1   18.70   12.60   0
  -2   4   8   54.58   10.76   0
  -2   7   3  158.65   11.29   0
  -2   7   7   87.16    9.68   0
  -2   8   4   39.99   10.91   0
  -2   8   6   11.18    9.73   0
  -1 -25   2   50.65   12.43   0
  -1 -15   0    4.86   10.18   0
  -1   8   7    9.60    7.79   0
  -1  10   5    2.72    9.79   0
   0   8   2  342.34   10.90   0
   0  11   5   -6.20    6.99   0
   1 -21   0    1.39    9.92   0
   2 -27   1    7.65   10.76   0
   2  -3  -1 2851.98   27.77   0
   3 -25   0   70.72    8.05   0
   4 -26   0   -2.13   10.43   0
   4  11   1 1988.93   18.44   0
   5 -11  -2  119.66    9.93   0
   5  -9  -2  244.04   11.34   0
   5  -7  -2  143.75    9.02   0
   5  12   1   64.91   11.32   0
   6  10   0  481.37   14.99   0
   6  13   1   11.29   10.34   0
   7 -19  -2  115.11    7.69   0
   7  11   0  113.67   10.28   0
   7  18   5  114.73   10.73   0
   8 -27  -1   20.19    7.93   0
   8  12   0  444.94   14.62   0
   8  19   5   36.23   10.34   0
   9 -28  -1   14.96    9.01   0
  10  18   2   54.48   10.62   0
  10  19   3    9.43    7.07   0
  11 -14  -3   85.53    9.13   0
  11  -6  -3  582.93   12.28   0
  12 -17  -3   14.09    6.70   0
  13 -18  -3   38.93   10.78   0
  13  18   1    5.13   11.44   0
  14   1  -3  112.76   10.58   0
  14  20   2   14.98   11.21   0
  17 -22  -3    7.58   10.72   0
  20 -10  -4   -8.54    7.33   0
  20  22   2   54.58    9.50   0
  21 -13  -4    0.20    7.81   0
  21 -11  -4   66.54    9.81   0
  21  -9  -4    6.98    9.91   0
  21  -7  -4   -2.96    8.55   0
  21   6  -3   40.03    8.51   0
  22 -14  -4   24.39    7.85   0
  22 -12  -4   -1.94    9.53   0
  22 -10  -4    4.34    9.70   0
  22  -6  -4   -2.44   10.52   0
  23  19   0    3.48   12.80   0
  24  -4  -4   71.11   10.09   0
  25  -5  -4   12.05   10.24   0
  25  -3  -4   -2.00    7.68   0
  26  -4  -4    4.25   10.37   0
  26   7  -3   16.68    8.32   0
  -7 -11   4  451.65   17.23   0
  -7 -11   6   72.33   10.60   0
  -7  -9   4   76.71   12.70   0
  -7  -9   6   -4.35   10.95   0
  -7  -7   4    5.48   12.45   0
  -6 -15   7    2.16   11.58   0
  -6  -3   7   53.96    9.56   0
  -5  -5   2  401.56   20.43   0
  -5  -3   8  111.19   10.28   0
  -5   0   3    2.33    8.17   0
  -5   0   7   -5.68    7.62   0
  -4   0   2 1520.23   20.84   0
  -4   0   8    7.89   10.89   0
  -4   3   3  498.69   10.13   0
  -4   3   7   -2.28    7.17   0
  -3   6   7   51.11    9.55   0
  -3   7   4   19.76   10.97   0
  -2 -25   3    7.30   12.49   0
  -1   7   2  137.70   15.14   0
   0 -23   1    3.44   12.04   0
   1  12   7    7.17   11.23   0
   2  13   7    5.22   10.74   0
   2  14   4   15.94    9.96   0
   2  14   6   27.89   10.27   0
   3 -28   1   22.75    9.90   0
   3 -18  -1   23.60    7.65   0
   3  10   1  993.69   16.58   0
   3  14   3   33.79   11.08   0
   3  14   7   -1.80   11.60   0
   3  15   4   24.12   10.13   0
   3  15   6   41.05   10.95   0
   4  15   7   32.87   11.24   0
   4  16   4   55.73   10.70   0
   4  16   6    9.45   11.13   0
   5 -30   1   23.15   10.79   0
   5 -27   0    5.59    9.72   0
   5   9   0    1.22   14.31   0
   5  16   3    3.64    9.97   0
   6 -23  -1  109.92    9.91   0
   6 -14  -2    0.10   10.27   0
   6  -4  -2  638.19   15.96   0
   7 -29   0    9.65   11.70   0
   7  -1  -2  140.07   15.01   0
   7  14   1  114.49   10.64   0
   8  15   1  142.64   11.07   0
   9 -21  -2   52.40    9.09   0
   9  13   0    5.79   10.99   0
   9  20   5   14.53   11.05   0
  10 -22  -2   43.51   10.93   0
  11 -23  -2    6.82   10.19   0
  11 -12  -3   -1.97    7.26   0
  11 -10  -3   11.32    9.26   0
  11  -8  -3  259.86    9.83   0
  11  20   3   19.86   11.17   0
  11  21   4   77.60   10.56   0
  12 -24  -2   -4.37   11.33   0
  12  -3  -3  201.35    8.60   0
  13  -2  -3    5.48   10.62   0
  14 -26  -2   -4.69   11.14   0
  14   8  -2   80.86   14.03   0
  14  13  -1  223.88   28.46   0
  15  22   3   72.65   10.91   0
  20   5  -3   16.64    9.27   0
  22  21   1   22.36    8.45   0
  23 -11  -4   10.93    8.09   0
  23  -7  -4   17.33    7.80   0
  23   6  -3   76.01   10.56   0
  24 -12  -4    2.17    7.54   0
  24 -10  -4   12.10   10.91   0
  24  -8  -4   25.90   10.29   0
  24  -6  -4   15.67    7.49   0
  24  12  -2   -5.25   12.75   0
  25  -9  -4   -0.93   10.35   0
  25  -7  -4   13.12   10.93   0
  26  -6  -4   -6.40    9.43   0
  -7 -14   5   15.38   12.01   0
  -7 -13   6   95.95   13.37   0
  -7  -5   4   63.16   12.89   0
  -7  -5   6   11.93    9.94   0
  -7  -4   5   16.21    9.94   0
  -6 -18   6    1.08   13.65   0
  -6  -3   3  187.32   13.25   0
  -6   0   4   56.49   10.60   0
  -6   0   6  153.73    8.36   0
  -5   3   6   12.62    8.02   0
  -5   4   5  107.93   10.79   0
  -4   2   8   40.95   11.23   0
  -4   6   6   40.94   10.29   0
  -3 -14   1    6.24   12.59   0
  -3   3   2  931.41   15.41   0
  -3   6   3  175.56   11.02   0
  -2 -26   4   -0.59   16.53   0
  -2   1   1 1515.63   22.56   0
  -1 -13   0   12.05   10.48   0
  -1  10   7    6.41   11.22   0
  -1  11   6   18.17   10.60   0
   0  11   7   -2.94    8.25   0
   0  12   6   14.92    7.33   0
   1  12   3   67.35    7.86   0
   1  13   4   27.56    8.18   0
   2 -22   0  233.49   10.81   0
   2 -13  -1   83.79   10.82   0
   2   9   1  180.12   15.68   0
   2  15   5   13.89    9.20   0
   3  16   5   12.82    9.78   0
   5  17   4  115.76    8.31   0
   6  -6  -2   -7.85   12.07   0
   6  17   3   13.99    6.94   0
   6  18   4   78.59   10.00   0
   6  18   6    5.40    7.86   0
   7 -24  -1    9.79   10.36   0
   7  18   3   38.85   10.76   0
   8 -25  -1    0.06   10.31   0
   9  16   1   19.28   10.27   0
  10 -27  -1   30.29   10.76   0
  10   4  -2  151.39   10.55   0
  10  14   0   40.73   11.30   0
  10  21   5   11.50   12.00   0
  11  19   2   67.67   11.11   0
  12 -13  -3  229.71    7.42   0
  12 -11  -3  -13.09   10.36   0
  12  -7  -3   32.33   10.34   0
  12  -5  -3  446.85   11.35   0
  12  21   3   30.23    9.97   0
  13   7  -2   52.16   13.86   0
  14 -17  -3   40.02    8.21   0
  14  -1  -3  124.87   10.68   0
  15  21   2   -5.41   10.55   0
  17 -20  -3   14.31   10.44   0
  17  20   1    6.88    8.56   0
  18  18   0  198.43   12.81   0
  18  22   2   60.39   10.41   0
  19   4  -3  264.18   10.73   0
  25   6  -3   69.54   10.03   0
  26  12  -2   -3.90   11.64   0
  27   6  -3   16.93   10.07   0
  -7 -10   7   12.95   11.87   0
  -7  -8   7    0.93   11.71   0
  -7  -6   7    2.07   10.05   0
  -7  -3   6   14.07   10.12   0
  -6   2   6   38.31   10.20   0
  -5  -1   8  111.71    8.50   0
  -4   5   7   -0.54    7.53   0
  -4   6   4   40.86   11.06   0
  -3   5   8   84.07    8.59   0
  -2 -22   2   12.20   12.54   0
  -2   9   7    6.12    8.22   0
  -2  10   4   27.36    9.54   0
  -2  10   6    4.62    8.05   0
  -1 -26   3   11.37   13.01   0
  -1 -20   1   84.75   11.85   0
  -1   4   1   66.42   17.56   0
  -1  10   3    9.64   10.21   0
  -1  11   4  146.21    7.91   0
  -1  12   5   46.63    9.96   0
   0 -16   0    3.16   10.20   0
   1 -27   2   60.15   12.39   0
   1 -24   1   74.63   10.44   0
   1 -19   0    1.84    9.61   0
   1  14   5   37.06    7.66   0
   2 -11  -1  229.07   12.90   0
   2  -5  -1   75.37   12.17   0
   3 -23   0   64.71    9.87   0
   3 -16  -1   10.54    8.03   0
   3  13   2   38.44    7.32   0
   4 -24   0    6.55   10.00   0
   4   8   0 2877.68   29.36   0
   4  17   5   90.72    8.68   0
   5  15   2   15.96   10.41   0
   5  18   5   36.09   10.22   0
   6 -10  -2   44.08    7.35   0
   6  -8  -2  395.69   11.46   0
   6  16   2  577.15   12.24   0
   6  19   5  -13.64   10.47   0
   7 -15  -2   47.02    7.60   0
   7  19   4  132.67    8.23   0
   8  19   3   89.06   11.03   0
   9 -19  -2   45.36    7.35   0
  10 -20  -2   32.84    9.77   0
  10  17   1   19.51   11.32   0
  11 -21  -2   32.18   10.72   0
  11   5  -2  109.98   10.65   0
  12   6  -2  538.96   14.87   0
  12  20   2   11.78   10.11   0
  13 -23  -2    3.93   10.41   0
  13 -12  -3  228.49    9.84   0
  14 -24  -2    2.19   11.65   0
  14 -15  -3   49.80    9.68   0
  14  19   1   59.92    9.01   0
  15 -25  -2   57.81   11.97   0
  15  17   0    7.82   10.66   0
  16 -17  -3   12.94   10.15   0
  16   1  -3   16.05   10.41   0
  16  23   3    3.54   11.04   0
  18 -19  -3   80.96   10.65   0
  20  21   1   23.46    8.93   0
  21  19   0   36.48   11.87   0
  22   5  -3   23.17    9.39   0
  -7 -15   6    7.62   12.28   0
  -7 -13   4   35.96   14.12   0
  -7 -12   7   -0.81   11.50   0
  -7  -1   6   69.63   10.78   0
  -6  -4   8    4.79   10.70   0
  -6   1   7    7.96   11.45   0
  -6   2   4   84.98    9.69   0
  -6   3   5  127.07   10.83   0
  -5  -3   2  710.89   21.36   0
  -5   2   3  136.57   11.84   0
  -5   4   7   10.83   10.59   0
  -5   5   6    7.43    7.76   0
  -4   4   8   66.11   11.82   0
  -4   5   3   50.52   10.76   0
  -3   8   7   14.98    7.33   0
  -3   9   6   34.57    7.44   0
  -2 -17   1   73.40   11.22   0
  -2   6   2   18.79   10.57   0
  -2   9   3  141.74   10.86   0
  -1 -11   0   -0.68   13.23   0
  -1  -5   0    3.94   17.22   0
   0  13   7   -9.63   10.78   0
   1   8   1  329.90   15.71   0
   1  11   2   33.75   11.01   0
   1  15   6   -0.13   10.03   0
   2 -28   2  114.05   11.27   0
   2 -25   1   11.78   11.42   0
   2  -9  -1  184.99   11.24   0
   2  -7  -1   66.59   10.39   0
   2  15   7    1.16    7.89   0
   2  16   6    8.60   10.12   0
   3 -29   2   29.07   10.88   0
   3 -14  -1    5.04   10.23   0
   3  16   7   -0.16    8.35   0
   3  17   6   49.92   10.18   0
   4 -17  -1   47.29   10.87   0
   6 -26   0   -9.27   10.26   0
   6 -21  -1   40.67   10.71   0
   7 -27   0    2.56   11.34   0
   7 -13  -2   51.83    8.07   0
   7  -3  -2  464.69   15.31   0
   7  20   5   -3.12   11.26   0
   8 -28   0    1.54   10.23   0
   8 -16  -2    4.37    7.81   0
   8   0  -2  331.75   14.49   0
   8  18   2  344.09   10.60   0
   9  20   3   28.09   10.43   0
   9  21   4    7.85   10.78   0
  11  15   0    7.78   10.87   0
  12 -27  -1   14.39   11.86   0
  12 -22  -2   19.37    7.84   0
  13  -8  -3   90.39    9.52   0
  13  -6  -3   70.55    7.97   0
  13  22   3    0.67   11.34   0
  13  23   4   -2.64   11.00   0
  14 -13  -3   22.56    7.44   0
  14  -3  -3   52.33   10.49   0
  16  22   2   33.88   11.38   0
  18  10  -2   46.32   12.45   0
  19  23   2   -2.91   10.29   0
  20 -19  -3   17.49   11.37   0
  21   4  -3   26.78    8.71   0
  21  11  -2   36.67   12.85   0
  24   5  -3   18.75    8.91   0
  -8  -8   6   -9.83   12.29   0
  -8  -7   5   95.25   12.44   0
  -8  -6   6   -2.39   12.09   0
  -7  -2   7   74.14   10.75   0
  -7   0   5    1.79   10.49   0
  -6  -1   3   29.25   11.50   0
  -6   3   7   54.79    9.99   0
  -6   4   6   27.34   11.03   0
  -5   3   8   89.85   11.84   0
  -5   5   4    8.85    7.87   0
  -5   6   5   13.71    7.19   0
  -4 -16   2   44.43   15.48   0
  -4   7   7   -3.24    8.33   0
  -4   8   6   48.91    7.73   0
  -3 -19   2  134.58   13.31   0
  -3  -2   1 2634.14   35.87   0
  -3   7   8    3.28    8.35   0
  -3   9   4  135.04    7.99   0
  -3  10   5   -1.29   10.22   0
  -1 -23   2   29.67   12.26   0
  -1  -9   0   18.70   14.95   0
  -1  -7   0   10.93   16.29   0
  -1  12   7   15.07    8.13   0
  -1  13   6   24.57   10.80   0
   0 -27   3    4.98   12.21   0
   0 -21   1   -6.87   11.80   0
   0  10   2  834.83   13.69   0
   0  14   6    2.69    7.57   0
   1  15   4    8.58    9.20   0
   2 -20   0  198.25   10.21   0
   2  16   4    9.82   11.25   0
   3 -26   1   -0.07    9.47   0
   3  17   4   -4.87   10.53   0
   4  18   4   60.43    8.89   0
   4  18   6   12.28    7.61   0
   5 -28   1   16.54   10.70   0
   5  19   6    5.05   12.32   0
   6 -29   1   16.00   11.97   0
   6  20   6    1.20   11.50   0
   7 -11  -2   90.83    7.32   0
   7  -9  -2  410.24   11.77   0
   7  -5  -2  150.12   12.73   0
   8 -23  -1   67.39   10.14   0
   8 -14  -2   76.65   10.47   0
   8  21   5   -4.40    8.11   0
   9 -24  -1   22.18   10.62   0
   9  19   2   36.40    9.98   0
  10 -25  -1   18.76    9.58   0
  10  21   3   31.61   10.53   0
  10  22   4   -0.44   10.76   0
  11 -19  -2   78.00   10.65   0
  11  18   1    9.91    9.90   0
  13  21   2   19.10   10.27   0
  14 -22  -2   20.76   10.83   0
  14 -11  -3   98.40    7.68   0
  14  -9  -3   -8.14   10.42   0
  14  -7  -3    7.75    9.66   0
  14  -5  -3   21.92    9.89   0
  14  23   3   15.52   10.27   0
  15 -23  -2   35.41   11.12   0
  15 -12  -3   62.17   10.68   0
  15  -2  -3   63.49    7.45   0
  15  20   1   10.03   11.02   0
  16 -24  -2   41.10    8.89   0
  16  -1  -3    1.24   10.27   0
  17 -16  -3    6.40    7.54   0
  17   0  -3    1.87   10.00   0
  18 -17  -3   39.96    8.29   0
  18   1  -3   42.29   11.23   0
  18  21   1   15.82   11.29   0
  21 -18  -3   -0.36   11.20   0
  23   4  -3  117.33    9.69   0
  27   4  -3   -1.41   10.52   0
  -8 -10   6   62.06   10.73   0
  -8  -5   5  -12.62    9.70   0
  -7 -16   5   17.89   17.92   0
  -7 -14   7   23.26   11.36   0
  -7  -1   4  252.15   12.16   0
  -7   0   7   15.84   10.38   0
  -7   1   6   71.82    7.90   0
  -6   5   5   10.55    9.34   0
  -5   6   7   61.13   10.97   0
  -5   7   6   11.27   10.11   0
  -4   2   2  154.22   16.35   0
  -4   6   8   14.52    8.26   0
  -4   8   4   70.61   10.37   0
  -4   9   5    8.27   10.48   0
  -3 -22   3  301.99   15.67   0
  -3 -12   1   30.95   12.60   0
  -3   5   2  693.55   17.52   0
  -3  10   7    2.64   11.64   0
  -3  11   6   50.55   10.66   0
  -1   9   2  177.74   12.83   0
  -1  13   4   33.43   10.67   0
   0 -14   0   10.78   10.40   0
   0  14   4   13.77    7.15   0
   0  15   5    8.49    9.34   0
   1 -28   3    3.07   11.18   0
   1 -17   0   -6.63   10.98   0
   1   3   0    0.89   24.19   0
   1  14   3  118.02   10.72   0
   1  16   5   -4.53   10.64   0
   2  15   3   78.07   10.45   0
   2  17   5    4.97   11.16   0
   3 -21   0    5.93   10.10   0
   3 -12  -1   30.77   10.53   0
   3  -2  -1 2739.78   27.54   0
   3   7   0   71.83   19.19   0
   3  16   3    4.70    7.64   0
   3  18   5   13.04   10.41   0
   4 -15  -1  197.93   10.98   0
   4  17   3   50.37    9.79   0
   4  19   5   -2.10   10.84   0
   5 -18  -1  147.58    8.03   0
   5  18   3  329.95   11.87   0
   5  19   4    2.07   10.42   0
   6  20   4    7.55   10.27   0
   7  -7  -2   71.10    7.99   0
   8 -12  -2  224.50   10.77   0
   9 -15  -2   64.29   10.15   0
  11  22   3   15.80   10.44   0
  11  23   4    1.94   10.92   0
  12  16   0  331.00   15.00   0
  13 -21  -2   16.87    8.04   0
  14 -27  -1   89.42   11.56   0
  15 -10  -3   13.34    6.99   0
  15  -8  -3   45.19    9.86   0
  15  -6  -3   26.82   10.55   0
  16 -13  -3    6.80    7.58   0
  17 -23  -2   19.16   12.17   0
  17 -14  -3   54.40    7.68   0
  17  23   2   16.04   11.80   0
  18 -15  -3  147.38   10.04   0
  19 -16  -3   15.90    7.63   0
  20 -17  -3   32.06    7.52   0
  25   4  -3   23.56    7.78   0
  25  16  -1    1.77   18.82   0
  -8 -11   5   15.57   13.01   0
  -8  -5   7   -0.95   11.53   0
  -8  -3   5    6.44    9.84   0
  -8  -2   6   11.54    9.83   0
  -7  -3   8    5.08   10.79   0
  -7   2   5   46.25    7.97   0
  -6   1   3   25.35   10.94   0
  -6   2   8   -4.94   11.63   0
  -6   4   4   21.54   11.53   0
  -5   4   3   34.29   10.73   0
  -5   5   8  -11.56   11.15   0
  -5   8   5    5.94    9.71   0
  -4   9   7   -8.40    8.55   0
  -4  10   6   -7.23   11.13   0
  -2  12   4   -5.90   11.23   0
  -1 -18   1  115.43   13.68   0
  -1  12   3   67.38   10.65   0
  -1  14   5   41.00    7.76   0
  -1  14   7   22.23   11.78   0
   0 -24   2   46.31   11.31   0
   0   7   1  -12.51   12.10   0
   0  13   3    2.54    8.00   0
   0  15   7   -5.13   10.59   0
   1  16   7   17.44    8.62   0
   3 -10  -1  990.38   15.76   0
   4 -22   0   27.59    9.95   0
   5 -23   0    6.39    9.79   0
   5  20   5   16.25    8.18   0
   6  19   3  148.82    8.27   0
   7  21   4    9.72   10.19   0
   8 -21  -1  150.08   11.32   0
   9 -27   0   -5.95   10.92   0
  10 -28   0  -24.49   10.91   0
  10 -16  -2   38.27    7.30   0
  10  20   2   36.36    9.89   0
  11 -24  -1  -15.00   10.39   0
  12 -25  -1    6.49   11.34   0
  12  19   1   14.75   10.05   0
  13 -26  -1    3.57    8.60   0
  13 -19  -2    0.69    9.73   0
  14 -20  -2    8.13   11.24   0
  14  22   2   32.80   10.58   0
  15  24   3   -1.70   11.09   0
  16  -9  -3   51.27    9.66   0
  16  -5  -3    9.78    9.81   0
  16  18   0   -2.27   10.01   0
  17  -2  -3   -5.65    9.83   0
  17   9  -2   16.52   10.94   0
  18 -13  -3   37.06    9.68   0
  19 -23  -2   -9.81   10.84   0
  19 -14  -3   25.92    9.69   0
  19   0  -3    2.58   10.67   0
  19  19   0   -3.58   12.42   0
  20 -15  -3   -1.82    7.12   0
  20   1  -3    8.49   10.33   0
  21   2  -3   15.38    8.59   0
  23  11  -2    2.19   10.21   0
  25  11  -2    6.18   11.02   0
  27  11  -2   -3.48    9.91   0
  -8 -11   7   13.91   11.32   0
  -8  -1   7    6.71    9.88   0
  -7  -6   3   15.00   13.16   0
  -7   1   4  236.47    9.29   0
  -7   4   5   10.39    9.37   0
  -5 -11   2  117.39   28.21   0
  -5  -1   2   92.42   15.80   0
  -5   7   4   58.09    8.21   0
  -5   9   6    9.76   11.24   0
  -4   7   3   68.98    7.78   0
  -3  11   4   49.10   10.44   0
  -3  12   7   -3.87   11.80   0
  -2 -15   1   51.88   12.55   0
  -2   8   2 1102.00   16.17   0
  -2  11   3  394.57   11.72   0
  -2  13   7   -3.88    8.39   0
  -2  14   6   24.28   10.42   0
  -1  15   6    0.74   10.81   0
   0 -12   0  177.42   12.61   0
   0  16   6    3.51    7.76   0
   2 -26   2   38.50   13.39   0
   2 -18   0   30.16   10.71   0
   2  14   2    6.71    9.69   0
   2  18   6    6.25    8.64   0
   3  -8  -1  305.41   16.00   0
   3  -4  -1  147.93   17.78   0
   3  12   1   44.63   11.11   0
   3  15   2   10.47   11.37   0
   4 -13  -1  382.84   11.55   0
   4  13   1  389.90   12.23   0
   4  16   2   45.87   11.07   0
   4  20   6   -6.68   11.02   0
   5  14   1   70.25   10.61   0
   5  17   2   80.63   10.03   0
   6  15   1   24.91   11.63   0
   7 -25   0   -3.29    8.52   0
   7  16   1   22.27   11.35   0
   7  22   5   -2.32   12.82   0
   8 -29   1   11.77   11.09   0
   8  -8  -2    8.49   10.26   0
   8  -6  -2  389.43   12.25   0
   8  -4  -2  284.35    9.84   0
  10 -23  -1   -5.17    8.22   0
  10 -14  -2   75.48   10.32   0
  11  21   2   23.65   11.71   0
  12  23   3   14.75   10.75   0
  15 -26  -1    6.56   10.94   0
  16  21   1   23.31   10.88   0
  17 -21  -2   48.43   11.80   0
  17  -8  -3  156.23   10.17   0
  18  -9  -3   34.77   10.17   0
  18  -3  -3   14.90    9.79   0
  19  -2  -3   -2.19   10.38   0
  19  22   1   80.71   10.07   0
  20 -13  -3   -9.93    9.42   0
  20  10  -2   37.77   11.54   0
  21 -14  -3   -3.81    7.01   0
  21   0  -3   -1.40    9.89   0
  22 -13  -3   -3.59   10.93   0
  22   1  -3  171.32   11.22   0
  24 -15  -3  -11.92    7.94   0
  25 -14  -3   -1.47   10.24   0
  25   2  -3   -3.05    9.63   0
  27   2  -3   13.60    9.42   0
  28   1  -3    9.79   10.21   0
  -8 -13   5   34.32   13.64   0
  -8  -8   4   23.83   10.68   0
  -8  -4   4   64.42   11.10   0
  -8   1   5   67.00   10.63   0
  -8   1   7   -6.98   10.18   0
  -8   2   6   -5.31   10.23   0
  -7 -17   6   23.59   14.33   0
  -7  -8   3    4.30   12.39   0
  -7  -4   3   68.65   11.06   0
  -7   1   8    1.14    8.43   0
  -7   5   6   18.21   10.44   0
  -6   6   4   66.02   10.37   0
  -6   7   5   -0.35    7.04   0
  -6   7   7    6.10   11.45   0
  -6   8   6   -6.86    9.32   0
  -4  10   4   64.37   10.55   0
  -4  11   7   36.98   11.81   0
  -3  13   6   -1.18   11.38   0
  -2 -23   3   19.19   13.10   0
  -2 -20   2  507.83   13.56   0
  -2   3   1 2681.02   24.41   0
   0  16   4   17.91   10.09   0
   1 -15   0    3.31   10.53   0
   1  13   2   22.00   10.68   0
   1  17   4   59.34   11.13   0
   1  18   5    3.58   10.08   0
   2  11   1  244.87   13.60   0
   3 -27   2    9.91   12.13   0
   3 -24   1   39.42    9.61   0
   3 -19   0    9.71    9.75   0
   3  -6  -1  198.66   11.60   0
   4 -28   2   -5.47   11.44   0
   4 -25   1  103.91   11.82   0
   5 -29   2   16.67    9.67   0
   5 -26   1    9.49   10.30   0
   6 -27   1    6.83   11.21   0
   6   5  -1  174.89   27.82   0
   7 -28   1   13.95    9.88   0
   7  19   2  104.70   10.43   0
   8  17   1   26.78   10.13   0
   8  23   5   13.82    8.36   0
   9 -11  -2  123.52    8.15   0
   9  -1  -2  155.95    9.65   0
   9  23   4   34.82   10.90   0
  11 -15  -2   53.11    9.76   0
  12 -28   0    3.03   11.58   0
  12 -16  -2    3.90    9.83   0
  13  17   0   62.19   11.16   0
  13  24   3   11.47   10.87   0
  14 -18  -2  100.70    9.94   0
  15  23   2   28.74   10.70   0
  16   8  -2    2.18   11.65   0
  18  -7  -3   23.82    7.42   0
  18  -5  -3  318.80    8.84   0
  19 -10  -3   13.43    7.09   0
  19  -6  -3  153.07   10.51   0
  19  -4  -3  255.60   11.52   0
  20 -22  -2   49.78    8.36   0
  20 -11  -3   29.74    7.94   0
  20  -9  -3   20.14   10.61   0
  20  -3  -3   -4.77   10.53   0
  20  -1  -3    3.55    9.63   0
  21 -12  -3   13.70    7.48   0
  22 -11  -3    1.38   10.37   0
  22  -1  -3  177.54   10.80   0
  23 -12  -3   19.73   10.99   0
  23   0  -3   -0.29   10.71   0
  24   1  -3    8.53    9.07   0
  25 -12  -3   10.72   11.20   0
  25   0  -3    5.56   10.11   0
  26   1  -3   15.63    9.49   0
  27   0  -3  -11.21   10.33   0
  28  -1  -3   13.88   10.13   0
  -9  -9   6  132.85   13.17   0
  -9  -7   6    3.65   11.24   0
  -9  -6   7   12.59   12.96   0
  -9  -5   6   15.06   11.09   0
  -9  -3   6   23.10   10.58   0
  -8 -14   6   69.93   13.05   0
  -8 -13   7    0.31   11.48   0
  -8 -10   4   -2.30   14.79   0
  -8  -2   4   42.08   11.50   0
  -7  -2   3  148.79   12.20   0
  -7   3   4   28.07    8.17   0
  -7   6   7    6.48   10.28   0
  -6   3   3  178.54   11.41   0
  -5   6   3   -7.80   10.73   0
  -5   9   4   32.12   10.28   0
  -5  10   5   30.13   10.67   0
  -5  10   7    9.97   11.15   0
  -4 -19   3  262.99   17.00   0
  -4   4   2    3.10   11.10   0
  -4  12   6    2.16    8.31   0
  -3 -23   4   21.44   15.05   0
  -3 -10   1  969.89   24.12   0
  -3   7   2  458.95   15.96   0
  -3  10   3   26.47    7.19   0
  -2  14   4    7.55   10.23   0
  -2  15   5   18.30   10.04   0
  -2  15   7   -8.56   10.80   0
  -1 -24   3    9.55   12.93   0
  -1   6   1  296.93   17.46   0
  -1  15   4   -3.43    7.80   0
  -1  16   5    1.62   10.72   0
  -1  16   7   13.87   11.56   0
   0 -19   1    4.44   10.91   0
   0  17   5    2.07    8.00   0
   1  16   3   15.98   10.93   0
   2  17   3   10.06    9.83   0
   2  19   5   16.23    7.47   0
   3  18   3   28.18   10.44   0
   3  20   5    6.30    7.86   0
   4 -11  -1 1976.41   16.84   0
   4  20   4  206.51    8.94   0
   4  21   5   71.62   11.31   0
   5 -21   0   17.63   10.64   0
   5  21   4   82.00   11.10   0
   8 -19  -1   60.37    9.87   0
   8  20   2  131.44   10.12   0
   9 -25   0   -7.31   10.18   0
   9 -20  -1   20.87   10.63   0
   9  -9  -2  388.47    8.89   0
   9  -7  -2  409.96   11.84   0
   9  -5  -2  233.02   11.56   0
   9  -3  -2   30.64   11.46   0
   9  18   1    4.49    9.74   0
  10 -26   0   -1.26   11.35   0
  10 -12  -2  123.47    8.18   0
  10   0  -2  787.35   14.51   0
  10  23   3   36.84   10.37   0
  10  24   4   12.23   11.99   0
  11 -27   0   12.45    8.41   0
  11 -22  -1   32.99   11.21   0
  11 -13  -2   27.31   10.35   0
  12   4  -2   30.22    9.97   0
  12  22   2   24.90   11.02   0
  13   5  -2   50.85   11.54   0
  14   6  -2    6.23   12.09   0
  15   7  -2   33.46   11.77   0
  16 -25  -1  -11.30   12.26   0
  20  -7  -3   81.87    7.60   0
  20  -5  -3   11.94    9.77   0
  21  -6  -3   41.71   10.22   0
  21  -4  -3   18.19   10.02   0
  21  -2  -3   15.42    6.96   0
  22  -9  -3   30.33   11.00   0
  22  -7  -3   19.14   10.95   0
  22  -5  -3   34.96   10.31   0
  22  10  -2   47.98   10.79   0
  22  20   0    9.35   15.10   0
  23 -10  -3   50.56    9.61   0
  23  -8  -3    0.26   10.53   0
  23  -2  -3   26.85   11.00   0
  24  -9  -3   10.57   10.86   0
  24  -3  -3    9.64   10.06   0
  24  -1  -3    1.98   10.06   0
  25  -8  -3    6.52   10.20   0
  25  -2  -3    6.85   10.38   0
  26  -3  -3   34.29   10.31   0
  26  -1  -3    6.16   10.72   0
  27 -10  -3    7.53    9.29   0
  27  -8  -3    2.43   10.39   0
  27  -4  -3    5.25   10.51   0
  27  -2  -3   16.19   10.50   0
  28  -5  -3    6.51   10.75   0
  28  10  -2   11.46    8.98   0
  -9  -8   5    3.89   13.40   0
  -9  -8   7   22.54   11.67   0
  -9  -6   5   24.43   10.76   0
  -9  -4   5   32.60   10.30   0
  -9  -4   7   -4.71   12.01   0
  -9  -2   5  143.36   10.46   0
  -9  -1   6   52.59   10.64   0
  -8   0   4 1044.46   14.90   0
  -8   3   5   -1.46    9.93   0
  -8   3   7    2.62    8.11   0
  -8   4   6   46.79   10.40   0
  -7   6   5    7.32    7.08   0
  -7   7   6    8.54   10.55   0
  -6   9   5   15.37   10.89   0
  -5   1   2  103.28   15.72   0
  -4   9   3    6.68   10.42   0
  -4  13   7   24.04   11.59   0
  -3 -24   5   48.35   19.77   0
  -3   0   1   -6.14   18.03   0
  -3  14   5    7.00    7.74   0
  -3  14   7   10.59    9.10   0
  -2  16   6   -3.69   10.38   0
  -1 -21   2   15.07   12.83   0
  -1  11   2   26.50   11.05   0
  -1  17   6   34.88   11.70   0
   0 -25   3    0.61   12.95   0
   0 -10   0  610.77   16.25   0
   0  15   3   -6.71    7.77   0
   0  18   6   46.42    8.57   0
   1 -20   1   84.85   10.47   0
   1  10   1  298.23   15.40   0
   1  19   6   53.99    8.57   0
   2 -16   0  125.69   10.96   0
   2   6   0   34.94   21.80   0
   5  20   3    1.54   10.74   0
   6 -22   0   22.20    9.87   0
   6 -15  -1   29.02   11.02   0
   6  23   5   10.69   11.50   0
   7 -23   0   -2.63   10.47   0
   7  13   0   20.95   11.71   0
   7  23   4   14.89   10.22   0
   8 -24   0   49.25   10.38   0
  10 -10  -2   -0.11    9.92   0
  10  19   1   20.12   12.79   0
  12 -14  -2  420.20   10.80   0
  13 -15  -2  314.99   10.80   0
  14 -23  -1    5.31   11.31   0
  14 -16  -2  466.34   11.75   0
  14  21   1   -4.48   11.51   0
  14  25   3   13.01   10.73   0
  15 -17  -2   29.66    9.26   0
  16 -18  -2  109.55    7.49   0
  16  24   2   32.49   10.75   0
  17  19   0   15.39   12.70   0
  17  22   1   24.16   11.61   0
  19 -19  -2   95.63   11.17   0
  19   9  -2   32.69   11.56   0
  20 -20  -2  -20.12    8.15   0
  23  -6  -3   80.94    7.68   0
  23  -4  -3  109.94    7.92   0
  24  -7  -3   78.17    7.60   0
  24  -5  -3   26.48    9.21   0
  24  10  -2    2.16   10.21   0
  25  -4  -3   17.15    9.12   0
  26  -7  -3   18.49    7.55   0
  26  10  -2   45.59    9.77   0
  27  -6  -3    4.62    8.35   0
  -9 -11   6    8.46   12.82   0
  -9 -10   7    6.69   11.51   0
  -9   0   5    6.22   10.11   0
  -9   0   7    6.91   11.30   0
  -9   1   6   49.40   10.16   0
  -8   5   7    8.47   11.53   0
  -7 -10   3   14.77   17.61   0
  -7   0   3    5.43   10.85   0
  -7   5   4   46.99    8.55   0
  -6   8   4    0.95   10.15   0
  -5  12   5  124.98   10.07   0
  -5  12   7    7.71   11.23   0
  -4  13   5   19.02    7.75   0
  -4  14   6   10.43   10.74   0
  -3 -17   2  151.80   13.55   0
  -3  15   6   38.09    8.13   0
  -2  10   2   66.39   11.36   0
  -2  13   3   16.79   10.62   0
  -1 -16   1   28.17   11.79   0
   0 -22   2  233.90   14.55   0
   1 -26   3   -3.35   11.29   0
   1 -13   0   10.70   10.98   0
   2 -27   3    0.32   12.55   0
   2 -21   1   46.88   10.85   0
   3 -17   0    4.32   11.12   0
   4  -9  -1  321.03   11.32   0
   4  -1  -1   63.11   17.33   0
   6  12   0  399.76   13.16   0
   7 -29   2    7.78   11.19   0
   7 -16  -1   34.22   10.83   0
   7  22   3   17.00   11.65   0
   8 -27   1   10.72   11.16   0
   8 -17  -1   31.87   10.39   0
   8  14   0  120.92   12.38   0
   9 -28   1    8.00    9.35   0
  10  -8  -2   65.36    7.51   0
  10  -6  -2   32.10   10.52   0
  10  -4  -2  160.50   10.85   0
  10  -2  -2   65.32   11.39   0
  11 -11  -2  346.34    9.22   0
  11   1  -2   22.44   10.82   0
  11  24   3   -0.36   10.56   0
  12 -26   0   -9.80   11.57   0
  12 -21  -1   13.27   10.04   0
  13 -22  -1   15.15   10.06   0
  14  18   0   -0.86   12.32   0
  17 -17  -2   15.14   10.63   0
  18 -18  -2    7.58    9.45   0
  23 -19  -2    3.04   10.83   0
  -9 -10   5   15.38   13.36   0
  -9   2   5  132.72   10.13   0
  -9   2   7    9.80    8.76   0
  -9   3   6   30.33   10.62   0
  -8   2   4   36.04    8.13   0
  -8   5   5   -6.91    7.05   0
  -7   8   5   86.94    8.08   0
  -7   9   6   -9.59   10.71   0
  -6   5   3   -7.40    7.81   0
  -5  13   6   53.41   10.64   0
  -4   6   2  647.96   16.91   0
  -3  12   3  196.89   11.92   0
  -2 -24   4   16.08   14.09   0
  -2 -13   1   84.00   12.98   0
  -2  17   5    9.42   10.77   0
  -1  17   4   52.27   10.97   0
  -1  18   5    5.34   10.99   0
   0  -8   0 1616.59   24.52   0
   0   9   1    1.30   10.60   0
   0  18   4   -0.77   10.72   0
   1 -23   2   23.30   11.95   0
   1  20   5   18.27   10.59   0
   2  16   2   16.54   11.20   0
   2  21   5  118.97   12.51   0
   3 -22   1   56.13   11.01   0
   3  21   4   52.29   10.86   0
   4 -18   0  256.69   11.80   0
   4  -7  -1   52.59   15.37   0
   4  18   2   67.48   11.03   0
   5 -27   2   21.55   11.36   0
   5  11   0  190.85   12.37   0
   6 -28   2   -2.08   12.16   0
   6 -25   1   21.01   11.36   0
   6 -13  -1   -3.29   10.45   0
   7 -26   1   24.56    9.94   0
   8  23   3   15.05   10.53   0
   9 -18  -1    6.42    7.29   0
   9  15   0   26.55   11.76   0
   9  25   4    1.63   10.30   0
  10 -24   0   79.50   11.22   0
  10  22   2   71.05   11.26   0
  11 -25   0    0.94   10.10   0
  11 -20  -1   13.86    7.69   0
  11  -9  -2  114.78   10.38   0
  11  20   1   23.86   10.33   0
  12  25   3   -9.95   12.31   0
  13 -13  -2  585.93    9.36   0
  14 -14  -2    8.32    9.69   0
  14  24   2    7.70   11.78   0
  15 -22  -1   17.21   11.07   0
  15 -15  -2   70.66    7.99   0
  16 -23  -1   44.02    8.87   0
  18   8  -2  317.45   12.37   0
  19 -24  -1   24.24    8.13   0
  19 -17  -2   17.12   10.43   0
  20 -18  -2   43.23    7.78   0
  20  20   0   57.08   13.89   0
  20  23   1    5.28   10.70   0
  21   9  -2   34.53   10.53   0
  22 -18  -2   39.06    9.87   0
  27   9  -2   -4.19    9.64   0
 -10  -7   7   15.36   12.43   0
 -10  -6   6   18.64   10.78   0
 -10  -5   7   -0.60   11.61   0
 -10  -4   6   -0.03   11.92   0
 -10  -3   7   -4.77   11.73   0
 -10  -1   7   16.90   10.58   0
  -9 -12   7   16.70   11.19   0
  -9  -3   4  131.18   13.54   0
  -9   4   7   -3.56   11.92   0
  -9   5   6   18.12   10.37   0
  -8   4   4   59.80   11.34   0
  -8   7   5   94.36   10.93   0
  -8   7   7   17.38    9.07   0
  -8   8   6  -16.74   11.43   0
  -7   2   3  152.76    8.87   0
  -7   7   4   -6.36   10.95   0
  -7  10   7    9.66   11.48   0
  -6  11   5   66.51    8.18   0
  -6  12   6   34.10   11.48   0
  -5 -19   4   -1.79   19.72   0
  -5   3   2  702.24   14.02   0
  -5  14   7   24.01   11.67   0
  -4 -14   2  419.81   17.93   0
  -4  15   7   20.70    8.37   0
  -3 -20   3   -1.91   15.92   0
  -3   9   2   28.06   11.73   0
  -3  15   4   27.45   10.03   0
  -3  16   5   29.82    7.96   0
  -2   5   1   87.66   18.05   0
  -2  16   4   11.52    8.29   0
  -2  18   6    4.96   12.00   0
  -1 -25   4    4.01   13.10   0
   0 -26   4   32.92   14.46   0
   0 -17   1    2.66   11.22   0
   0  14   2   52.36   10.50   0
   1  15   2  -16.56   11.77   0
   1  18   3   42.71    9.51   0
   1  21   6    6.74   10.98   0
   2 -24   2   46.46   10.98   0
   2 -14   0  318.96   11.95   0
   2  19   3   -0.65    9.94   0
   3 -25   2   41.60   11.51   0
   3  14   1    2.89   10.25   0
   4 -26   2    7.03   10.93   0
   4  -5  -1  135.92   11.81   0
   4  -3  -1  157.61   13.03   0
   4  15   1  190.06   11.28   0
   4  22   4   70.42    8.14   0
   5 -19   0    5.00   11.18   0
   5  16   1    4.27   11.56   0
   5  23   4  154.28   12.01   0
   5  24   5   60.83   10.43   0
   6  17   1  231.42   13.69   0
   6  20   2   44.47   10.94   0
   7 -21   0    6.35   10.86   0
   7 -14  -1  113.61   10.25   0
   8 -22   0  358.50   12.24   0
   9 -23   0    0.00   10.09   0
   9  24   3   18.26   11.21   0
  10  16   0   19.89   11.49   0
  11 -28   1   95.49   10.16   0
  11  -7  -2   95.75   10.06   0
  11  -5  -2  128.28   11.06   0
  11  -3  -2  995.39   14.09   0
  11  -1  -2   31.21   11.04   0
  11  23   2    6.93   10.60   0
  12 -10  -2  116.69    8.35   0
  13 -11  -2   32.15   10.69   0
  14 -26   0   23.45   10.76   0
  14 -21  -1    8.73   11.27   0
  14 -12  -2  412.43   11.81   0
  15 -13  -2  314.63   11.33   0
  15  22   1   -0.89    9.31   0
  17 -15  -2   31.04    9.72   0
  17   7  -2  310.83   13.07   0
  18 -23  -1    4.02    8.80   0
  18 -16  -2  108.65    8.18   0
  18  23   1   17.44    9.97   0
  20 -23  -1   17.01   10.90   0
  21 -17  -2   50.98    8.22   0
  23 -17  -2   29.46   10.02   0
  23   9  -2    0.51    9.71   0
  25   9  -2   -2.96    9.49   0
  28   8  -2   -6.28   10.52   0
 -10  -8   6   62.11   10.88   0
 -10  -5   5   16.95   12.75   0
 -10  -3   5    4.99    9.89   0
 -10   0   6    6.04    7.58   0
 -10   1   7   18.01   12.07   0
 -10   2   6    1.61    9.98   0
  -9 -13   6   68.28   13.55   0
  -9  -7   4   81.72   12.91   0
  -9  -5   4   31.12   11.41   0
  -9  -1   4    1.53   10.89   0
  -9   4   5   17.72   11.12   0
  -9   6   7    4.63   11.15   0
  -8 -16   6   10.73   14.14   0
  -8 -12   4   50.78   14.95   0
  -8   9   7    8.45   11.39   0
  -7   4   3   68.39   10.62   0
  -7  10   5    5.90   11.19   0
  -7  11   6   88.26   11.78   0
  -6  -4   2  660.11   21.95   0
  -6  -2   2   25.19   17.61   0
  -6   7   3   14.87   11.02   0
  -6  10   4  171.24    8.05   0
  -6  13   7   -1.11   12.13   0
  -5  15   6   26.19    9.94   0
  -4  14   4    9.98    9.72   0
  -4  16   6    9.84    8.32   0
  -3   2   1 2678.62   28.26   0
  -2 -18   2   23.39   13.16   0
  -1   8   1  326.93   16.90   0
  -1  13   2   35.18   10.70   0
  -1  16   3   -2.28   11.12   0
   0  17   3    4.88    7.17   0
   1 -11   0    3.59   13.22   0
   2  13   1   90.96   11.60   0
   3  20   3   -2.36    7.96   0
   4  21   3   11.95   10.38   0
   5  22   3   33.41   10.17   0
   6 -11  -1  142.81   10.87   0
   6  24   4   19.06   10.92   0
   7  18   1   91.98   11.18   0
   8 -15  -1  140.30   10.93   0
   9 -26   1   -7.64   11.93   0
   9 -16  -1   23.79   10.79   0
  10 -27   1   17.25    9.85   0
  12 -24   0   40.51   11.05   0
  12 -19  -1   21.87    9.92   0
  12   0  -2    5.65   10.65   0
  12  21   1   32.10    9.41   0
  13 -25   0   13.49    9.52   0
  13  -9  -2   71.10   10.41   0
  14   4  -2  427.40   11.98   0
  15   5  -2    4.90   11.71   0
  16 -26   0    1.67   11.90   0
  16 -21  -1   24.84   10.79   0
  18 -14  -2   80.90   10.31   0
  19 -22  -1   71.33   11.70   0
  20   8  -2  127.19   11.80   0
  21 -15  -2    9.74   11.04   0
  22 -16  -2   47.26    8.31   0
  24 -16  -2   42.15    8.78   0
  26   8  -2    0.75   10.98   0
  29   7  -2    3.64    9.70   0
 -10 -10   6    2.64   12.16   0
 -10  -7   5   11.58   13.66   0
 -10  -1   5    4.34   10.38   0
 -10   1   5   -3.85   10.45   0
 -10   3   7   21.48   11.87   0
  -9 -12   5   15.56   12.59   0
  -9   1   4    3.67   10.95   0
  -9   6   5   21.65   11.00   0
  -9   7   6   -8.57   10.79   0
  -8 -15   5   44.10   17.55   0
  -8   6   4   16.14   10.99   0
  -8   9   5    1.06   11.06   0
  -7   9   4   86.71   10.69   0
  -7  12   7   -2.29   12.24   0
  -6  -6   2   -0.72   17.83   0
  -6  13   5   93.14   10.39   0
  -5 -16   3    8.73   18.10   0
  -5   5   2  407.26   16.44   0
  -5  10   3  122.04   11.15   0
  -5  13   4    8.16   10.39   0
  -4   8   2  294.73   12.92   0
  -3  14   3   39.52   10.31   0
  -2  12   2   23.51   10.96   0
  -2  15   3   70.38    8.07   0
   0  -6   0 4296.05   34.22   0
   0  21   5   15.02   12.10   0
   1 -18   1  118.69   11.12   0
   1  12   1  341.05   12.96   0
   3 -15   0   10.35    9.83   0
   5  -8  -1  586.77   12.77   0
   6  23   3   99.84   11.45   0
   8 -28   2    9.06   11.22   0
   8 -25   1    5.27   10.64   0
   8  19   1   41.59    9.84   0
   8  22   2   39.75   11.43   0
  11 -23   0    0.17   11.06   0
  11  17   0   61.36   11.76   0
  12  -6  -2  547.70    9.32   0
  12  -4  -2   27.17   10.67   0
  12  -2  -2   25.02   11.01   0
  13  -7  -2   55.32   11.58   0
  14 -10  -2   78.14    7.90   0
  15 -25   0    6.63   11.52   0
  15 -20  -1   -3.25   10.09   0
  15  19   0   10.16   11.93   0
  15  25   2   71.04   10.17   0
  16 -12  -2   -0.29    9.06   0
  17 -13  -2  146.35    8.26   0
  18 -21  -1   10.67   11.33   0
  18  20   0    1.28   13.48   0
  19   7  -2  107.52   11.96   0
  20 -14  -2   22.46   11.10   0
  21 -22  -1   -3.07    8.65   0
  22 -14  -2   17.59   10.78   0
  22   8  -2   40.56   10.40   0
  23 -15  -2   23.92    8.49   0
  24 -14  -2   11.93   11.23   0
  24   8  -2   87.45   10.36   0
  26 -14  -2   -5.38   11.09   0
 -11  -4   7   34.15   10.17   0
 -11  -3   6   42.97   12.94   0
 -11  -2   7   -5.23   11.05   0
 -10 -11   7   54.50   13.27   0
 -10   3   5   -2.00   10.34   0
 -10   5   7   -0.71   11.10   0
  -9   3   4  143.73   12.25   0
  -9   8   7   20.92    8.58   0
  -8  -5   3   28.77   11.12   0
  -8  -1   3   22.94   11.05   0
  -7  12   5   -3.21   11.47   0
  -7  13   6  109.12   11.62   0
  -6   0   2   41.07   14.95   0
  -6  12   4    6.54   10.77   0
  -4  13   3   11.18    9.92   0
  -4  17   5  100.34   11.98   0
  -3  -8   1  294.88   24.83   0
  -3  18   5   20.32    8.75   0
  -2 -21   3   10.54   12.00   0
  -1 -19   2   67.76   13.06   0
  -1 -14   1   41.24   11.29   0
  -1  19   4  124.71    7.94   0
  -1  21   6    7.42    8.57   0
   0  20   4  133.27    8.41   0
   1  21   4   56.13    8.36   0
   2 -19   1   27.83   11.19   0
   2  23   5   61.60    9.58   0
   3 -20   1  255.40   11.15   0
   3   9   0   91.79   16.00   0
   3  23   4   20.26   11.11   0
   3  24   5   89.00   12.12   0
   4 -27   3   -4.07   13.09   0
   4 -16   0  789.88   13.21   0
   5 -28   3   -6.05   10.80   0
   5 -17   0    3.49   11.32   0
   5  -6  -1  184.18   17.02   0
   6 -23   1  102.91   10.97   0
   7 -24   1   18.83    8.73   0
   7 -12  -1   74.31    7.90   0
   7  24   3   86.15   11.16   0
   8 -13  -1   53.82   10.06   0
   9 -21   0   10.09   11.45   0
   9  20   1   32.12   10.78   0
   9  23   2   -4.88   11.12   0
  10 -22   0   84.12    7.80   0
  11  26   3   26.46   11.66   0
  12 -27   1    8.58    8.87   0
  13 -18  -1    7.97   10.88   0
  13  -5  -2   54.21   10.44   0
  13  -1  -2   36.44   10.80   0
  13  22   1    4.30    8.89   0
  14 -24   0   34.89   10.56   0
  14 -19  -1   63.42    7.77   0
  14  -8  -2   77.08   11.25   0
  15  -9  -2   75.32   10.33   0
  16 -10  -2   26.87   10.37   0
  16  23   1   56.04    9.75   0
  17 -25   0   -3.77    9.99   0
  17 -20  -1   14.77   10.00   0
  18   6  -2   -2.16   11.00   0
  20 -21  -1   25.08    8.56   0
  20 -12  -2    7.51   10.29   0
  21 -13  -2   33.30    9.92   0
  22 -21  -1    7.89   10.39   0
  23 -13  -2    9.99   10.44   0
  25 -13  -2    2.38    9.26   0
  25   7  -2   13.33   11.15   0
  26 -12  -2  -17.11   11.26   0
  27 -13  -2   16.17    8.48   0
  27   7  -2   11.50    9.15   0
  28   6  -2   -0.67   10.90   0
 -11  -6   7    3.12   10.90   0
 -11  -5   6   24.26   11.86   0
 -11  -1   6   19.22   11.71   0
 -11   0   7   -5.38    8.48   0
 -11   2   7   14.24   11.44   0
 -10  -9   5   29.32   13.40   0
 -10   6   6    5.14   11.00   0
 -10   7   7    7.79   11.56   0
  -9  -9   4    1.77   13.04   0
  -9   8   5   10.88   11.05   0
  -9   9   6  129.92    8.89   0
  -8   1   3   13.67    7.97   0
  -8   8   4   25.43   10.84   0
  -8  11   5   20.22   10.05   0
  -8  12   6   79.81   11.07   0
  -7   6   3   10.90    7.71   0
  -7  14   7   22.96   12.04   0
  -6   2   2   21.21   15.44   0
  -6   9   3   47.35    7.41   0
  -6  15   5   65.19   10.70   0
  -6  16   6   -4.16   11.08   0
  -5  17   6   20.70   11.35   0
  -4  16   4   39.11   11.24   0
  -2   7   1   70.18   15.38   0
  -1 -22   3  177.11   14.05   0
   0 -23   3   15.30   13.44   0
   0 -20   2    5.55   12.64   0
   0  -4   0  643.66   24.26   0
   0  11   1   -2.16   12.86   0
   0  19   3    9.34   10.11   0
   1 -24   3    2.69   13.23   0
   1  -9   0    7.05   14.43   0
   1  17   2    0.59   10.87   0
   1  20   3   11.90   10.52   0
   2 -25   3   11.90   12.72   0
   2 -12   0  156.36    9.21   0
   2  18   2   11.39   11.26   0
   3 -26   3   33.13   11.46   0
   3  19   2  139.46   10.55   0
   4  20   2   17.10   10.86   0
   4  24   4   53.80    8.34   0
   5 -25   2    8.22   10.80   0
   5  -4  -1  136.39   16.46   0
   5   0  -1    9.94   16.67   0
   5  25   4   13.92   10.51   0
   6 -26   2   77.42   10.74   0
   6  -9  -1  365.95   10.42   0
   7 -19   0  145.87    8.20   0
   7   6  -1  131.82   27.70   0
   8  25   3    2.75   10.98   0
   9 -14  -1   62.36    7.82   0
  10 -28   2    5.18   11.19   0
  10 -15  -1   -1.07    7.91   0
  10  21   1   44.41   11.24   0
  10  24   2   -5.31   12.32   0
  11 -26   1  -10.83    7.95   0
  11 -16  -1  147.87    8.37   0
  12  18   0   63.71   11.93   0
  13 -23   0    1.72    7.71   0
  13  -3  -2   38.30    7.52   0
  13  25   2   10.07   10.35   0
  14 -27   1   91.68   11.97   0
  14  -6  -2    5.91   11.08   0
  14   0  -2   43.44   10.65   0
  16 -24   0  174.94   11.84   0
  16 -19  -1    7.25    7.85   0
  17  -9  -2   12.40   10.20   0
  18 -10  -2   47.62   11.32   0
  19 -20  -1  119.80    8.78   0
  19 -11  -2   69.28    9.85   0
  21 -20  -1    1.87   10.01   0
  21 -11  -2   43.83   11.31   0
  21   7  -2  108.78   10.30   0
  23 -20  -1    1.58   11.14   0
  23 -11  -2   13.01   10.32   0
  23   7  -2   19.44    9.37   0
  24 -12  -2    6.73    8.24   0
  25 -11  -2   -4.57   10.75   0
  26   6  -2   69.22   11.52   0
  26  15  -1   11.61   12.18   0
  27 -11  -2   -6.71    7.71   0
  28 -10  -2    7.73   10.58   0
 -11  -8   7   17.92   11.65   0
 -11  -7   6   92.44   11.12   0
 -11  -2   5    8.54   12.69   0
 -11   3   6   47.18   11.24   0
 -11   4   7   51.40   11.38   0
 -10  -2   4   37.71   13.19   0
 -10   5   5   13.20    7.87   0
 -10   8   6   63.33   11.81   0
  -9   5   4   34.75    8.51   0
  -9  11   6   -4.04    9.65   0
  -8  -7   3   -1.02   12.79   0
  -8   3   3  510.09   12.51   0
  -8  13   7    1.07   11.33   0
  -7  11   4  470.41    9.55   0
  -7  15   6   10.14   11.51   0
  -5   7   2  138.21   13.47   0
  -5  12   3  414.48    9.25   0
  -5  15   4   50.06    7.49   0
  -3   4   1  148.02   18.95   0
  -2 -11   1  223.25   14.18   0
  -2  21   5  124.29   11.40   0
  -1  15   2  -14.95   11.84   0
  -1  18   3   37.48    7.49   0
  -1  22   5   30.59   10.61   0
   0 -15   1   -1.48   10.44   0
   0  16   2   91.86    8.29   0
   0  23   5   11.65   10.89   0
   1 -21   2   26.28   11.12   0
   1   5   0    9.30   18.06   0
   2 -22   2   12.47   11.21   0
   3 -23   2   26.65   10.97   0
   3 -13   0   30.08   11.56   0
   3  22   3  318.92   12.45   0
   4 -24   2    2.27   10.33   0
   4  23   3  117.87   11.52   0
   5  -2  -1   74.94   12.57   0
   5  21   2  202.28   11.46   0
   6  -7  -1  132.97   15.69   0
   6  22   2  103.65    9.70   0
   6  26   4   -2.53   11.95   0
   7 -10  -1  165.86    8.54   0
   9 -27   2    8.10   11.72   0
   9 -24   1   21.73   11.26   0
   9  26   3   51.57   12.60   0
  11 -21   0    4.74   10.06   0
  13 -26   1   17.53   11.77   0
  13 -16  -1   70.68   10.34   0
  14  -2  -2    9.54   10.64   0
  14  23   1   12.81   10.41   0
  15 -23   0   -8.13   11.09   0
  15  -5  -2    3.24   10.85   0
  15   1  -2    4.16   11.24   0
  16  -8  -2    2.03    8.23   0
  17 -18  -1   18.80   11.26   0
  18 -24   0  114.55    8.93   0
  18 -19  -1   18.26    7.74   0
  18  -8  -2  315.73   11.17   0
  19  -9  -2   32.96   10.64   0
  20 -19  -1  126.28   10.49   0
  20 -10  -2   32.58    9.43   0
  20   6  -2   45.25    9.99   0
  22 -19  -1   83.37   11.14   0
  22 -10  -2   60.68   10.40   0
  22   6  -2  105.68   10.76   0
  24 -10  -2   -2.20   10.57   0
  24   6  -2   21.70    8.94   0
  26 -10  -2   47.62    8.31   0
  27  -9  -2   12.20    9.68   0
  29  -7  -2   22.54    9.23   0
  29  -5  -2    8.40   10.60   0
  29   3  -2   36.12   10.39   0
 -12  -1   7   18.92    9.93   0
 -11  -4   5   16.71   11.18   0
 -11   0   5   -1.57   11.04   0
 -11   2   5   13.99   11.02   0
 -11   5   6   27.52   11.67   0
 -10 -12   6   56.93   13.94   0
 -10  -4   4   46.24   11.71   0
 -10   0   4   56.67   11.20   0
 -10   2   4   36.90   11.10   0
 -10   9   7   18.73    8.67   0
  -9   7   4   79.97   11.15   0
  -9  10   5   23.41   10.71   0
  -8   5   3   30.24   11.14   0
  -8  10   4    4.29   11.57   0
  -8  14   6   83.31   11.14   0
  -7   8   3    6.04    7.23   0
  -6   4   2  654.85   17.28   0
  -6  11   3  603.42   12.51   0
  -5  18   5   47.29   10.07   0
  -5  19   6   18.78   10.89   0
  -4  10   2  168.75    8.33   0
  -4  19   5   13.34   10.91   0
  -4  20   6   11.92   11.94   0
  -3 -15   2   10.22   14.12   0
  -3  16   3   10.27    7.84   0
  -2  14   2   -0.90   10.52   0
  -2  20   4   59.68   11.05   0
   0  22   4   -7.03   10.61   0
   1  24   5   -6.22    8.62   0
   2   8   0   36.22   18.92   0
   2  15   1   51.79   10.66   0
   3  16   1   29.50   11.73   0
   4 -14   0   10.01   11.12   0
   4  17   1   39.80   11.55   0
   5  18   1  153.80   10.88   0
   5  24   3    2.26   11.19   0
   6  19   1  256.53   13.05   0
   7  23   2   27.03   11.04   0
   8 -26   2   -4.78   11.62   0
   8 -23   1   52.10   11.48   0
   8 -11  -1   98.99    7.82   0
   9 -19   0   38.64   10.98   0
   9 -12  -1   49.35   10.17   0
  10 -20   0    2.42    9.92   0
  10 -13  -1   77.99   11.31   0
  11 -14  -1   75.83   10.78   0
  11  22   1   19.92   12.56   0
  11  25   2   -0.57   11.50   0
  12 -25   1   -5.46   12.11   0
  12 -15  -1  174.19   10.91   0
  14  26   2    1.85   10.89   0
  15  -3  -2   26.50   10.77   0
  15  -1  -2   14.75   11.52   0
  16  -6  -2  553.72    9.82   0
  16  -4  -2   64.82   11.09   0
  16   2  -2   14.44   10.72   0
  16  20   0    1.06   12.47   0
  17 -23   0   51.04   10.43   0
  17  -7  -2  328.16    8.85   0
  17  24   1   17.92   11.79   0
  19 -23   0   -6.99   12.18   0
  19  -7  -2   98.21   11.05   0
  20  -8  -2  133.01   10.63   0
  20  15  -1    3.78   16.54   0
  21 -18  -1   17.93   11.02   0
  21   5  -2  190.88   11.41   0
  22  -8  -2   40.76   10.93   0
  23 -18  -1    4.84   11.37   0
  23  -9  -2    8.20    8.13   0
  24  -8  -2  108.46   11.09   0
  24  15  -1    9.76   12.68   0
  25  -7  -2   13.94   10.67   0
  26  -8  -2   16.01    8.35   0
  26  -6  -2   73.93   11.68   0
  27  -7  -2   -5.30    8.38   0
  27   3  -2   14.78   10.56   0
  28  -6  -2    3.28    8.95   0
  28  -2  -2  103.86   10.47   0
  28   0  -2   33.46   10.20   0
  29  -1  -2   45.85   11.09   0
  29   1  -2   33.71   10.12   0
 -12  -5   7    3.00   11.41   0
 -12  -2   6    2.14   11.33   0
 -12   0   6    2.45   11.98   0
 -12   3   7   -1.04   11.54   0
 -11  -9   6   -3.61   11.12   0
 -11  -6   5   69.47   11.85   0
 -11   4   5   10.55   11.62   0
 -11   8   7    4.61   11.99   0
 -10  -6   4  160.07   13.68   0
 -10   4   4   49.88   11.99   0
 -10  10   6   -0.03   10.90   0
 -10  11   7   57.04   11.50   0
  -8  13   5   44.13    7.48   0
  -7  13   4   35.41   10.83   0
  -6  17   5   43.79   11.50   0
  -6  18   6    5.08   11.16   0
  -4  15   3   80.55    7.87   0
  -3  13   2   40.45   10.58   0
  -3  19   4  226.97    8.31   0
   1 -16   1   36.19   11.53   0
   1  14   1   43.81   11.43   0
   2 -26   4    2.02   12.84   0
   2 -10   0 1784.37   21.15   0
   2  24   4   23.73    8.42   0
   3  25   4    3.83   11.46   0
   5 -15   0   22.13   10.11   0
   5  13   0    7.32   12.09   0
   6 -27   3   10.71   12.18   0
   6 -16   0   97.26   11.88   0
   6  -5  -1  186.67   17.18   0
   6   3  -1  199.85   21.47   0
   6  25   3   75.40   12.30   0
   7 -22   1  293.26   11.29   0
   7 -17   0  -13.41   11.46   0
   7  -8  -1  156.68   13.33   0
   7  15   0   24.49   10.29   0
   7  20   1   67.34   10.87   0
   8 -18   0   55.21   10.40   0
  11 -24   1    3.89   10.54   0
  13 -21   0    1.11   10.31   0
  13  19   0    2.74   11.47   0
  14 -15  -1  407.00   11.15   0
  15 -16  -1  310.02    9.14   0
  16  -2  -2   19.94   10.46   0
  16   0  -2   73.45   10.38   0
  17  -5  -2   80.27    7.81   0
  17  -3  -2  134.59   10.97   0
  17  -1  -2    8.32   10.64   0
  17   1  -2    8.43   10.38   0
  18 -17  -1   21.48   10.33   0
  18  -6  -2   10.04    7.14   0
  18  -4  -2   74.64   10.79   0
  18   2  -2    4.04   10.60   0
  21  -7  -2  118.25    7.74   0
  22  15  -1    9.25   14.61   0
  23  -5  -2   12.33   10.95   0
  24 -17  -1    3.00   12.46   0
  24  -6  -2   12.39   10.96   0
  25   3  -2   29.30   10.20   0
  26  -4  -2    6.50   11.24   0
  26   2  -2   27.02   10.55   0
  27  -3  -2   22.13   11.77   0
  27   1  -2   56.11   11.30   0
 -12  -7   7   12.31   13.94   0
 -12  -4   6  -10.90   11.82   0
 -12   2   6   -3.46    8.44   0
 -12   4   6    3.27   11.77   0
 -11   9   6  -14.70    9.92   0
 -10 -11   5   47.90   12.96   0
 -10  12   6   81.99   10.39   0
  -9  -2   3  148.79   13.85   0
  -9   0   3    5.90   11.26   0
  -9   9   4    8.17   11.48   0
  -8   7   3    7.61   10.12   0
  -8  12   4   52.92   10.67   0
  -8  16   6   16.33   11.43   0
  -7  10   3   10.47   11.68   0
  -7  16   5   20.74    8.75   0
  -7  17   6   15.77    8.66   0
  -6   6   2   -2.26   13.27   0
  -6  16   4   39.75   11.35   0
  -5   9   2  223.50    8.99   0
  -5  14   3   32.65    8.13   0
  -4 -17   3   37.48   14.34   0
  -3 -21   4   42.49   15.27   0
  -3   6   1  211.39   16.96   0
  -2   9   1  185.49   16.28   0
  -1  20   3   19.75   11.10   0
   0  13   1   -1.73   11.63   0
   0  21   3   -6.40   10.36   0
   1 -25   4   -9.35   12.57   0
   1  -7   0    7.33   17.00   0
   1  22   3  175.92   11.57   0
   2  20   2  512.40   12.52   0
   4 -19   1  192.54   11.48   0
   4  12   0  294.54   14.74   0
   4  26   4    2.22    8.19   0
   5 -20   1  409.82   10.90   0
   6 -24   2    4.29   11.24   0
   8  -9  -1  802.47   13.68   0
   8  21   1  152.74   11.15   0
   9 -10  -1   13.24   10.66   0
   9  17   0    3.28   11.33   0
  10 -23   1   10.19   11.20   0
  11 -19   0   15.10   11.89   0
  12 -13  -1  127.51   10.70   0
  12  23   1   14.11   11.64   0
  12  26   2   16.43   10.89   0
  13 -14  -1  224.15   11.98   0
  14 -25   1   -4.67    8.46   0
  15  24   1   17.95   10.58   0
  16 -25   1    9.88   12.38   0
  17 -16  -1  195.57    7.80   0
  18  -2  -2    3.84   10.31   0
  18   0  -2   29.21   10.74   0
  19  -3  -2  144.94   10.41   0
  19   1  -2   44.10   10.49   0
  20  -4  -2   29.58   10.05   0
  20   2  -2  498.05   12.32   0
  21 -16  -1   14.45   10.65   0
  21  -5  -2  188.72    8.37   0
  21  -3  -2  239.51   11.64   0
  21  -1  -2   17.91   10.86   0
  21   1  -2   17.86   10.77   0
  21  21   0    1.03   20.30   0
  22  -2  -2    9.66   11.00   0
  22   0  -2  222.28   11.62   0
  22   2  -2   14.89   10.94   0
  23 -16  -1   46.85   11.05   0
  23  -1  -2   27.39   10.22   0
  23   1  -2   35.04   10.00   0
  24  -4  -2   -3.76    8.28   0
  24  -2  -2   28.89   11.07   0
  24   0  -2   40.01   11.21   0
  25 -16  -1   -0.83   10.90   0
  25  -1  -2   35.60   11.11   0
  27  14  -1   52.78   11.11   0
 -12   1   5   43.90   10.80   0
 -12   7   7    1.50   12.97   0
 -11  -8   5   28.38   13.76   0
 -11   8   5   26.45   10.23   0
 -11  10   7   62.26    8.65   0
 -10   6   4  160.95    8.48   0
 -10  11   5   47.44   10.44   0
  -9  -4   3   13.15   13.13   0
  -9   2   3  134.04   11.83   0
  -9  15   6   35.84   11.80   0
  -8  15   5   41.28    7.78   0
  -7  -1   2  138.91   18.63   0
  -7  15   4   62.52   11.32   0
  -6  13   3   80.74    8.18   0
  -6  20   6    1.40   10.56   0
  -5  20   5    9.74   11.41   0
  -4  -1   1   62.49   18.59   0
  -4   1   1   61.14   18.44   0
  -4  12   2   21.43    7.82   0
  -4  21   5   68.41    9.00   0
  -3  18   3   11.60   11.75   0
  -3  22   5   -3.27    8.30   0
  -2 -22   4  229.27   14.38   0
  -2 -16   2   22.77   11.42   0
  -2  19   3   -9.22    7.91   0
  -2  22   4  255.30   10.60   0
  -1 -23   4   52.60   13.02   0
  -1 -12   1  323.11   13.22   0
  -1  17   2   -0.26   11.04   0
  -1  23   4   49.27   10.09   0
  -1  24   5   -6.42    8.84   0
   0 -24   4   16.39   11.96   0
   0  18   2   29.58    8.50   0
   2  23   3   21.46    8.83   0
   3 -11   0  153.59   13.52   0
   3  21   2  248.22    9.17   0
   3  24   3   -1.13   10.79   0
   4 -25   3   24.64   12.08   0
   4  22   2  137.22   10.98   0
   5 -23   2   29.44   11.20   0
   6  -3  -1  189.42   13.37   0
   7  -6  -1  139.79   15.66   0
   8  27   3    4.88   11.66   0
   9 -22   1   53.13   10.81   0
   9  22   1   48.88   11.33   0
   9  25   2   10.22   10.81   0
  10 -26   2   48.40   10.49   0
  10 -11  -1   85.52    7.51   0
  11 -12  -1    1.03    8.43   0
  17 -21   0   -2.62    7.97   0
  18 -15  -1    7.79    9.57   0
  19 -21   0   35.84   11.72   0
  19  21   0   40.31   16.19   0
  21 -21   0   15.69   12.42   0
  22 -15  -1    8.21   11.05   0
  24 -15  -1   -1.25   11.48   0
  26 -15  -1   16.69    8.21   0
  27 -14  -1   82.03   11.64   0
 -13  -4   7    8.44   10.56   0
 -13   1   6   24.40   10.55   0
 -13   2   7    2.61   11.46   0
 -13   4   7   26.63   11.83   0
 -12  -9   7   27.15   12.74   0
 -12  -3   5    9.41   11.02   0
 -12   3   5   15.57   11.53   0
 -12   9   7    5.58   11.80   0
 -11 -12   7   29.08   12.69   0
 -11 -11   6   32.09   13.72   0
 -11  -1   4  143.11   11.86   0
 -11   1   4  154.15   11.31   0
 -11   3   4   44.01   10.51   0
 -11  11   6   44.36   11.27   0
 -11  12   7   42.40   11.88   0
 -10  -8   4    3.23   12.90   0
 -10   8   4    2.10   11.21   0
  -9 -14   5    5.79   17.36   0
  -9 -11   4  115.41   15.96   0
  -9   4   3    5.68    7.85   0
  -9  11   4  118.34    7.87   0
  -9  14   5   18.33    8.19   0
  -8   9   3  130.14   12.23   0
  -7   1   2  132.02   11.52   0
  -7   3   2  455.45   16.33   0
  -7  12   3   30.30   10.92   0
  -6   8   2  383.40   12.83   0
  -5 -20   5    6.53   19.09   0
  -5  11   2  119.87   11.18   0
  -5  16   3   20.66   10.88   0
  -5  19   4   15.86   10.64   0
  -4  17   3   51.23    7.50   0
  -3 -18   3   14.05   14.75   0
  -3  21   4   38.63    8.07   0
  -2  16   2   20.20    8.64   0
  -1 -17   2    5.34   12.71   0
  -1  12   1  333.56    9.94   0
   0  24   4   13.09    8.16   0
   1  25   4   -0.03   11.07   0
   2  26   4   15.72   10.63   0
   3 -24   3    2.18   10.71   0
   3 -21   2  242.88   12.03   0
   3  11   0  158.60   13.91   0
   4 -22   2  134.18   11.20   0
   4 -12   0  291.32   12.49   0
   4  25   3   20.35    8.64   0
   5 -13   0   -4.08   10.69   0
   6  -1  -1  280.90   13.21   0
   6  24   2    7.12   10.12   0
   8 -27   3    1.27   11.57   0
   8  -7  -1  158.03   13.28   0
   9 -25   2   -6.59   10.66   0
   9 -17   0    2.47    9.98   0
  10  18   0   63.53   11.73   0
  10  26   2   46.57   11.38   0
  12 -26   2   -7.39   12.78   0
  12 -23   1    9.10   11.36   0
  13 -12  -1  114.58   10.88   0
  13  24   1   29.21   10.38   0
  14 -13  -1  218.73   11.16   0
  14  20   0  103.37   12.40   0
  15 -24   1    3.20   10.30   0
  17 -24   1   20.02   12.45   0
  17 -14  -1   80.85   11.22   0
  18 -20   0    3.00   10.83   0
  19 -14  -1   60.57   10.00   0
  23 -14  -1   11.93   10.98   0
  25 -14  -1  -12.18   10.09   0
  25  14  -1   -2.24   11.17   0
  26 -13  -1   -6.37   11.17   0
 -13  -3   6    9.91   11.77   0
 -13  -1   6   24.39    7.99   0
 -13   3   6   -5.27   11.85   0
 -13   5   6   56.94   10.47   0
 -13   6   7   -2.77   12.96   0
 -12  -8   6   82.98   11.58   0
 -12  -5   5  114.15   11.68   0
 -12   5   5  107.86    7.97   0
 -12  10   6   67.96   10.89   0
 -12  11   7   29.58   10.76   0
 -11  -3   4   44.71   11.24   0
 -11   5   4  120.31   11.04   0
 -11  10   5   41.22   10.44   0
 -11  13   6   14.36   11.14   0
 -10  13   5   18.28   11.65   0
  -9   6   3   39.64   10.77   0
  -9  17   6   53.13   11.81   0
  -8  -9   3  114.80   17.01   0
  -8  17   5   55.42   10.83   0
  -8  18   6   23.26    9.58   0
  -7  -3   2  441.85   17.44   0
  -7   5   2  136.36   12.97   0
  -6  15   3   32.27   11.94   0
  -6  18   4   65.87   11.02   0
  -4   3   1  158.32   14.01   0
  -3   8   1  281.60   17.07   0
  -2 -19   3   -1.08   13.89   0
  -2  11   1  222.71   13.53   0
  -1 -24   5   -0.60   15.47   0
   0 -18   2   39.69   11.41   0
   0 -13   1    4.74   11.39   0
   1 -22   3  183.25   13.71   0
   1 -19   2   66.94   10.72   0
   1   7   0    8.74   16.96   0
   2 -23   3   21.41   11.60   0
   2 -20   2  505.55   13.01   0
   2  -8   0   45.11   16.61   0
   2  17   1   65.20   11.26   0
   3  18   1   22.66   10.75   0
   4  19   1  184.12   11.53   0
   7 -26   3   16.71   11.76   0
   7 -20   1   79.53   11.22   0
   7 -15   0   16.62    8.37   0
   7  -4  -1   38.89   16.64   0
   7  25   2   12.94   10.20   0
   8 -24   2  102.62   11.04   0
   9  -8  -1  750.61   10.93   0
  10  -9  -1    5.17   10.58   0
  10  23   1   -3.87   10.26   0
  11 -22   1   35.17   11.72   0
  11 -10  -1   86.42   10.49   0
  12 -18   0   53.57   11.56   0
  12 -11  -1   10.15    8.46   0
  15 -19   0   -2.54   10.32   0
  16 -13  -1   63.24    7.55   0
  16  25   1   13.71   10.70   0
  17  21   0   -2.58   15.01   0
  18 -13  -1   13.39   10.91   0
  19 -24   1    3.96   10.41   0
  20 -20   0   65.64    8.52   0
  21 -14  -1   22.70    8.24   0
  22 -20   0   17.81    9.34   0
  22 -13  -1    7.03   10.88   0
  24 -13  -1   16.03   10.63   0
  27 -12  -1   15.29   10.69   0
  28 -11  -1   64.84   10.96   0
 -13  -6   7   -6.76   12.65   0
 -13  -5   6   32.16   11.39   0
 -13   8   7   -6.19   11.71   0
 -12   7   5   -7.85    8.47   0
 -11  -5   4  127.59   13.72   0
 -11   7   4  458.16   12.16   0
 -11  12   5  212.55   11.28   0
 -10 -14   6   57.39   16.09   0
 -10  10   4  131.12    8.14   0
  -9  -6   3   49.32   12.98   0
  -9   8   3  133.63   11.73   0
  -9  13   4   38.75    7.71   0
  -9  16   5   80.12   11.82   0
  -7  17   4   17.11    7.05   0
  -6  10   2   47.59   10.96   0
  -4 -12   2   18.52   17.18   0
  -4  -3   1  151.25   23.93   0
  -4   5   1  150.40   17.35   0
  -4  14   2  423.65    9.62   0
  -4  23   5   46.55    9.42   0
  -3 -22   5   -4.57   14.65   0
  -3  20   3   10.43   10.76   0
  -3  24   5   41.38    9.58   0
  -2 -23   5   58.01   16.36   0
  -2  21   3   18.62   10.15   0
  -1 -20   3   14.38   11.69   0
  -1  22   3  186.37   11.57   0
   0 -21   3    4.64   10.11   0
   0  15   1   -5.77   10.72   0
   0  20   2    2.14   10.40   0
   0  23   3   12.09   11.40   0
   1 -14   1   48.95   11.58   0
   1  16   1   37.21    8.68   0
   1  21   2   13.90   11.51   0
   1  24   3   20.28   10.44   0
   2  10   0 1812.76   25.54   0
   2  25   3   -8.14   10.31   0
   4 -26   4   -3.27   11.41   0
   5 -18   1  148.57   10.98   0
   6 -25   3   88.21   14.05   0
   6 -19   1  255.07    9.12   0
   6  21   1   41.25   11.31   0
   7 -23   2   12.75   11.10   0
   8  -5  -1  559.67   16.90   0
   8   7  -1  146.66   22.94   0
  10 -21   1   55.81   10.10   0
  11 -25   2  -13.12    8.66   0
  11 -17   0   63.63    7.90   0
  11  19   0   10.79   12.09   0
  13 -22   1   -6.02   10.90   0
  14 -18   0   -6.59   11.04   0
  14 -11  -1   75.17   10.94   0
  15 -12  -1  185.88    8.73   0
  17 -19   0   19.82    8.22   0
  17 -12  -1  107.55   10.89   0
  17  14  -1   79.12   18.05   0
  20 -23   1    3.09   11.52   0
  20 -13  -1   11.04    7.35   0
  21 -19   0   38.90   11.35   0
  23 -19   0    8.35    8.93   0
  23 -12  -1   13.81   11.75   0
  23  14  -1    3.51   11.80   0
  25 -12  -1   -9.16    8.20   0
  26  13  -1    6.22   10.69   0
 -14  -3   7   14.14   11.06   0
 -14  -1   7    9.67   12.96   0
 -14   1   7   -1.40   10.05   0
 -14   3   7    9.51   12.79   0
 -14   5   7   23.44   11.98   0
 -13   0   5   -2.00   10.61   0
 -13   2   5   34.22   11.60   0
 -13   4   5   22.09   10.93   0
 -13   9   6   77.09   11.41   0
 -12  -7   5    1.50   13.07   0
 -12   9   5   16.27    7.81   0
 -12  12   6    3.11   12.39   0
 -11 -10   5   53.90   12.74   0
 -11  15   6   -3.21   11.01   0
 -10  -1   3   12.63   10.49   0
 -10   1   3    8.77   11.19   0
 -10   3   3   25.33   11.03   0
 -10  12   4   39.01   11.01   0
 -10  15   5   34.47   11.64   0
  -9  19   6   -0.94   10.60   0
  -7  14   3   10.37    7.58   0
  -7  20   5  -10.33    9.26   0
  -5  18   3  334.09   12.23   0
  -4  19   3  260.46    9.09   0
  -4  22   4   58.90   11.41   0
  -2  -9   1  174.35   20.32   0
  -2  18   2   21.52   11.79   0
  -2  24   4   17.76    8.63   0
  -1  14   1   37.47   11.47   0
  -1  19   2   72.10    7.75   0
  -1  25   4   10.59   11.27   0
   0  26   4   58.49   12.50   0
   1  -5   0   12.29   18.09   0
   1  27   4   89.37   10.75   0
   2 -15   1   48.83   10.79   0
   3 -25   4   -6.03   12.87   0
   3 -16   1   20.30   11.91   0
   3  -9   0   93.19   14.28   0
   3  23   2   23.42   10.82   0
   3  26   3   20.23   11.50   0
   4 -17   1   50.90    8.27   0
   4  24   2   -4.17   10.65   0
   7  -2  -1   61.16   12.21   0
   7   4  -1   51.29   20.59   0
   7  22   1  302.37   12.54   0
   8  26   2    0.76   12.30   0
   9 -26   3   52.91   12.71   0
   9 -20   1   11.58   11.18   0
   9 -15   0   26.91   10.76   0
   9  -6  -1  346.04   13.83   0
  10 -16   0   13.17    7.86   0
  10  -7  -1  167.60   11.74   0
  11  -8  -1   94.63   10.81   0
  11  24   1   -1.26    9.41   0
  12  -9  -1   54.90   10.36   0
  13 -25   2   -6.03   11.16   0
  13 -17   0   56.51   11.00   0
  13 -10  -1   63.62    8.01   0
  14  25   1    0.18   10.78   0
  15 -22   1    1.80   11.20   0
  18 -18   0  201.18   12.34   0
  19 -12  -1   32.00    7.64   0
  21 -12  -1   21.29    7.86   0
  22 -18   0   69.47   11.31   0
  24 -18   0   71.38    8.78   0
  24 -11  -1   -6.26    9.60   0
  25 -10  -1    2.35   11.02   0
  27 -10  -1   30.09    7.34   0
  27  12  -1    4.18   10.25   0
  28  -9  -1   23.01    8.88   0
  29  -8  -1    6.36    9.54   0
 -14  -2   6   31.26   10.58   0
 -14   2   6   25.30    8.14   0
 -14   4   6    2.47   10.79   0
 -14   6   6   91.39   10.88   0
 -14   7   7   24.99   12.29   0
 -13  -8   7   14.42   12.09   0
 -13  -7   6   86.01   12.22   0
 -13  -2   5   38.57   11.60   0
 -13   6   5  103.26   11.30   0
 -13  11   6   16.91   11.14   0
 -12 -10   6   67.10   13.95   0
 -12   0   4   11.73   10.29   0
 -12   2   4   -2.69   11.25   0
 -12   4   4   14.16   11.73   0
 -12  11   5  199.78   12.12   0
 -12  14   6    5.58   10.82   0
 -11   9   4  116.04    8.08   0
 -10   5   3  110.50   11.24   0
 -10  18   6   24.66   11.70   0
  -9  10   3   62.20   10.67   0
  -9  15   4   38.92    8.31   0
  -9  18   5   -2.10   10.86   0
  -7  -5   2  135.72   16.63   0
  -7  19   4  141.49   11.60   0
  -6  17   3   10.42   10.51   0
  -6  20   4   10.03    8.41   0
  -4   7   1   47.99   17.39   0
  -3  10   1  948.87   13.43   0
   0   4   0  645.64   24.84   0
   4 -10   0 1050.06   17.85   0
   4  14   0   19.65   12.45   0
   5 -24   3    6.55   11.19   0
   5 -21   2  196.93   12.18   0
   5  15   0   22.47   10.41   0
   6 -12   0  416.71   12.56   0
   6  16   0  105.35   11.84   0
   7 -13   0   16.64   10.86   0
   7   0  -1    0.45   14.90   0
   7  17   0    0.16   12.54   0
   8 -19   1   58.09    9.98   0
   8 -14   0  116.28   10.33   0
   8  -3  -1  285.93   16.57   0
   8  23   1   59.75   13.10   0
   9 -23   2   -3.13   11.42   0
   9  27   2   -6.50   11.56   0
  12 -24   2   11.99   11.89   0
  12 -21   1   37.75    7.64   0
  12 -16   0  336.96   12.04   0
  12  20   0   38.08   12.91   0
  15 -25   2   70.74   10.83   0
  15 -10  -1   -6.86   10.67   0
  15  21   0    5.64   13.61   0
  17 -22   1   39.67   11.42   0
  17 -10  -1    5.93   10.65   0
  18 -11  -1    6.25    7.68   0
  19  14  -1   57.70   13.57   0
  20 -11  -1   20.73    7.68   0
  21 -22   1    9.44   11.08   0
  21 -10  -1   45.07   10.29   0
  21  14  -1    5.59   12.19   0
  23 -17   0   43.41   11.64   0
  23 -10  -1    1.11   10.83   0
  24  13  -1   24.69   10.33   0
  25 -17   0   -7.61    8.31   0
  26  -9  -1    3.61    8.23   0
  28  -7  -1    7.93   10.51   0
  29  -6  -1   23.34   12.05   0
  30  -5  -1   18.21    9.74   0
 -15   2   7    3.90   10.16   0
 -15   4   7   28.20   10.66   0
 -14  -5   7   34.06   11.88   0
 -14  -4   6   16.60   12.72   0
 -14   8   6   91.93   11.17   0
 -13  -4   5   17.74   10.87   0
 -13   8   5   47.39   10.79   0
 -12  -2   4    0.42   11.12   0
 -12   6   4    0.96   10.80   0
 -11  -7   4  444.14   15.18   0
 -11  11   4    1.17   11.15   0
 -11  17   6   88.35   11.76   0
 -10  -3   3   27.65   11.05   0
 -10   7   3    2.30   11.26   0
 -10  14   4   84.14   11.14   0
  -8   0   2  319.45   15.78   0
  -8   4   2  293.85   13.90   0
  -8  18   4   20.86   11.33   0
  -7  16   3  167.54   10.86   0
  -7  22   5   19.66   13.02   0
  -6  12   2  547.33    9.65   0
  -6  23   5   16.85   11.74   0
  -5  24   5   62.92    9.10   0
  -3  22   3  317.77   12.38   0
  -2  13   1   76.39    8.37   0
  -2  23   3   25.85   11.76   0
  -1  24   3   17.38   10.95   0
   0  25   3    3.53   10.47   0
   1   9   0   15.49   18.99   0
   2 -24   4   33.24   11.52   0
   3  13   0   40.14   12.98   0
   4 -23   3  109.00   11.79   0
   4 -20   2   10.98   11.43   0
   5  28   3    1.84   11.46   0
   6 -26   4  -12.30   12.06   0
   6  26   2   71.13   11.63   0
   7 -18   1   86.83   11.47   0
   8 -25   3   10.68   11.23   0
   8  18   0   46.34   12.22   0
   9  -4  -1  304.69   15.65   0
  11 -26   3   25.57   11.74   0
  11 -20   1   14.67   11.50   0
  11 -15   0    7.72   10.98   0
  12  -7  -1   83.75   10.98   0
  12  25   1    2.81   10.90   0
  13  -8  -1   48.51   10.31   0
  14 -21   1    3.40    8.50   0
  16 -21   1   31.15   10.88   0
  16  -9  -1   15.48   10.59   0
  17 -17   0    9.05    7.30   0
  19 -17   0   18.92    8.00   0
  19 -10  -1   20.95    8.58   0
  21 -17   0    0.24    8.38   0
  22 -21   1   18.14   12.09   0
  22  -9  -1   50.06   10.71   0
  24 -16   0  129.25   11.84   0
  24  -9  -1   20.24    7.87   0
  25  12  -1    7.40   10.84   0
  27  -6  -1   13.18   11.08   0
  29  -4  -1    8.36   11.36   0
  29   8  -1    6.96    9.41   0
  30  -3  -1   44.91    8.25   0
  30  -1  -1    1.99   10.68   0
  30   5  -1   13.07   10.09   0
 -15   0   7    5.35   11.22   0
 -14   1   5   35.71   10.39   0
 -14   3   5   -1.22   11.04   0
 -14   5   5   24.24    9.85   0
 -14  10   6   55.26   12.81   0
 -13  10   5   37.94   11.59   0
 -13  13   6    0.38    8.76   0
 -12  -4   4   18.33   13.24   0
 -12   8   4   56.68    7.64   0
 -12  13   5   -0.80    8.55   0
 -12  16   6   36.63   11.98   0
 -11 -13   6    4.33   16.17   0
 -11  16   5   46.51   11.35   0
 -10 -13   5   28.35   18.19   0
 -10 -10   4  133.60   15.49   0
 -10   9   3   71.40   10.71   0
  -9  17   4  162.10   11.04   0
  -9  20   5    8.46   11.73   0
  -8   6   2  377.65   12.95   0
  -8  21   5   -0.98    8.58   0
  -6  22   4   21.07   11.30   0
  -5  15   2    3.85    8.32   0
  -5  20   3    6.99   11.05   0
  -4   9   1  310.21   16.18   0
  -4  21   3   28.61    7.82   0
  -3 -13   2   38.15   14.69   0
  -3  12   1   40.18   11.18   0
  -3  25   4   -7.19   11.99   0
  -1 -10   1  300.72   19.34   0
  -1  21   2   18.04   11.11   0
   0  17   1    8.62   11.29   0
   1 -23   4   48.50   11.62   0
   1  18   1  107.08   11.20   0
   1  23   2   14.67   10.42   0
   2  -6   0   38.56   18.30   0
   2  19   1   28.27    8.48   0
   2  27   3   11.87   10.44   0
   3 -22   3  303.40   13.44   0
   3 -19   2  152.40   10.99   0
   3  20   1  254.88   11.21   0
   6 -17   1  226.41   11.73   0
   7 -24   3   88.18   11.34   0
   8 -22   2   33.96   10.63   0
   9  19   0   41.09   11.01   0
   9  24   1   16.44    9.65   0
  10 -14   0   37.21   11.68   0
  10  28   2    6.26   10.97   0
  11 -23   2    8.69   11.10   0
  11  -6  -1  137.84    8.28   0
  13 -15   0   90.47   11.44   0
  15  -8  -1  142.00   11.32   0
  15  26   1    5.66   10.28   0
  16 -24   2   27.91   13.09   0
  16 -16   0  325.61   11.23   0
  18  -9  -1   13.58    7.39   0
  20 -21   1   18.77    9.16   0
  20 -16   0   -3.21   11.71   0
  21  -8  -1  166.44   11.12   0
  22 -16   0    8.58    8.55   0
  22  13  -1   -9.56   12.23   0
  23 -20   1    1.24   11.54   0
  23  -8  -1   54.00    8.39   0
  24  -7  -1   11.32   10.88   0
  26  -5  -1   29.44   10.34   0
  26  11  -1    3.03    8.50   0
  27  10  -1   24.97    8.51   0
  28  -3  -1   33.44   11.05   0
  28   9  -1   27.11    9.46   0
  29  -2  -1   68.11    9.88   0
  30   3  -1   48.43    9.69   0
 -15  -4   7   23.61   13.52   0
 -15   1   6    0.46   10.90   0
 -15   3   6   29.34    8.48   0
 -15   5   6   36.08   11.62   0
 -14  -7   7   17.36   12.15   0
 -14  -6   6  105.51   13.42   0
 -14   7   5    6.01   10.21   0
 -14  12   6    0.61   11.65   0
 -13  -9   6   53.29   13.04   0
 -13  -6   5  103.44   11.91   0
 -13   3   4   89.94   10.83   0
 -13  12   5    9.50   11.74   0
 -13  15   6    8.91   12.07   0
 -12  -9   5   11.79   12.08   0
 -12  15   5   21.77   11.43   0
 -11   2   3  386.78   12.53   0
 -11   4   3   27.78   11.20   0
 -10  11   3    6.69   10.96   0
 -10  16   4   20.47   10.29   0
  -9  14   3    7.12   10.19   0
  -8   8   2    7.69   11.44   0
  -8  20   4  -13.66   11.56   0
  -7  18   3   37.25   11.39   0
  -7  21   4    7.40    8.26   0
  -6 -13   3   64.61   24.17   0
  -6  14   2    2.69   11.50   0
  -5   2   1   70.85   18.60   0
  -5   4   1  130.97   18.52   0
  -4  18   2   74.18   10.38   0
  -3  19   2  129.61   10.78   0
  -1  16   1   30.17   12.18   0
   0 -22   4   16.93   12.56   0
   0   6   0 4172.88   34.69   0
   2 -21   3   16.50   12.05   0
   2 -18   2   13.45   11.49   0
   2  12   0  145.69   12.76   0
   2  24   2   38.61   11.31   0
   5 -25   4   18.63   12.45   0
   5 -16   1    8.32   11.81   0
   5  22   1  350.69   13.00   0
   6  23   1  106.73   12.13   0
   9 -18   1    9.80   10.29   0
   9 -13   0   -0.40    9.89   0
   9  -2  -1  170.00   16.13   0
   9   8  -1  748.83   28.28   0
  10 -25   3   13.61   10.01   0
  10 -22   2   62.21   12.29   0
  10  25   1   19.94   10.65   0
  12 -14   0   19.69   11.10   0
  13  -6  -1   -7.30   10.68   0
  13  12  -1  113.96   21.34   0
  13  21   0   16.99   12.57   0
  15 -20   1   17.97   10.68   0
  15 -15   0    6.70   10.20   0
  16  -7  -1   24.81   11.10   0
  17 -20   1   13.30   10.90   0
  17 -15   0   10.41   10.93   0
  17  -8  -1   29.35    7.71   0
  19  -8  -1   42.95    7.30   0
  20  -7  -1   70.36   11.21   0
  21 -20   1   29.51   10.56   0
  21 -15   0    2.74   11.01   0
  22  -7  -1  280.13   11.71   0
  23 -15   0   -7.07    7.61   0
  23  -6  -1   93.43   10.37   0
  23  12  -1   13.01   12.44   0
  26 -14   0   48.80    8.71   0
  27 -13   0   -5.80   11.65   0
  27  -2  -1   10.94   11.12   0
  27   8  -1   11.60   10.67   0
  28   1  -1    3.57   11.28   0
  29   4  -1   14.16   10.15   0
 -16   1   7   11.43   10.41   0
 -16   3   7   10.26   11.27   0
 -15  -3   6   25.84   13.40   0
 -15   9   6   51.26   11.73   0
 -14  -3   5   20.38   11.14   0
 -14   9   5   18.08   11.30   0
 -13   1   4   10.68   11.33   0
 -13   5   4    7.98    7.68   0
 -13   7   4   40.88   10.48   0
 -13  14   5   32.64   10.12   0
 -12  12   4  121.16   11.73   0
 -11   0   3    0.02   10.86   0
 -11   6   3  596.38   10.63   0
 -11   8   3  264.94   11.79   0
 -11  18   5   -1.64   12.03   0
 -10  -5   3  122.56   11.63   0
  -9  19   4  124.85   11.96   0
  -7  13   2   56.22   11.97   0
  -5   6   1  188.12   18.20   0
  -5  17   2   85.92   10.62   0
  -4  11   1 1904.95   17.38   0
  -3  24   3   15.41    9.77   0
  -2 -14   2    7.23   12.43   0
  -2  15   1   47.83   10.94   0
  -1 -21   4   48.91   13.18   0
  -1 -15   2    7.72   14.14   0
   0 -16   2   84.12   12.26   0
   0 -11   1   -0.20   12.76   0
   1 -24   5   -3.66   13.29   0
   1 -20   3   20.85   13.98   0
   1 -17   2    3.28   11.22   0
   1 -12   1  333.19   15.29   0
   2 -13   1   80.67   13.51   0
   3 -14   1    1.71   11.22   0
   3  -7   0   77.41   16.47   0
   4 -24   4   65.30   12.69   0
   4 -15   1  202.86   10.86   0
   4  26   2   18.94   11.27   0
   6 -23   3   97.74   11.62   0
   6 -20   2   45.35   11.46   0
   7 -11   0  116.57   11.14   0
   7  24   1    2.53   12.23   0
   8 -12   0  442.01    9.57   0
   8  28   2    2.03   11.55   0
   9 -24   3   15.40   12.15   0
  10  20   0    6.04   11.68   0
  11  -4  -1 1874.02   17.21   0
  12 -25   3    3.74   12.27   0
  12 -19   1   31.26    7.99   0
  12  -5  -1   49.34    8.15   0
  13  26   1   15.28    9.53   0
  14 -19   1   49.00   10.52   0
  14 -14   0 2763.03   17.09   0
  15 -23   2   20.69    8.31   0
  15  -6  -1   15.64   11.58   0
  16  13  -1   59.42   15.52   0
  17 -23   2   18.04   11.35   0
  18  -7  -1   78.62    8.43   0
  19  -6  -1  260.72   11.12   0
  20  13  -1   17.43   11.87   0
  22 -19   1   76.55   11.54   0
  22 -14   0    2.84   11.57   0
  24 -14   0   49.46    8.26   0
  24  -5  -1   38.07    8.31   0
  24  11  -1    3.56    9.97   0
  25 -13   0   -0.02   11.70   0
  25  10  -1   -2.39   10.68   0
  26   9  -1    8.73    9.66   0
  27   0  -1    7.88   10.84   0
  28 -12   0   -2.49    8.36   0
  28   3  -1   19.44   10.88   0
  28   5  -1    9.55    9.14   0
 -16  -1   7   14.79   11.51   0
 -16   4   6   -0.27   11.13   0
 -15  -6   7   13.28   12.53   0
 -15   4   5   10.86   10.84   0
 -15  11   6   -3.37   11.46   0
 -14  11   5   79.40   11.80   0
 -13  -1   4   10.24   10.82   0
 -11  -2   3  384.43   12.74   0
 -11  10   3    7.76   10.57   0
 -10  13   3  146.73   11.57   0
 -10  18   4   70.71   11.40   0
 -10  21   5   19.12   12.51   0
  -9  -8   3  123.31   14.71   0
  -9  16   3   43.76   10.65   0
  -9  22   5    0.03    8.97   0
  -8  10   2   72.26    8.09   0
  -7  23   4   22.11   11.83   0
  -6  24   4    7.99   11.79   0
  -5   0   1   16.10   18.80   0
  -5   8   1  560.63   17.46   0
  -5  25   4   26.69   12.50   0
  -4  23   3  124.98    8.68   0
  -4  26   4    7.90   11.71   0
  -3  14   1   -1.90   11.32   0
  -2 -20   4   47.87   14.14   0
  -1  26   3   -2.56    8.48   0
   0 -19   3   10.62   14.10   0
   0   8   0 1556.99   22.53   0
   1  -3   0    1.22   20.38   0
   1  11   0    4.72   13.59   0
   5  -9   0  -12.31   15.30   0
   5  27   2   16.33   11.42   0
   6 -10   0  480.32   11.06   0
   7 -25   4    0.52   12.03   0
   8 -17   1   18.93    8.04   0
   9 -21   2   33.18   10.71   0
   9   0  -1    0.82   14.51   0
  11 -18   1   21.87   10.75   0
  11 -13   0   12.57    8.42   0
  11  26   1    3.07   10.59   0
  12 -22   2   13.93    8.78   0
  14 -25   3    5.30    8.70   0
  16 -19   1   10.52    8.39   0
  16 -14   0   83.10    9.67   0
  16  -5  -1    6.73   11.79   0
  17  -6  -1  215.39    8.95   0
  18 -19   1   26.56   10.58   0
  18  13  -1    6.65   12.89   0
  18  22   0   65.12   18.76   0
  20 -22   2   58.80   11.87   0
  20 -14   0   83.90    8.08   0
  20  -5  -1  406.79   11.05   0
  23 -18   1   32.70   11.64   0
  23 -13   0   -4.01   10.80   0
  23  -4  -1   18.93    9.21   0
  24  -3  -1   38.62   10.28   0
  25  -2  -1    3.39   10.23   0
  26 -12   0    3.67    8.63   0
  26  -1  -1   27.68    8.10   0
  26   1  -1   29.89   11.25   0
  27   2  -1   10.75   10.00   0
  27   4  -1   38.97   10.71   0
  28 -10   0  -23.79   12.20   0
 -16   2   6    8.59   11.28   0
 -16   6   6   -7.66    9.23   0
 -15   0   5    1.16   10.62   0
 -15   2   5   19.87    7.53   0
 -15   6   5   62.00    8.60   0
 -15   8   5   41.39   11.83   0
 -15  13   6   16.16   12.86   0
 -14  -5   5   23.46   11.98   0
 -13  -3   4   99.58   11.50   0
 -13  11   4   69.08   11.85   0
 -13  16   5   16.65   11.61   0
 -12 -12   6   -1.39   16.80   0
 -12  -6   4   22.28   11.30   0
 -12  14   4  108.47    8.17   0
 -11  17   4    0.82   11.37   0
  -9   1   2  174.34   13.91   0
  -9   3   2   22.88    9.18   0
  -9   5   2  236.75    9.39   0
  -9   7   2  408.35   12.78   0
  -9  21   4   -3.01   11.26   0
  -8  12   2  198.93   11.56   0
  -7  15   2   33.18   10.69   0
  -7  20   3   83.89   10.77   0
  -6 -16   4   45.22   18.75   0
  -4 -18   4   49.74   14.78   0
  -4  20   2   12.07   11.20   0
  -3 -19   4  208.47   14.79   0
  -2  22   2   14.58    8.24   0
  -1 -18   3   34.38   13.51   0
  -1  18   1  112.89   11.53   0
   0 -23   5    6.49   13.27   0
   0  19   1   -0.00   10.91   0
   0  24   2   37.33   11.29   0
   1  20   1   71.46   10.85   0
   1  25   2   33.33   11.40   0
   1  28   3    3.53    8.71   0
   3 -23   4    9.23   11.76   0
   3  15   0    5.22   10.38   0
   3  22   1   45.03   11.56   0
   4  16   0  795.63   15.26   0
   4  23   1   28.67   12.15   0
   5 -22   3   31.97   10.49   0
   5  17   0    5.01   11.10   0
   6  18   0 1258.84   16.20   0
   6  28   2   12.12   12.00   0
   7 -16   1   30.69   11.55   0
   8 -23   3   12.95   11.40   0
   8  25   1    4.70    9.97   0
  10 -17   1    3.78   10.73   0
  10 -12   0   48.37    7.41   0
  10  -1  -1  280.16   15.49   0
  11 -24   3   13.91   10.39   0
  11 -21   2   46.85   11.96   0
  11  -2  -1  223.92   13.28   0
  11  21   0    4.90   11.65   0
  12  -3  -1   31.27   11.16   0
  13 -24   3   -7.93   12.10   0
  13 -18   1    7.24   10.02   0
  13 -13   0    8.26    8.01   0
  13  -4  -1  373.93    9.31   0
  15 -18   1    8.45   10.35   0
  15 -13   0   76.86   11.29   0
  16 -22   2   41.12    9.03   0
  16  22   0   14.27   13.72   0
  17 -18   1   19.95   11.03   0
  17 -13   0   49.89   10.96   0
  17  -4  -1   46.96   11.67   0
  18 -22   2   65.62    8.92   0
  19 -13   0   13.23   10.56   0
  21 -18   1   14.18   10.58   0
  21 -13   0   18.64    7.90   0
  21  -4  -1   73.82    8.08   0
  21  12  -1   28.63   10.39   0
  22  -3  -1   37.96   10.93   0
  22  11  -1   30.18   12.18   0
  23  -2  -1   43.59   11.11   0
  23  10  -1    3.16   11.12   0
  24 -17   1   20.72   12.38   0
  24 -12   0   38.43    8.20   0
  24  -1  -1   77.60   10.42   0
  25 -11   0  -13.28   10.87   0
  25   0  -1   -3.12   10.16   0
  25   2  -1   -5.26   11.17   0
  25   8  -1   -4.28    8.97   0
  26   3  -1   -4.69    9.50   0
  26   5  -1   17.65    8.80   0
  29  -9   0    7.87    7.89   0
 -16  -2   6   11.10   10.62   0
 -15  -2   5   12.95   12.14   0
 -15  10   5   34.09    8.69   0
 -15  15   6   25.80   11.93   0
 -14  -8   6   82.68   11.52   0
 -14   2   4   -1.66   10.54   0
 -14   4   4    3.56    9.86   0
 -14   6   4  362.67   12.23   0
 -14   8   4   40.08   12.24   0
 -14  15   5   15.26   11.31   0
 -13  -8   5   31.31   12.97   0
 -13  13   4   18.45   10.14   0
 -12   3   3  212.92   12.73   0
 -12   5   3  419.78   13.27   0
 -12  19   5    9.16    8.75   0
 -11  -9   4  119.58   15.19   0
 -11  12   3   -4.47    8.21   0
 -10  15   3    9.30    7.55   0
  -9   9   2  397.64   12.27   0
  -8  -4   2  281.75   17.10   0
  -8  19   3  102.28    8.36   0
  -5 -17   4  112.33   17.23   0
  -5 -14   3   33.89   17.51   0
  -4  13   1  368.03    9.47   0
  -3  -6   1  210.55   31.95   0
  -2 -17   3    5.16   13.18   0
  -2  17   1   72.87   11.40   0
  -1 -22   5   26.13   14.69   0
   2  14   0  312.12   12.33   0
   2  26   2   45.94    8.03   0
   4 -21   3   27.88   10.85   0
   4 -18   2   60.33   11.32   0
   5  24   1   40.55   11.32   0
   6 -24   4    9.00   11.09   0
   6 -15   1   23.83   11.93   0
   7  19   0  141.61   10.77   0
   7  29   2    1.94   11.35   0
   8 -20   2  127.80    8.83   0
   9 -25   4   -2.21   12.16   0
   9 -11   0   37.42    8.04   0
   9  26   1   -2.75   11.95   0
  10 -23   3   31.67   11.10   0
  10   9  -1   13.22   16.55   0
  12 -17   1  102.18   10.98   0
  12 -12   0  240.54   12.16   0
  12  11  -1   12.09   18.80   0
  13 -21   2   28.89   11.28   0
  14  -3  -1   10.49   10.77   0
  14  22   0    5.88   12.10   0
  15 -24   3    9.68   10.97   0
  15 -21   2   -2.16   11.24   0
  16  -3  -1   11.04   11.93   0
  18  -3  -1   32.93   11.19   0
  19 -21   2   -8.27   11.82   0
  19  12  -1   25.93   12.90   0
  20 -12   0   33.84   11.26   0
  20  -3  -1  245.92   10.45   0
  21 -21   2   20.10   10.77   0
  22 -12   0    3.22    7.68   0
  22  -1  -1   28.88   11.51   0
  23   0  -1    0.72   11.01   0
  25   4  -1  105.86   10.34   0
  26 -10   0   14.03   10.70   0
  27  -9   0   -1.73   10.90   0
  29  -7   0   -2.71   11.87   0
 -17   3   6   72.38   11.03   0
 -17   5   6   10.27   11.75   0
 -17   7   6   37.85   10.50   0
 -16   3   5   20.26   10.80   0
 -16   5   5   11.99   11.44   0
 -16   7   5   15.25   10.90   0
 -16  12   6   33.68    8.90   0
 -15  12   5   16.09    8.40   0
 -14   0   4    9.03   10.52   0
 -14  10   4   97.42   11.59   0
 -13  18   5   13.04    8.33   0
 -12   1   3   74.42    8.84   0
 -12   9   3   22.30    8.09   0
 -11  -4   3   32.66   13.53   0
 -11  14   3   96.11   11.06   0
 -11  19   4   30.33   11.17   0
 -10  17   3   22.27   10.53   0
  -9  -1   2  158.62   14.18   0
  -9  11   2  131.33   11.24   0
  -8  14   2   87.36   11.21   0
  -6   5   1  186.01   18.27   0
  -6   7   1  135.50   16.78   0
  -6  18   2   13.20    7.52   0
  -6  23   3   80.18   11.58   0
  -6  26   4    5.75    9.20   0
  -5  12   1   49.73   11.62   0
  -5  24   3   12.77    8.33   0
  -4 -15   3   81.10   15.69   0
  -3 -16   3    7.77   12.94   0
  -3  16   1   26.04   12.05   0
  -1  28   3   10.15   11.65   0
   0  10   0  602.59   16.93   0
   1  13   0   10.51   13.27   0
   2 -22   4  253.65   12.48   0
   3 -24   5   46.07   13.58   0
   3 -17   2  148.36   11.76   0
   4  28   2   -3.26   11.23   0
   5 -14   1   70.93   10.99   0
   6  25   1   37.51   12.74   0
   7  -9   0   16.02   12.85   0
   8 -10   0  709.88   11.06   0
   8  20   0  290.36   11.59   0
  10   1  -1  287.07   14.90   0
  11 -11   0   -1.71   10.23   0
  11   0  -1    7.91   12.84   0
  11  10  -1   90.87   17.47   0
  12 -23   3    4.10   11.50   0
  12  -1  -1  319.78   12.85   0
  12  27   1    4.52   12.07   0
  13  -2  -1   77.98    8.36   0
  14 -12   0   22.39    8.02   0
  15  -2  -1   48.08   10.71   0
  15  12  -1  168.66   17.44   0
  16 -17   1  193.33   10.78   0
  17  -2  -1   55.34   11.18   0
  17  12  -1  107.79   13.69   0
  18 -17   1   15.92   10.85   0
  18 -12   0   70.01    7.85   0
  19  -2  -1   10.82   11.69   0
  20 -17   1   18.61    7.84   0
  20  -1  -1   85.05   10.65   0
  20  11  -1   16.77   11.63   0
  21  10  -1   49.13   11.03   0
  22 -20   2   56.71   12.24   0
  22   1  -1   41.56   11.19   0
  23   2  -1   52.57   11.60   0
  23   8  -1   62.49   10.07   0
  24 -10   0   73.96   11.47   0
  24   5  -1   37.66    9.43   0
  26 -15   1   -0.01    7.97   0
  27 -14   1   83.21   11.44   0
 -17   9   6   48.61   13.24   0
 -17  11   6   98.02   10.64   0
 -16  -4   6    8.14   12.93   0
 -16   1   5   -7.62   11.75   0
 -16   9   5   77.08   12.01   0
 -15  -7   6    8.31   13.74   0
 -15  -4   5   13.48   12.22   0
 -15  14   5   16.83   11.80   0
 -14  12   4  117.05   10.66   0
 -13 -11   6   -0.17   13.94   0
 -13  -5   4    5.34   12.76   0
 -13  20   5   42.42   10.57   0
 -12  -1   3   58.60   12.15   0
 -12  11   3   -0.66    8.04   0
 -12  18   4   14.15   11.72   0
 -12  21   5   23.23    8.99   0
 -10   6   2   36.25   11.35   0
 -10  22   4   -6.54   11.86   0
  -8  21   3   17.53   11.07   0
  -7  17   2  323.83    9.26   0
  -6   3   1  208.85   14.13   0
  -6   9   1  348.14   14.48   0
  -5  21   2  206.74   10.90   0
  -4  15   1  188.84   11.53   0
  -4  22   2  132.63   10.99   0
  -2 -21   5  106.36   15.13   0
  -2  24   2   34.07   10.96   0
  -1  20   1   86.16   10.12   0
  -1  25   2   53.54   11.49   0
   0  26   2   70.77   10.93   0
   2  -4   0  157.65   20.64   0
   3 -20   3    0.82   11.51   0
   4 -13   1  383.39   12.58   0
   5 -23   4  134.59   13.14   0
   5  29   2    7.54   11.29   0
   6  -8   0  501.88   17.11   0
   8 -24   4   19.15   12.02   0
   8 -15   1  133.68   11.65   0
   9 -22   3   42.21   11.38   0
   9  21   0    8.06   11.32   0
  10 -10   0  562.63   12.50   0
  10  27   1   28.42   10.33   0
  12 -20   2   20.50   10.43   0
  12  22   0    0.11   12.49   0
  13 -11   0    3.04   11.43   0
  14 -23   3    3.44   10.32   0
  14 -20   2    5.86   11.90   0
  14  -1  -1   53.77   11.36   0
  15 -11   0   14.34   10.62   0
  16 -23   3   13.64   11.97   0
  16 -20   2   11.73   11.22   0
  16  -1  -1   29.82   12.00   0
  17 -11   0   55.00   10.85   0
  18 -20   2    5.78   11.85   0
  18  -1  -1  110.33   11.73   0
  19 -16   1   13.52   11.09   0
  19 -11   0   -1.18   10.51   0
  19   0  -1   -2.42   11.01   0
  20 -20   2   -9.79   10.68   0
  20   1  -1   72.95   11.09   0
  21 -16   1   21.40    9.55   0
  21   2  -1   39.64   11.32   0
  22 -10   0   89.06   10.46   0
  22   3  -1   41.30   11.41   0
  22   7  -1  277.42   11.68   0
  23 -19   2    4.95   11.38   0
  24 -15   1   21.07    9.91   0
  26  -8   0   90.24    8.45   0
  27  -7   0   -2.17   10.50   0
  28  -6   0   -8.04   10.92   0
  29  -5   0    2.27    9.95   0
 -17  -1   6   23.04   12.60   0
 -16  -1   5   -3.16   11.49   0
 -16  11   5   39.68    8.46   0
 -15   3   4   16.62   10.50   0
 -15   5   4   29.84    8.61   0
 -15  16   5    0.29   12.56   0
 -14  -7   5   12.47   13.08   0
 -14  -2   4    6.69   10.45   0
 -14  14   4   11.30   11.66   0
 -13   4   3   19.56   11.10   0
 -13   8   3   86.49   10.85   0
 -12 -11   5  183.50   17.01   0
 -11  16   3   48.11    8.41   0
 -11  21   4   65.30   12.79   0
 -10  -7   3   11.06   14.49   0
 -10   2   2   56.52   12.27   0
 -10   8   2   74.30    8.12   0
 -10  10   2   -4.00   11.04   0
 -10  19   3   17.38    9.71   0
  -9  13   2   71.58    8.03   0
  -9  20   3   32.63    8.38   0
  -8  16   2    7.19    8.44   0
  -6   1   1  287.15   18.84   0
  -6  11   1  150.43   10.97   0
  -6  20   2   30.40   11.19   0
  -5  -2   1   72.76   18.88   0
  -5  14   1   66.22   10.70   0
  -5  26   3   42.12   10.56   0
  -3  18   1   39.84   10.55   0
  -2  19   1   21.02   11.64   0
  -1   5   0   10.41   13.26   0
  -1   7   0   11.86   17.27   0
   0  12   0  177.98   13.56   0
   1 -21   4   52.23   11.46   0
   1  27   2   62.41   12.62   0
   2 -23   5   60.96   15.66   0
   2 -19   3    0.08   13.16   0
   2 -16   2   21.99   11.63   0
   2  23   1   60.49   11.60   0
   2  28   2  121.45   10.58   0
   3 -12   1   25.73   11.44   0
   3  -5   0   23.57   17.79   0
   3  17   0   14.17   13.42   0
   3  24   1   47.18   10.86   0
   4  -6   0  123.27   17.22   0
   4  18   0  243.87   14.39   0
   5  -7   0    2.08   12.19   0
   6 -21   3   50.62   10.57   0
   6 -18   2   14.40   10.80   0
   7  26   1    6.62   11.08   0
   9 -19   2   37.14   10.78   0
  10 -24   4   -5.80   12.03   0
  12   1  -1  323.21   13.16   0
  13 -16   1   57.88    7.40   0
  13   0  -1   -4.75   10.78   0
  15 -16   1  326.19   12.08   0
  15   0  -1   -7.81   10.69   0
  17   0  -1    1.88   11.42   0
  18   1  -1  112.71   11.27   0
  18  11  -1   11.67   11.67   0
  19   2  -1   16.95   11.47   0
  19  10  -1   16.55   12.19   0
  20 -10   0   12.14   10.36   0
  20   3  -1  249.28   11.23   0
  20   9  -1   32.49   11.65   0
  21 -19   2   -1.48   11.74   0
  21   4  -1   72.31   10.59   0
  21   8  -1  146.70   10.61   0
  22 -15   1    9.40   10.42   0
  23  -9   0   -8.55    8.11   0
  24  -8   0   38.22   11.13   0
  25 -14   1   -2.60    7.91   0
  25  -7   0    5.56   11.54   0
  26 -13   1    6.61   11.13   0
 -18   4   6   -6.14   11.05   0
 -18   8   6   28.32   12.84   0
 -18  10   6   26.89   10.67   0
 -17   4   5   85.05   12.57   0
 -17   6   5   51.74   11.96   0
 -17   8   5   35.57   11.35   0
 -15   1   4    5.30   10.52   0
 -15  11   4  110.28   10.56   0
 -15  18   5   27.21   11.49   0
 -14  16   4    8.88   11.87   0
 -13   2   3    8.53   11.72   0
 -13  10   3  149.57    8.65   0
 -12  -8   4   51.88   13.34   0
 -12  15   3   58.65   11.37   0
 -12  20   4   -3.48    8.88   0
 -11  18   3   54.18    9.25   0
 -10  12   2  122.61   11.72   0
 -10  24   4    5.88   11.81   0
  -8  23   3    4.12   11.32   0
  -7  19   2  107.17    8.77   0
  -7  24   3   76.92   11.38   0
  -6  25   3   86.98    9.57   0
  -4  17   1   37.25   11.53   0
  -4  27   3   -0.77    8.78   0
  -3 -20   5   11.81   13.77   0
  -3  28   3   57.43   12.16   0
  -1   9   0   23.54   16.48   0
   1 -15   2    4.16   11.96   0
   2 -11   1  238.49   14.40   0
   2  16   0  119.59   11.39   0
   3  29   2   29.77   10.43   0
   4 -22   4   60.20   11.93   0
   4  25   1  112.33   12.56   0
   5 -24   5   47.18   12.17   0
   5 -17   2   78.71   11.50   0
   5  19   0   12.52   10.59   0
   6  20   0  445.04   13.91   0
   7 -23   4   33.29   11.89   0
   8 -21   3    6.83   11.41   0
   8  27   1   28.73   12.04   0
   9  -9   0    7.05    8.09   0
  10 -15   1   12.73    8.14   0
  10   7  -1  165.88   14.46   0
  10  22   0   80.49   10.77   0
  12 -24   4   11.22   11.65   0
  13 -19   2   -8.64   10.67   0
  13   2  -1   77.04   11.22   0
  14   1  -1   55.41   11.34   0
  14  11  -1   65.88   15.10   0
  15 -19   2   30.80   11.38   0
  16 -10   0   25.21   10.20   0
  16   1  -1   32.89   11.35   0
  16  11  -1  146.01   13.55   0
  17 -22   3    5.94   11.42   0
  17   2  -1   65.91   11.29   0
  18 -15   1   14.53    9.76   0
  18 -10   0   69.13    7.62   0
  18   3  -1   26.90   10.88   0
  19 -19   2   89.24   11.40   0
  19   4  -1  171.95   10.86   0
  19   8  -1   50.20   11.85   0
  20   7  -1   76.83   10.60   0
  21  -9   0    4.34    8.13   0
  21  21   0    1.38   19.38   0
  22 -18   2   57.12   11.62   0
  22  -8   0  344.77   11.92   0
  23 -14   1   -0.11   10.18   0
  26  -6   0    9.16    7.53   0
  27 -12   1   -4.57    9.30   0
  27  -5   0   14.18    8.10   0
  28 -11   1   82.63   11.36   0
  28  -4   0    6.29    7.98   0
  29  -1   0   41.67   10.64   0
 -17  -3   6   49.11   11.56   0
 -17   2   5   19.05   11.77   0
 -17  10   5   50.60    8.31   0
 -17  12   5    7.09   12.10   0
 -16  -3   5   22.07   11.32   0
 -16   6   4   60.25   10.87   0
 -15  -1   4   10.25    9.73   0
 -15  13   4   26.62    9.05   0
 -14  -4   4   -0.35   10.13   0
 -13   0   3   -3.94   11.80   0
 -12  -3   3  195.16   13.03   0
 -11   7   2   87.93   10.59   0
 -11  23   4   -5.20   12.33   0
 -10   0   2  787.65   15.49   0
  -9  -3   2   30.32   12.38   0
  -9  22   3   37.43    8.57   0
  -8  18   2  337.04    9.46   0
  -7   6   1  151.21   16.61   0
  -7   8   1  164.27   13.98   0
  -6  13   1    1.16   10.88   0
  -5  16   1   25.23   11.64   0
  -5  23   2   18.78   11.36   0
  -4  24   2   -2.14   11.92   0
  -3  25   2   31.16   11.60   0
  -2  26   2   28.57   11.48   0
  -1   3   0    9.52   21.48   0
  -1  11   0   -3.88   14.15   0
  -1  27   2   71.40   11.32   0
   0 -20   4  132.53   12.30   0
   0 -14   2   43.16   13.62   0
   1 -10   1  291.86   16.52   0
   1  15   0    7.60   11.00   0
   5 -20   3   13.32   10.68   0
   5  26   1   11.79   10.67   0
   6 -13   1   -1.13   11.20   0
   7  21   0   11.05   12.28   0
   8 -18   2  337.82    9.28   0
   8  -8   0 1167.44   15.89   0
   9 -14   1   65.11   11.99   0
  10 -21   3   28.17   11.41   0
  11  -9   0   41.89   10.41   0
  11   8  -1   94.13   14.73   0
  11  28   1   78.94   10.15   0
  13  -9   0    9.70   10.85   0
  13  10  -1   67.64   14.87   0
  14 -15   1  394.93    8.69   0
  15   2  -1   48.32   10.53   0
  15  23   0   -1.89   14.72   0
  16 -15   1  325.65    9.53   0
  16   3  -1   17.62   11.30   0
  17  -9   0   -8.32   11.43   0
  17  10  -1    9.95   11.15   0
  18   9  -1    6.96    9.68   0
  19  -9   0   33.66    7.81   0
  20  -8   0  296.38   11.56   0
  21 -14   1   -9.29   10.88   0
  23  -7   0   -8.24    9.51   0
  24 -13   1   33.23    7.84   0
  24  -6   0  110.38   11.40   0
  25 -12   1    9.76   11.87   0
  26  -4   0    1.33   10.81   0
  27  -3   0   10.08   11.23   0
  30   4   0   12.84   10.87   0
 -19   5   6   19.24   11.43   0
 -19   7   6  -11.61   10.61   0
 -18   0   6   35.28   11.91   0
 -17   0   5   18.15   11.11   0
 -17  14   5   14.18   11.92   0
 -16   4   4   44.37   11.81   0
 -16   8   4  250.94    9.28   0
 -16  10   4   10.06   10.72   0
 -16  17   5  103.79    9.80   0
 -15  -6   5   57.00   11.49   0
 -15  15   4   -7.42    8.29   0
 -14   5   3   18.53   10.97   0
 -14   7   3    6.18   11.27   0
 -14   9   3    2.64   11.18   0
 -13 -10   5   29.32   15.97   0
 -13  14   3   11.99    8.61   0
 -13  21   4    0.78   10.92   0
 -12  17   3    4.58    7.14   0
 -12  22   4   12.88    8.44   0
 -11   9   2  117.78    8.61   0
 -11  11   2  323.62   12.48   0
 -11  20   3   18.63   11.52   0
 -10  14   2   73.37    8.18   0
  -9  17   2   21.60    7.55   0
  -7  -7   2   66.95   19.27   0
  -7   4   1   52.86   12.48   0
  -7  10   1  163.21    8.94   0
  -7  21   2  116.23   11.55   0
  -7  26   3   39.09    9.71   0
  -6  22   2  114.40    8.35   0
  -6  27   3   18.48   13.00   0
  -5  28   3   -7.05   10.88   0
  -4 -19   5   15.09   15.82   0
  -3  20   1  254.55   11.16   0
  -2  -7   1   71.62   20.34   0
  -2  21   1   42.61   11.10   0
  -1  -8   1  339.95   21.23   0
  -1  22   1   41.78   11.34   0
   0  -9   1    2.31   15.35   0
   0  14   0    8.60   11.07   0
   0  23   1   -0.48   11.18   0
   0  28   2   40.31   11.34   0
   1 -22   5   28.57   11.41   0
   1  24   1   54.91   10.74   0
   1  29   2   47.94   11.13   0
   2  25   1   -7.64   10.32   0
   3 -21   4   39.74   13.53   0
   4 -23   5   38.89   14.07   0
   4 -16   2   48.46   11.49   0
   6 -22   4   17.69   11.47   0
   6  27   1    6.18   11.98   0
   7 -20   3   96.58   10.91   0
   7 -17   2  321.01   12.29   0
   7  -7   0   -4.00   15.77   0
   9  28   1   16.87   12.28   0
  10 -18   2   38.85   11.05   0
  10  -8   0  735.40   13.50   0
  11 -23   4    0.61   12.03   0
  11 -14   1   83.00   11.46   0
  11   6  -1  129.13   11.15   0
  12 -21   3   24.14   11.29   0
  12 -18   2   39.68   10.93   0
  12   5  -1   59.50   10.89   0
  12   9  -1   47.47   13.47   0
  13 -23   4   -5.54   12.09   0
  13  23   0    2.19   12.58   0
  14 -21   3    2.94   11.23   0
  14 -18   2  101.21   10.94   0
  15  -9   0   24.29    7.73   0
  16 -18   2  113.31   11.40   0
  16   7  -1   33.22   12.94   0
  16   9  -1   16.06   11.89   0
  17 -14   1   98.10   11.50   0
  17   6  -1  213.54   11.24   0
  17   8  -1   29.20    9.77   0
  18 -21   3    3.74    9.35   0
  18 -18   2   -0.85    9.77   0
  18  -8   0   42.97   11.18   0
  21 -17   2   52.71   12.20   0
  21  -7   0    4.07   10.96   0
  22 -13   1    9.42    8.04   0
  26 -11   1   -4.33    8.57   0
  28  -9   1   29.49   12.56   0
  28   0   0  134.60   11.91   0
  29   1   0   51.11    7.76   0
  29   3   0   28.22   10.78   0
 -19   3   6   51.55   12.50   0
 -18  -2   6   18.19   11.69   0
 -18   3   5    7.21   10.71   0
 -18   5   5   38.04   11.30   0
 -18   9   5   13.64    8.62   0
 -18  11   5   -7.31   12.47   0
 -17  -5   6   35.22   12.74   0
 -17  16   5  116.73   12.51   0
 -16   2   4   -2.56   11.54   0
 -16  14   4    8.97   11.89   0
 -15  -9   6   46.89   13.41   0
 -14   3   3   38.69   11.86   0
 -14  11   3  110.37    8.74   0
 -14  13   3    2.34   11.68   0
 -14  20   4   16.15   11.62   0
 -13  -7   4   33.80   13.07   0
 -11   3   2  998.63   12.43   0
 -11  13   2   28.00   11.16   0
 -10  16   2   19.65   11.05   0
  -9  24   3    9.53   11.73   0
  -8  20   2  135.33    8.67   0
  -8  25   3    2.18    8.16   0
  -7  12   1   75.86    8.18   0
  -6  15   1   26.61    8.43   0
  -5  18   1  159.09   10.43   0
  -4  19   1  181.26    8.68   0
  -2   8   0   42.65   16.53   0
  -1 -19   4  126.81   11.08   0
  -1 -13   2   30.65   11.22   0
  -1  13   0   18.22   11.25   0
   0 -17   3   10.36   12.20   0
   2  18   0   35.67   11.44   0
   3  19   0   11.94   10.29   0
   3  26   1   -7.70   10.52   0
   4 -19   3  276.82   11.75   0
   4  20   0  906.93   15.40   0
   6  -6   0 3018.22   25.09   0
   8 -13   1   47.04   10.55   0
   8  22   0  329.24   12.05   0
  11  23   0    5.28   10.63   0
  12   7  -1   78.81   12.75   0
  13 -14   1  230.22    9.16   0
  13   6  -1   -0.20   10.10   0
  13   8  -1   52.87   11.86   0
  14  -8   0  111.39   11.09   0
  14   7  -1  114.33   12.27   0
  14   9  -1   56.81   12.27   0
  15 -14   1  401.96    8.81   0
  15   6  -1   21.74   10.93   0
  15   8  -1  131.51   12.20   0
  16  -8   0  267.10   11.45   0
  19 -20   3   15.19   13.22   0
  19 -17   2    2.67   11.20   0
  19  -7   0  139.89   11.05   0
  20 -13   1   14.43    7.47   0
  22  -6   0   17.42    8.02   0
  23 -12   1   20.82    8.25   0
  23  -5   0   -2.56   10.55   0
  24 -11   1   13.18   10.73   0
  24  -4   0   -0.38   10.21   0
  25 -15   2   61.91   10.86   0
  25  -3   0   62.04   11.09   0
  26  -2   0   13.54   11.06   0
  27  -1   0   -8.36    9.90   0
  28   2   0   23.76   12.19   0
  29   7   0    5.80   11.21   0
 -19   1   6   24.65   12.16   0
 -18   1   5   -7.36   10.60   0
 -18  13   5    5.06    8.43   0
 -17  -2   5    9.06   11.95   0
 -17   5   4  109.85   10.60   0
 -17   7   4   20.38   10.57   0
 -17  11   4   -7.16   10.98   0
 -16  -5   5   19.13   13.16   0
 -16   0   4   13.97   11.56   0
 -15  -3   4   19.03   10.51   0
 -14   1   3  106.13   11.50   0
 -13  -2   3    6.17   11.74   0
 -13  18   3   39.86   11.77   0
 -13  23   4  -11.45   11.62   0
 -11   1   2   30.19   12.32   0
 -11  22   3   30.60   11.41   0
  -9  19   2   32.96    8.43   0
  -8   7   1  173.05   14.01   0
  -8   9   1  813.73   14.17   0
  -7   2   1   68.13   11.52   0
  -7  14   1  120.51   10.64   0
  -7  23   2   10.86   10.21   0
  -6  -1   1  281.58   19.03   0
  -6  17   1  220.46   12.23   0
  -5  25   2   14.23   11.04   0
  -4  26   2    2.25   11.81   0
  -2 -12   2   19.26   13.87   0
  -2   6   0   29.99   18.60   0
  -2  10   0 1717.00   21.42   0
  -2  28   2  127.71   10.79   0
   0 -21   5   16.38   12.95   0
   0  16   0   14.79   10.76   0
   1  17   0    5.19   11.51   0
   3 -15   2   20.06   11.74   0
   4  27   1   51.11   11.16   0
   5  -5   0   -9.05   16.78   0
   5  21   0   27.02   12.52   0
   6 -23   5    8.74   12.09   0
   7  28   1    7.57   10.05   0
   9 -20   3   27.49    8.10   0
   9 -17   2   12.53   10.05   0
   9  -7   0    0.93   13.01   0
  10 -22   4   11.21   11.23   0
  10 -13   1   70.25   11.82   0
  11 -20   3   22.34   11.95   0
  11 -17   2   39.53   11.47   0
  13 -20   3   -7.62   10.62   0
  15 -17   2   24.39   10.38   0
  16 -13   1   62.87   10.12   0
  17 -17   2   14.76   11.01   0
  18 -13   1   18.51    7.96   0
  20  -6   0  440.40   11.36   0
  21 -12   1   26.15    7.41   0
  22 -16   2   24.08    9.54   0
  25 -10   1   28.58    7.93   0
  26 -14   2   -4.82    8.69   0
  26  -9   1   -5.21   11.56   0
  26   0   0   39.19   11.48   0
  26  16   0   -2.75   10.45   0
  27  -8   1   10.60   11.14   0
  27   1   0    0.01   10.80   0
  28  -7   1   16.54   11.14   0
  28   4   0    2.24   10.90   0
  28  12   0   -7.46    9.19   0
  29  -6   1    4.77   12.28   0
  30  -5   1    0.27   11.11   0
 -20   6   6    6.18   11.73   0
 -19  -1   6   36.35   13.60   0
 -19   8   5   23.77   11.95   0
 -19  10   5   87.43   12.06   0
 -18  15   5   35.96    9.01   0
 -17   3   4   12.74   11.22   0
 -17  13   4  102.59   12.09   0
 -16  -8   6   17.95   12.85   0
 -15   6   3   32.18   11.36   0
 -15   8   3   46.95    7.74   0
 -15  10   3   20.96    7.51   0
 -15  12   3   52.26   11.64   0
 -14  -9   5   11.69   14.10   0
 -14  22   4   44.10   11.31   0
 -12  -5   3  423.92   16.35   0
 -12   4   2   12.70   10.86   0
 -12   6   2  536.63    9.95   0
 -12  10   2  115.89    8.45   0
 -12  12   2   10.41   10.82   0
 -10  -2   2   63.42   11.95   0
 -10  18   2   47.35    8.87   0
  -8   5   1  564.31   17.64   0
  -8  11   1   99.31   11.16   0
  -8  22   2   52.16   11.35   0
  -8  27   3   -6.09   12.17   0
  -5 -18   5   25.49   14.92   0
  -4 -20   6   -4.15   14.18   0
  -4  21   1   71.91   11.75   0
  -3  22   1   52.79   11.57   0
  -2 -18   4   14.90   12.98   0
  -2  12   0  135.90   12.78   0
  -2  23   1   56.91   11.27   0
  -1 -16   3   14.70   13.23   0
  -1  15   0   -2.54   11.16   0
  -1  29   2   48.30   12.11   0
   0  25   1    8.75   11.28   0
   2 -20   4   50.35   12.13   0
   3 -22   5   -0.70   11.01   0
   3 -18   3    9.00   10.85   0
   4 -11   1 1959.80   16.47   0
   5 -21   4   69.86   10.48   0
   5  28   1    2.33   12.12   0
   6 -19   3  138.32   11.21   0
   6 -16   2  580.60   11.06   0
   6  22   0    5.99   12.42   0
   7 -12   1   77.59   11.38   0
   9  23   0    7.41   11.62   0
  11  -7   0  116.95    8.21   0
  12 -22   4    5.98   10.09   0
  12 -13   1  132.00    8.46   0
  13 -17   2  140.77    8.52   0
  13  -7   0   28.06   10.73   0
  14 -22   4   33.89   10.97   0
  14 -13   1  222.30    9.18   0
  18 -19   3   92.44   11.52   0
  18  -6   0 1243.96   13.61   0
  19 -12   1   20.09   10.19   0
  20 -19   3   15.57    9.77   0
  20 -16   2   20.17    7.72   0
  21  -5   0   15.36    7.92   0
  22  20   0   16.34   13.86   0
  23 -10   1  -10.06   11.08   0
  23  -3   0   53.76   11.41   0
  23  19   0    0.01   13.66   0
  24 -14   2    6.97   11.98   0
  24  -2   0   23.48   10.50   0
  25  -1   0    7.85   10.20   0
  25  17   0    4.73   10.59   0
  27   3   0   -0.85   10.99   0
  27  13   0    6.44   10.17   0
  28   6   0   -4.36    9.73   0
  28  10   0   11.47   10.15   0
 -19   4   5   12.13   11.07   0
 -18  -1   5   -4.81   11.47   0
 -16  -2   4    0.96   13.20   0
 -16  18   4   17.09    8.52   0
 -15  21   4   48.91   12.48   0
 -14  -1   3  107.12   10.92   0
 -13  20   3   -9.20   10.74   0
 -11  17   2   56.71    7.68   0
 -10  25   3   -0.42    8.55   0
  -9  21   2   44.84    7.83   0
  -8  13   1   45.93    7.51   0
  -7  16   1   21.10    8.82   0
  -6  19   1  266.59   11.29   0
  -5  20   1  376.66    8.62   0
  -3 -11   2  999.06   20.94   0
  -2   4   0  159.29   21.30   0
   2 -14   2   -2.31   10.99   0
   2  27   1    2.54   11.39   0
   7 -21   4    2.69   10.83   0
   7  23   0   -2.65   10.11   0
   8 -19   3   82.77   11.69   0
   8 -16   2   13.15   11.64   0
   8  -6   0  482.90   12.84   0
   9 -12   1   60.80   10.41   0
  15 -12   1  162.67   12.17   0
  16 -19   3   16.05   11.42   0
  16 -16   2    6.78   10.09   0
  16  -6   0   95.70   11.19   0
  17 -12   1   98.56    7.73   0
  19  -5   0   18.02   10.48   0
  20 -11   1   14.00   10.05   0
  21 -18   3    4.72   11.73   0
  25 -13   2    1.58    9.50   0
  25   1   0   -3.29   11.29   0
  26 -12   2   -0.74   12.10   0
  26  -7   1   19.02   11.43   0
  26   2   0   19.06   10.29   0
  26  14   0   31.52   11.40   0
  27  -6   1    4.71   11.30   0
  27   5   0    9.76   10.94   0
  27   7   0   13.18   11.35   0
  29  -4   1   17.30   11.74   0
 -19   2   5   23.78   10.49   0
 -18   6   4   65.50   10.91   0
 -18   8   4   24.63    8.56   0
 -18  10   4   63.75    8.57   0
 -17  -7   6   38.06   12.86   0
 -17  -4   5   94.67   12.20   0
 -17   1   4   56.63    8.83   0
 -17  17   4   -7.20   11.54   0
 -16   9   3   53.41   11.48   0
 -16  11   3   50.80   11.78   0
 -15  -8   5   52.43   13.72   0
 -15  16   3  383.46   12.37   0
 -14  19   3   26.50   11.65   0
 -13   7   2   50.15   11.53   0
 -13  11   2   24.62   11.01   0
 -13  22   3   14.52   10.81   0
 -12   2   2   22.34   11.73   0
 -12  16   2   -2.95   10.18   0
 -12  23   3   10.69    9.26   0
 -11  -1   2   33.22   11.92   0
 -11  19   2   65.68   11.40   0
  -9  10   1   18.95   10.87   0
  -8   3   1  283.49   13.06   0
  -8  24   2  113.72   10.92   0
  -7   0   1   -3.53   16.15   0
  -7  18   1   89.34   11.60   0
  -5 -19   6   17.09   17.27   0
  -5  27   2   22.99    8.39   0
  -4  28   2   14.11   11.62   0
  -3 -17   4   -4.61   13.72   0
  -3   7   0   76.30   17.87   0
  -3   9   0   88.11   15.62   0
  -3  11   0  153.91   14.28   0
  -2 -15   3   62.98   13.52   0
  -2  14   0  304.57   12.61   0
  -1 -20   5   19.97   11.16   0
   0  18   0   15.86   11.24   0
   1 -19   4  131.04   11.41   0
   1  19   0   -3.18   10.55   0
   2 -21   5  108.54   14.23   0
   2 -17   3    1.27   10.82   0
   2  20   0  189.01   11.26   0
   3  -3   0   -0.38   20.06   0
   3  21   0    4.19    9.84   0
   4 -20   4  188.48   12.82   0
   4  22   0   14.83   12.41   0
   5 -22   5   24.74   11.59   0
   5 -18   3  330.00   12.30   0
   5 -15   2   -4.31   10.22   0
   6 -11   1  142.28   11.54   0
   6  29   1   18.25   11.72   0
   7  -5   0    4.29   17.09   0
   9 -21   4   -0.44   11.19   0
  10 -16   2   29.41    7.88   0
  10  -6   0  478.01   10.97   0
  10  24   0   69.13   11.49   0
  11 -21   4   57.02   12.72   0
  11 -12   1   12.27    8.55   0
  12 -19   3  122.78    8.90   0
  12 -16   2   -5.74    9.66   0
  12  -6   0  425.12   12.61   0
  12  24   0   24.07   11.67   0
  13 -21   4  -10.27   11.89   0
  13 -12   1  110.01    8.26   0
  14 -19   3   35.53    8.57   0
  14 -16   2  466.24    9.99   0
  14  -6   0  279.86    8.36   0
  14  24   0   40.97   14.82   0
  17  -5   0   -0.63   11.19   0
  18 -11   1    4.77   10.71   0
  19 -18   3   90.30   10.76   0
  19 -15   2    0.65    8.07   0
  21 -10   1   50.21    7.20   0
  21  -3   0    4.39    9.56   0
  22 -17   3    0.37   12.21   0
  22 -14   2   25.17    8.48   0
  23 -13   2   12.62   10.37   0
  23  -1   0   13.45   11.08   0
  24   0   0  265.43   10.17   0
  26   4   0    4.77   10.94   0
  30  -1   1    6.77   10.76   0
 -21   3   6  140.25   11.21   0
 -20   0   6  112.61   12.55   0
 -20   5   5   22.45   12.29   0
 -20   7   5   -0.84    8.76   0
 -20  13   5   50.64   11.13   0
 -19  -3   6   39.95   12.27   0
 -19   0   5   -2.44    9.92   0
 -18   4   4   46.26    8.00   0
 -18  14   4  154.26    9.11   0
 -18  16   4   10.28   12.15   0
 -16   5   3   13.77   10.64   0
 -16  13   3    6.30    8.36   0
 -15  -5   4   36.06   11.19   0
 -15  18   3  147.75   12.15   0
 -14  21   3    7.54    9.89   0
 -13  -4   3   12.66   11.53   0
 -13   5   2   52.02   10.96   0
 -13  13   2  557.74    9.76   0
 -11  26   3   21.64   11.68   0
 -10  22   2   66.27   11.30   0
  -9   6   1  348.64   14.53   0
  -9  12   1   43.89    7.62   0
  -9  14   1   59.45   11.19   0
  -9  23   2    9.80    8.41   0
  -8  17   1   24.20   10.62   0
  -6 -17   5   56.80   15.14   0
  -6  21   1   48.67   10.26   0
  -5  22   1  363.56   12.18   0
  -4 -10   2  160.22   16.71   0
  -4  23   1   36.12   10.25   0
  -3  13   0   31.02   12.08   0
  -3  24   1   43.12    7.77   0
  -2  16   0  118.20   10.62   0
  -2  25   1   -0.27   11.90   0
  -1 -21   6   -0.43   10.51   0
  -1  17   0    0.96   11.52   0
  -1  26   1   23.25   11.89   0
   0  27   1   -1.49   10.56   0
   4  29   1   15.35   13.36   0
   5  23   0    5.79   10.91   0
   6 -20   4    1.81   11.73   0
   7 -22   5    9.19   12.34   0
   7 -18   3   43.39   11.34   0
   7 -15   2   43.28   11.50   0
   8  24   0   57.34   11.58   0
  15 -18   3  155.72   12.17   0
  15  -5   0   21.08   10.35   0
  16 -11   1  149.50   10.59   0
  17 -15   2   18.32    7.70   0
  18 -20   4    4.06   11.32   0
  18  -4   0  246.14   12.10   0
  19  -3   0    2.43   10.76   0
  20 -17   3    3.76   11.49   0
  20 -14   2   -3.46   11.37   0
  23 -16   3    1.09   10.09   0
  23  -8   1   73.51   10.67   0
  24  -7   1    4.82   11.04   0
  24   2   0   12.39   10.33   0
  25  -6   1   24.50   11.45   0
  25   3   0   66.18   10.25   0
  26   6   0    3.45    9.03   0
  26  10   0    0.18   10.61   0
  26  12   0   -4.74    8.97   0
  27  -4   1   44.41   10.59   0
  28  -3   1   23.10   11.06   0
  29  -2   1   47.70   10.23   0
 -19   7   4  126.77   11.81   0
 -19  11   4   19.16   11.13   0
 -19  13   4    8.67   11.22   0
 -18  -6   6   10.29   13.49   0
 -18  -3   5    6.65   12.01   0
 -18   2   4   28.57   11.13   0
 -17  -1   4   67.97   11.57   0
 -16  -7   5   14.71   13.96   0
 -16   3   3   -3.48   10.99   0
 -16  17   3   17.32   10.19   0
 -15   0   3    0.72   11.08   0
 -15  20   3   -3.86   10.23   0
 -13   3   2   28.97   10.49   0
 -13  15   2  324.25    9.04   0
 -13  24   3  -14.69   12.31   0
 -12  25   3   -3.56    8.79   0
 -11  21   2   28.78   11.52   0
  -9   4   1  316.21   16.26   0
  -8  26   2   15.26   11.02   0
  -7  20   1   71.07   11.26   0
  -7  27   2   15.67   11.87   0
  -6  28   2   -1.47   12.39   0
  -5  29   2   -3.42   10.57   0
  -3   5   0   25.81   18.34   0
  -2 -19   5    6.64   13.29   0
   1 -13   2   33.91   11.21   0
   1  28   1   24.47   11.72   0
   2  -9   1  182.16   13.02   0
   4 -21   5   60.27   13.16   0
   4 -17   3   39.79   10.25   0
   4 -14   2  429.20   12.47   0
   5 -10   1  529.44   14.59   0
   6  -4   0  117.88   17.06   0
   8 -20   4   -7.17   11.69   0
   9 -18   3   45.05   10.88   0
   9 -15   2   79.14   10.87   0
   9  -5   0   -6.31   10.74   0
  10 -11   1   84.25   10.64   0
  11 -18   3   60.74   10.28   0
  11 -15   2   57.77   11.04   0
  11  -5   0  199.21   12.55   0
  12 -11   1   -0.23   11.59   0
  13 -18   3   39.35   12.02   0
  13  -5   0    2.87    7.55   0
  14 -20   4   -3.57   11.77   0
  14 -11   1   74.12    8.01   0
  16 -20   4    5.85    9.26   0
  17 -10   1    6.24   10.68   0
  18 -14   2   95.55   10.54   0
  20  -2   0  190.64   10.43   0
  21 -16   3   36.67   12.26   0
  21  -1   0    1.87    9.97   0
  23   1   0   33.49   10.01   0
  24  16   0  129.67   11.61   0
  25 -11   2   -5.29    8.44   0
  25   5   0   63.95   11.10   0
  25  13   0    9.83   10.71   0
  26 -10   2   24.05   11.86   0
  26  -5   1   13.28    7.81   0
  27  -9   2    1.85   10.93   0
  28  -8   2   -7.25   10.50   0
  29   0   1    6.36   11.03   0
  30   1   1    9.60    8.18   0
 -21   1   6   -7.55   11.65   0
 -21   6   5    9.54   11.63   0
 -21   8   5   -4.89   11.73   0
 -21  10   5    0.33    9.70   0
 -21  12   5   15.33   12.43   0
 -20  -2   6   36.37   11.93   0
 -20   1   5   18.46   10.62   0
 -19   5   4   -1.81   11.32   0
 -18  20   4   -0.46   10.36   0
 -17   6   3   10.30   10.87   0
 -17   8   3  167.89    8.83   0
 -17  10   3   23.90    8.52   0
 -17  12   3    1.65    7.62   0
 -16  -4   4   47.39   11.35   0
 -16  19   3   12.35   10.65   0
 -14  -3   3   38.31   11.89   0
 -14   6   2    9.83   11.19   0
 -14   8   2   79.64    8.97   0
 -14  10   2   76.13    8.07   0
 -14  23   3   11.04   12.08   0
 -13 -13   6    2.87   20.24   0
 -12   0   2   10.04   11.32   0
 -12  20   2   22.41   11.02   0
 -10   7   1  180.68   12.09   0
 -10   9   1   10.12   10.84   0
 -10  11   1  102.14   10.60   0
 -10  13   1   75.15   11.72   0
 -10  24   2    6.31   11.04   0
  -9  16   1   29.17    8.12   0
  -8   1   1  313.80   17.43   0
  -8  19   1   52.48   10.44   0
  -5  24   1   29.71   10.75   0
  -4 -16   4   41.56   15.85   0
  -4   8   0 2850.39   24.41   0
  -4  10   0 1013.25   18.03   0
  -4  12   0  294.11   12.95   0
  -4  25   1  110.57   12.49   0
  -3 -14   3   47.79   13.96   0
  -3  15   0    6.24    7.53   0
  -3  26   1  -10.81    9.90   0
  -2  18   0   25.53   10.33   0
  -1  19   0    2.29   10.41   0
   0 -18   4   18.73   11.23   0
   0  20   0  417.83   12.28   0
   1 -20   5   20.11   11.09   0
   1 -16   3    8.16   11.37   0
   1  21   0    5.98   10.56   0
   2  22   0  217.73   11.89   0
   2  29   1   62.85   11.62   0
   3 -19   4  226.75   11.59   0
   5  30   1   11.77   11.33   0
   6  24   0  112.13   10.43   0
  10 -20   4    5.93   10.09   0
  12 -20   4   -4.53    8.94   0
  14  -4   0   23.91   10.79   0
  16 -17   3   10.32   10.82   0
  16 -14   2  462.69   12.31   0
  17 -19   4   44.66   13.18   0
  17  -3   0   -0.29   11.74   0
  19 -13   2   11.68   10.00   0
  21  -8   1  154.99    8.38   0
  22 -15   3   80.69   11.89   0
  22  -7   1  289.44   11.55   0
  23  -6   1  109.30   10.48   0
  23   3   0   52.60   11.19   0
  23  17   0   37.90   11.86   0
  24   4   0    5.29    9.37   0
  25   7   0   -1.62    9.43   0
  25  11   0    5.79    9.34   0
  27  -2   1   25.07   10.76   0
  28  -1   1    7.58   11.63   0
  30   3   1   42.36   10.89   0
 -21   4   5   71.80   11.85   0
 -20   8   4    8.71   10.31   0
 -20  10   4   12.33   11.53   0
 -19  -5   6    9.42   14.18   0
 -19  -2   5   24.21   11.06   0
 -19   3   4  217.28   11.13   0
 -19  17   4   42.77    8.99   0
 -18   0   4   18.86   11.47   0
 -17  -6   5   57.62   11.51   0
 -17   4   3   41.73   10.37   0
 -17  16   3   -2.46   11.61   0
 -16   1   3    6.86   10.70   0
 -15  22   3   84.49    9.33   0
 -14 -12   6   -2.61   16.27   0
 -14  16   2  456.07   12.30   0
 -12 -10   4   41.03   16.69   0
 -12  22   2   19.78   10.35   0
 -11 -11   4    0.61   18.07   0
 -11  23   2   12.20    7.66   0
 -10  -4   2  154.72   11.72   0
 -10  15   1    8.30   10.75   0
  -9  18   1    4.48   10.48   0
  -7 -16   5   12.95   19.45   0
  -7  22   1  301.56   12.26   0
  -6 -18   6    1.92   16.33   0
  -6  23   1   91.11    7.94   0
  -5  -9   2  230.18   24.10   0
  -4  14   0   22.79   11.21   0
  -3  17   0   -2.52   11.55   0
  -2 -20   6   34.39   12.53   0
  -2  27   1   16.53   10.69   0
  -1  28   1   11.79   11.66   0
   0 -12   2    9.14   13.05   0
   1 -21   6    9.47   10.47   0
   1  -8   1  315.75   17.43   0
   3  23   0   50.62   11.14   0
   4  24   0   11.59   11.04   0
   5 -19   4    5.07   11.25   0
   6 -21   5   12.15   10.28   0
   6 -17   3    4.66   10.60   0
   7 -10   1  172.73    8.77   0
   7  25   0    1.19   10.85   0
   8 -21   5   10.60   11.49   0
   8 -17   3  160.24   12.30   0
   8 -14   2   69.50   11.72   0
   9 -10   1   21.59   10.65   0
   9  25   0    5.39   10.80   0
  10 -21   5    6.91   12.60   0
  10  -4   0 1004.84   17.43   0
  12 -21   5    0.25   12.16   0
  12 -17   3    9.96   10.55   0
  12 -14   2  398.14   11.93   0
  12  -4   0  281.97   12.26   0
  13 -10   1   62.55   11.15   0
  13  25   0    6.56   14.26   0
  14 -17   3   43.51   11.50   0
  14 -14   2   -6.88    9.86   0
  15  -3   0   -3.09   10.38   0
  18  -2   0   29.52    8.20   0
  19  -8   1   47.37   10.10   0
  19  -1   0    8.46   10.54   0
  20 -18   4    9.25    8.67   0
  20 -12   2   23.92   10.76   0
  20   0   0  404.54   11.94   0
  21   1   0   10.75   10.24   0
  22   2   0  213.72   11.89   0
  23 -14   3    5.72   11.33   0
  24 -10   2   -3.73   10.82   0
  24  -5   1   48.04    8.42   0
  24   6   0  105.68   11.40   0
  24  14   0   29.34   10.72   0
  25  -4   1   96.35    8.85   0
  26  -3   1   -7.47    7.86   0
  29  -5   2   17.22   11.33   0
  29   2   1   37.89   10.10   0
  30   5   1   16.03   10.47   0
 -22   9   5   -3.40   11.93   0
 -20  14   4    7.66    8.04   0
 -20  16   4   -5.50   13.20   0
 -19  19   4   15.48    8.58   0
 -18  -5   5   33.09   12.94   0
 -18   7   3   50.89   10.09   0
 -18   9   3   40.26   10.85   0
 -18  11   3   53.64    7.65   0
 -18  15   3  137.37   11.17   0
 -17  -3   4  -13.99   11.40   0
 -17  18   3   44.95    8.46   0
 -16  21   3   42.90    8.37   0
 -15 -11   6   -6.33   15.76   0
 -15  -2   3   67.69   11.27   0
 -15   9   2   75.75   10.73   0
 -15  11   2   54.79   11.16   0
 -15  24   3    6.78   10.73   0
 -14   4   2  423.35    9.58   0
 -14  18   2  107.43   10.44   0
 -13  -9   4   54.88   15.54   0
 -13   1   2   31.06   11.29   0
 -13  21   2   34.90   11.74   0
 -11  -3   2  991.60   17.93   0
 -11  10   1   84.68   10.67   0
 -11  12   1   21.53   11.57   0
 -10   5   1  529.07   11.19   0
 -10  17   1   14.20   10.76   0
 -10  26   2   50.43   11.76   0
  -9   2   1  176.12   16.94   0
  -9  20   1   13.24   11.37   0
  -9  27   2   14.02   11.68   0
  -5  11   0  194.21   12.68   0
  -4   6   0  135.04   17.60   0
  -4  16   0  814.11   14.37   0
  -3 -18   5   15.99   14.92   0
  -1  21   0   -4.25   10.01   0
   0 -15   3  -10.95   13.35   0
   0  22   0  209.97   11.39   0
   0  29   1   -3.30   11.34   0
   2 -18   4   20.81   12.38   0
   3 -20   5    4.80   10.87   0
   3 -16   3    2.22   10.84   0
   3 -13   2   34.08   10.76   0
   4  -9   1  309.70   16.03   0
   5  -3   0   24.14   12.49   0
   7 -19   4  135.44   12.11   0
   9 -19   4  122.39   11.76   0
  10 -17   3   29.86    8.44   0
  10 -14   2   73.62    8.41   0
  11 -19   4   27.91   11.03   0
  13 -19   4    0.54   10.39   0
  13  -3   0   36.06   11.28   0
  16  -9   1   19.90    7.69   0
  16  -2   0  110.22   10.99   0
  17 -16   3    4.66    9.97   0
  17 -13   2  137.71    8.51   0
  20  -7   1   66.40   11.05   0
  21 -11   2   39.36   11.19   0
  21  -6   1   42.25   11.01   0
  22   4   0   33.29   10.87   0
  22  18   0   58.84   11.10   0
  23   5   0    3.03    9.63   0
  24 -13   3   -2.92   10.47   0
  24  10   0   69.10   10.48   0
  24  12   0   31.24    9.68   0
  25 -12   3  -13.52   11.88   0
  26  -8   2   -0.34    8.60   0
  27  -7   2    5.78    8.45   0
  27   0   1   -1.43   10.97   0
  28  -6   2    3.55    9.00   0
  28   1   1    4.64    8.08   0
  29   4   1   14.90   11.40   0
 -22   5   5   16.40   11.96   0
 -21   2   5  112.22    9.56   0
 -21  11   4   82.76   10.70   0
 -21  13   4    6.68   10.73   0
 -20  -4   6   -6.54   11.73   0
 -20  -1   5   18.13   11.20   0
 -20   4   4  217.42   12.02   0
 -19   1   4  139.19   11.09   0
 -18   5   3  333.59   12.67   0
 -18  17   3   50.28   11.63   0
 -17   2   3   13.58   10.18   0
 -16 -10   6   13.25   14.54   0
 -16  23   3   -4.78   11.86   0
 -15   7   2   50.66    8.59   0
 -15  15   2   63.82    8.42   0
 -15  17   2   23.80    9.49   0
 -14  -8   4   41.67   14.60   0
 -12  24   2   13.45   11.97   0
 -11   8   1  102.36    8.06   0
 -11  14   1   81.18    8.16   0
 -11  16   1  145.88   11.53   0
 -10  -9   3   52.45   18.49   0
  -8  23   1   62.95   10.41   0
  -7  24   1    8.35   11.30   0
  -5   9   0  -13.53   11.02   0
  -5  13   0    7.26    7.70   0
  -5  26   1    6.19   10.93   0
  -4  27   1   53.49   11.14   0
  -3  19   0    5.66   10.45   0
  -3  28   1   12.49   11.62   0
  -2  20   0  197.84    8.62   0
  -1 -17   4   51.71   11.65   0
   0 -19   5    5.57   11.72   0
   1  23   0   22.52   11.48   0
   2  24   0   13.22   10.30   0
   5 -20   5   11.49   14.01   0
   5 -13   2   52.99   11.01   0
   5  25   0   53.72   10.31   0
   6  -9   1  359.85   14.02   0
   7  -3   0   73.79   17.03   0
  11  -3   0  155.74   13.29   0
  12  -9   1   46.94   10.22   0
  13 -20   5   39.21   11.56   0
  13 -13   2  577.26   12.91   0
  14  -9   1   53.84    7.87   0
  15 -16   3  368.76   11.26   0
  17  -8   1   21.22    7.66   0
  17  -1   0    3.60   11.60   0
  18 -12   2   35.72    8.07   0
  18   0   0    9.11   10.92   0
  19 -17   4   52.26   12.40   0
  19   1   0   -2.04    9.95   0
  20   2   0  190.36   10.68   0
  21 -14   3   -5.78    7.59   0
  21   3   0    8.16   10.18   0
  21  19   0   26.23   12.12   0
  22 -10   2   40.19   10.15   0
  23  -4   1   21.19   10.02   0
  23   7   0    5.56    9.66   0
  23  15   0   -1.06    8.64   0
  24  -3   1   44.33   10.06   0
  25  -2   1   -6.44   10.91   0
  26 -11   3   11.66    8.73   0
  26  -1   1   12.09    7.98   0
  28   3   1   23.13   11.11   0
 -23   8   5   -6.42   11.03   0
 -21   0   5   -2.29   13.72   0
 -21   9   4  -12.47    8.45   0
 -21  17   4   23.48   10.38   0
 -19  -4   5   -4.79   11.78   0
 -19   8   3  108.17   10.62   0
 -19  10   3   21.22   10.76   0
 -19  12   3  121.71   11.66   0
 -19  14   3   36.69   11.74   0
 -18  -2   4   19.44   10.94   0
 -18  19   3   87.67   11.61   0
 -17  -9   6   38.07   14.77   0
 -17  22   3    2.76   12.10   0
 -16  -1   3    9.85   11.11   0
 -16  10   2   30.96   10.86   0
 -16  12   2  -11.01   10.43   0
 -16  14   2  453.01   12.28   0
 -15  -7   4   66.34   14.00   0
 -15   5   2    4.30    7.68   0
 -15  19   2   15.22   11.48   0
 -14   2   2   -0.53   10.71   0
 -13  23   2   -3.68    8.25   0
 -12  -7   3   24.09   13.74   0
 -12  -2   2   20.80   11.40   0
 -12  11   1   -1.67   10.97   0
 -12  13   1  130.78   10.80   0
 -11   6   1  133.34    8.24   0
 -11  18   1   21.30   10.72   0
 -10   3   1  955.78   16.73   0
 -10  28   2   14.89   10.65   0
  -5 -15   4   36.30   15.17   0
  -5   7   0   -2.36   17.59   0
  -5  17   0    8.34   10.90   0
  -4 -13   3   13.40   13.28   0
  -4  18   0  253.54    9.30   0
  -3 -19   6   45.43   14.64   0
  -3   3   0    1.66   20.60   0
   0  -7   1    2.84   19.66   0
   3  25   0   60.19   10.84   0
   4 -18   4   52.39   10.63   0
   5 -16   3    9.23    9.88   0
   6  26   0    0.13    9.93   0
   7 -20   5    6.62   12.24   0
   7 -16   3  156.90   10.64   0
   7 -13   2   57.93   11.93   0
   8  -9   1  794.84   14.02   0
   8  26   0   82.87   10.13   0
   9 -20   5   -6.94   11.47   0
   9 -16   3   25.55   11.64   0
   9 -13   2   77.89   11.29   0
   9  -3   0   88.99   11.23   0
  10  -9   1   16.29   10.63   0
  10  26   0   -1.94   11.56   0
  11 -20   5    2.54   11.77   0
  11 -16   3   50.39   11.33   0
  11 -13   2   30.65   10.93   0
  13 -16   3   -8.57    8.04   0
  14 -18   4  158.94   10.79   0
  14  -2   0  292.41   11.34   0
  15  -8   1  137.22   11.07   0
  16 -15   3  389.51   12.17   0
  18  -7   1   83.27    8.45   0
  19 -14   3   31.40   11.29   0
  19 -11   2   53.18    8.31   0
  19  -6   1  253.15   11.13   0
  20 -16   4   -3.42   12.93   0
  20  20   0   56.87   13.57   0
  22 -13   3   24.88    8.42   0
  22   6   0   22.96   10.62   0
  22  16   0    7.38   10.71   0
  23 -12   3   -1.79   10.90   0
  23  11   0   11.75   10.07   0
  23  13   0    5.63    8.93   0
  24  -8   2   93.28    7.97   0
  25  -7   2   15.63   10.92   0
  26  -6   2   76.69   10.75   0
  26   1   1   13.26   10.74   0
  27  -5   2   12.45   10.92   0
  27   2   1   23.08    9.91   0
  28  -4   2   -4.62   10.13   0
  29   8   1   17.66   10.49   0
 -23   6   5    6.05   11.74   0
 -22  12   4    1.18    9.95   0
 -21   5   4   86.28   11.47   0
 -20   2   4   48.44   11.70   0
 -19  -1   4  141.65   10.82   0
 -19   6   3  141.70   11.83   0
 -19  16   3   11.99    8.93   0
 -19  18   3   81.36   10.50   0
 -18  -8   6   34.06   14.07   0
 -18   3   3   23.46   11.24   0
 -16  -6   4   39.00   12.88   0
 -16   8   2   -3.45    8.29   0
 -16  16   2    4.02    7.52   0
 -15   3   2    7.47   10.87   0
 -15  21   2    1.01   10.11   0
 -14  22   2   29.55    8.14   0
 -13  -6   3   68.33   14.19   0
 -13  -1   2   26.30   10.37   0
 -13  25   2   -7.14   10.14   0
 -12   9   1   54.74    7.46   0
 -12  15   1  166.27    8.87   0
 -12  26   2    5.15   12.97   0
 -11  27   2    5.58    8.93   0
 -10  21   1   56.68    7.56   0
  -7 -17   6   29.50   16.78   0
  -7  -2   1   65.97   16.93   0
  -7  26   1   27.66   11.44   0
  -6  -3   1  205.48   19.00   0
  -6  10   0  473.39   11.15   0
  -6  12   0  413.19   10.11   0
  -6  14   0  270.86   11.37   0
  -6  27   1    1.46   11.83   0
  -5  28   1    0.58   10.25   0
  -4   4   0  337.61   19.83   0
  -4  20   0  911.03   13.44   0
  -3  21   0   12.83   10.19   0
  -2  22   0  231.72   11.73   0
  -1 -11   2   27.02   11.51   0
  -1  23   0   33.86   10.72   0
   0  24   0  287.93   11.61   0
   2 -15   3   76.86   10.97   0
   2 -12   2   22.35   11.34   0
   3  -8   1  304.39   16.26   0
   4  -2   0  161.74   16.65   0
   4  26   0    1.26   11.18   0
   6 -18   4   65.19   10.97   0
   8 -18   4   25.82   10.91   0
  10 -18   4   44.80   12.07   0
  12 -18   4    3.46    8.10   0
  12  -2   0  143.27   12.02   0
  12  26   0   -4.82   12.33   0
  13  -8   1   46.97   10.52   0
  14 -19   5    9.14   11.52   0
  14 -15   3   55.16   11.26   0
  14 -12   2  402.42   12.06   0
  15  -1   0    4.36    7.63   0
  15  25   0   12.45   18.63   0
  16  -7   1   20.44   10.62   0
  16   0   0    4.09   10.73   0
  17 -11   2   45.97   10.63   0
  18  22   0   63.99   18.39   0
  19  21   0   32.40   14.81   0
  20 -13   3   -8.49   11.00   0
  20 -10   2   33.65    7.07   0
  20   4   0  872.56   13.38   0
  21 -15   4   50.07   12.85   0
  21  -9   2   40.84   10.05   0
  21  -4   1   71.07   11.24   0
  21   5   0   27.93   10.86   0
  22  -3   1   45.34   10.76   0
  23  -2   1   64.47   11.00   0
  25 -10   3    8.60   10.88   0
  25   0   1   -5.70   10.75   0
  27   4   1   48.23   10.42   0
  28   7   1   14.01   10.01   0
  29  -1   2   34.81   11.71   0
 -22   1   5   35.65   11.58   0
 -22   8   4   41.58   12.39   0
 -22  14   4   35.07    8.59   0
 -21   3   4   41.87   10.76   0
 -20  -3   5    6.41   11.24   0
 -20   9   3   25.30   10.28   0
 -20  13   3  -12.06   11.05   0
 -20  15   3   -0.71   11.61   0
 -19  -7   6   -1.43   12.63   0
 -19  20   3    5.38   12.09   0
 -17  -5   4  116.87   13.43   0
 -17  11   2   45.19   10.97   0
 -17  15   2   11.24    9.07   0
 -16   6   2  561.32   10.02   0
 -16  18   2  103.88    7.97   0
 -16  20   2   21.95   10.03   0
 -15 -10   5   34.56   14.69   0
 -14  -5   3   22.39   11.29   0
 -14  24   2   -0.70   12.17   0
 -13  12   1  128.53   10.75   0
 -13  14   1  234.31   11.20   0
 -12   7   1   77.77    8.11   0
 -12  17   1  108.29    7.82   0
 -11   4   1 1831.21   15.25   0
 -11  20   1   19.09    8.10   0
 -10  23   1    0.27   11.23   0
  -9  24   1   11.81   11.10   0
  -8  -1   1  300.94   16.81   0
  -6   8   0  470.86   13.16   0
  -6  16   0  101.40    8.74   0
  -5  -4   1  133.66   25.00   0
  -5  19   0    1.31   10.88   0
  -4 -17   5   80.82   14.66   0
  -4  29   1   20.73   12.14   0
  -3  30   1   61.58   11.41   0
  -2 -16   4   -4.02   14.06   0
  -1 -18   5   -6.95   12.77   0
  -1 -14   3  106.22   11.75   0
   1 -17   4   69.73   11.45   0
   1  25   0   12.89   11.16   0
   2 -20   6   38.12   10.77   0
   4 -19   5   11.33   12.28   0
   6  -2   0   33.42   17.87   0
   7  27   0    2.04   11.24   0
   9  27   0   -7.05   11.71   0
  11  -8   1   91.57   10.71   0
  12 -15   3   59.53   11.45   0
  12 -12   2   -2.51   11.35   0
  13  -1   0   13.50   10.74   0
  15 -17   4  116.78    8.40   0
  17 -14   3   44.73    8.10   0
  17  -6   1  219.77   11.15   0
  17   1   0    0.21   10.68   0
  18 -16   4    0.93   10.85   0
  18 -10   2   57.88   11.41   0
  18   2   0   25.29   10.97   0
  19   3   0   15.04    9.71   0
  21 -12   3   23.54   10.69   0
  21   7   0   18.31    9.74   0
  21  17   0   13.52   11.34   0
  22 -14   4   41.41   11.46   0
  22  -8   2   44.92    9.97   0
  22  10   0   74.07    9.39   0
  22  12   0    0.98   10.59   0
  22  14   0    6.76    9.08   0
  23  -7   2   11.99   10.84   0
  24  -6   2   20.56   10.67   0
  26  -4   2   22.06   10.71   0
  26   3   1    9.98   10.12   0
  27  -8   3    2.50    8.18   0
  28   9   1   17.52   12.02   0
  28  11   1   61.18    9.88   0
 -22   6   4   12.17   11.30   0
 -21  -2   5  112.94   11.86   0
 -20  -6   6    9.42   12.21   0
 -20   7   3   86.20   10.86   0
 -19   4   3  275.61    9.24   0
 -18   1   3   41.50   10.53   0
 -17  -8   5   35.07   12.72   0
 -17   7   2  320.58   11.16   0
 -17   9   2   19.63    7.51   0
 -17  17   2    1.21   10.98   0
 -16  -9   5   73.59   14.68   0
 -16   4   2   42.37   11.22   0
 -15  -4   3   85.69   10.89   0
 -15  23   2   43.52    8.86   0
 -14 -11   5   61.23   17.81   0
 -14   0   2   38.88   11.03   0
 -13   8   1   57.14   10.18   0
 -13  10   1   71.96    7.93   0
 -12   5   1   60.48   11.46   0
 -11  22   1   25.23   11.11   0
  -9   0   1   -4.61   14.69   0
  -8 -15   5   48.97   18.98   0
  -7   9   0    4.39   13.10   0
  -7  11   0  113.11    8.18   0
  -7  13   0   26.56    7.79   0
  -7  15   0   28.38   11.72   0
  -6  18   0 1266.26   12.17   0
  -5   5   0   -3.84   12.20   0
  -5  21   0   24.16   10.23   0
  -4  22   0   23.18   10.87   0
  -3  23   0   53.76   11.18   0
  -2  24   0   25.97   10.52   0
  -1 -19   6   40.79   13.40   0
  -1  25   0   19.50   12.77   0
   2  26   0    4.23   11.02   0
   3 -17   4    4.65   11.16   0
   4 -20   6    2.51   10.79   0
   4 -15   3   78.66   10.27   0
   4 -12   2   28.09    7.85   0
   5  -8   1  569.64   13.46   0
   5  27   0    3.98    9.11   0
   6 -20   6    8.15   12.61   0
   6 -19   5  -14.81   11.39   0
   6 -15   3   35.50   10.56   0
   6 -12   2  564.59   12.51   0
   7  -8   1  146.31   13.43   0
   8 -19   5   28.04   12.41   0
   8 -15   3   43.11   10.30   0
   8  -2   0   37.44   11.93   0
   9  -8   1  803.20   13.36   0
  10 -19   5   89.51   10.58   0
  10 -15   3   13.93   10.40   0
  10 -12   2  118.54   11.49   0
  11  27   0   11.02   11.19   0
  13 -17   4   85.03    8.61   0
  14  -7   1  106.45    8.14   0
  14   0   0   11.56   10.69   0
  15 -18   5   24.66   12.88   0
  15 -14   3   58.52   11.30   0
  15 -11   2   52.80    7.86   0
  16 -16   4  243.13   12.07   0
  18 -13   3   41.94   11.12   0
  18  -5   1  140.86   10.72   0
  19 -15   4    7.70   11.50   0
  19  -9   2   38.90   11.05   0
  20   6   0  439.10   11.09   0
  23 -13   4   -5.90   10.02   0
  24 -12   4    6.56   11.42   0
  24   1   1   67.06   10.16   0
  25  -5   2   11.59    7.57   0
  25   2   1    7.37    9.94   0
  27   6   1   10.65    8.16   0
  29   1   2   47.09   11.66   0
 -24   5   5   71.36   11.35   0
 -23   2   5   50.46   13.08   0
 -23   9   4   20.58   11.52   0
 -22   4   4   67.58   11.39   0
 -21  10   3   12.45   11.39   0
 -21  12   3   22.60   10.92   0
 -21  16   3   18.32   10.75   0
 -20   5   3    1.40   10.26   0
 -18  -7   5  108.09   13.74   0
 -18  12   2   22.32   11.41   0
 -18  14   2  107.31   10.66   0
 -18  16   2  115.83   10.25   0
 -17  19   2    1.79    7.94   0
 -16  -3   3    9.47   10.54   0
 -16  22   2   36.91    8.62   0
 -15   1   2   -0.38   11.83   0
 -15  25   2   75.74   12.13   0
 -14  11   1   73.26   10.29   0
 -14  13   1  221.82   11.95   0
 -14  26   2   11.37    8.68   0
 -13 -12   5   -0.02   23.48   0
 -13  18   1    1.82    8.08   0
 -12  21   1   28.82    7.81   0
 -10  25   1    2.85   11.40   0
  -8  12   0  444.49   12.29   0
  -8  14   0  122.07   10.72   0
  -8  27   1   19.84    8.32   0
  -7  17   0   -8.08    7.98   0
  -7  28   1   19.48    8.25   0
  -6   6   0 3000.12   25.62   0
  -6  29   1   29.25   11.87   0
  -4 -18   6    3.54   12.46   0
   1 -11   2   38.39   14.06   0
   3  27   0   -2.24   10.40   0
   5 -17   4  116.94   11.69   0
   7 -17   4   10.07   10.23   0
   9 -17   4  152.37   10.81   0
  11  -1   0   -8.25   13.27   0
  13 -14   3   13.59   11.28   0
  13 -11   2   35.14   10.54   0
  14 -16   4    8.61   11.67   0
  14  26   0   41.23   15.95   0
  15  -6   1   34.76   11.20   0
  15   1   0    7.16   10.64   0
  16 -10   2   36.84   10.39   0
  16   2   0  118.02   10.91   0
  18   4   0  254.28   11.90   0
  19 -12   3  130.61   11.49   0
  20 -14   4   18.73   10.97   0
  20  -8   2  137.98   11.05   0
  21  -2   1   49.47   10.59   0
  21  13   0   14.79   10.88   0
  21  15   0   -3.57   10.01   0
  22  -1   1   44.76   10.53   0
  23   0   1  -11.29    9.72   0
  25  -8   3   13.03   11.00   0
  26  -7   3    8.53   11.17   0
  26   5   1   20.81    9.13   0
  27  -6   3   11.58   12.25   0
  27  -1   2   74.70   11.84   0
  27   8   1   17.18    9.79   0
  28  -5   3   -0.07    9.98   0
 -23   7   4    6.50   11.42   0
 -22  -1   5   29.51   11.50   0
 -21   1   4   46.69   11.22   0
 -21  18   3   -5.32   12.13   0
 -19  -6   5    4.74   13.41   0
 -19  -3   4  218.87   11.50   0
 -19   2   3   -1.66   11.01   0
 -18   8   2  332.50   11.66   0
 -18  18   2  -15.27   10.66   0
 -17  -2   3   -2.70   10.17   0
 -17   5   2   79.68   10.99   0
 -17  21   2   66.03    9.24   0
 -14   9   1   54.50   11.27   0
 -13   6   1    0.42    7.54   0
 -13  20   1    7.42    7.90   0
 -12  23   1   20.69   10.74   0
 -11   2   1  238.37   13.42   0
  -8  10   0  723.87   13.53   0
  -8  16   0  256.29   12.06   0
  -7   7   0    0.75   16.09   0
  -7  19   0  129.33    8.06   0
  -6 -14   4  350.33   17.12   0
  -5 -12   3  425.78   18.99   0
  -5  23   0    2.97   10.30   0
  -4  24   0    6.79    9.89   0
  -3  25   0   72.15   10.28   0
  -2 -10   2   58.75   13.83   0
   0 -16   4   12.65   13.16   0
   1 -19   6   41.21   12.44   0
   1 -18   5   13.62   10.53   0
   1 -14   3  106.35   11.57   0
   1  27   0    5.93   10.88   0
   2  -7   1   66.28   15.35   0
   3  -1   0    6.50   19.99   0
   4  28   0    8.24   11.85   0
   6  28   0   -3.99    9.05   0
   8  28   0   -8.25   10.49   0
   9  -1   0    4.89   15.03   0
  10  -7   1  178.22   11.66   0
  11 -18   5    4.56   11.96   0
  11 -14   3   89.66   11.04   0
  11 -11   2  359.01   12.08   0
  12 -16   4   66.77   11.01   0
  16 -17   5  104.92   11.17   0
  16 -13   3   -1.64    7.89   0
  16  -5   1    7.35   10.95   0
  17 -15   4  125.70    8.55   0
  17  -9   2   27.67   10.19   0
  17   3   0    0.30    7.94   0
  20  18   0    2.98   10.66   0
  21 -13   4    6.26   10.50   0
  21  -7   2  112.76    8.85   0
  22  -6   2  124.44    9.70   0
  23  -5   2   10.71   10.77   0
  24  -4   2   15.33   10.92   0
  24   3   1   44.48   10.18   0
  25   4   1  103.41    8.93   0
  26  -2   2   30.62    8.11   0
  29   3   2   28.95    9.69   0
 -24   3   5   76.60   11.86   0
 -24  10   4   -0.35   12.04   0
 -24  12   4   12.85    8.07   0
 -23   0   5   -4.63   11.34   0
 -23   5   4  135.85   12.49   0
 -22   2   4  245.67   11.59   0
 -22  11   3   31.70   10.94   0
 -22  13   3   12.77   11.93   0
 -21   6   3   46.78   11.19   0
 -20  -2   4   58.32   11.54   0
 -20   3   3    6.31   10.83   0
 -19  11   2   71.78   11.27   0
 -19  13   2    2.01   10.47   0
 -19  15   2   10.65   11.11   0
 -19  17   2   16.01    9.58   0
 -18  -1   3   38.27   10.20   0
 -18  20   2    4.92    8.30   0
 -17  23   2   29.32    9.03   0
 -16   2   2   21.80    7.86   0
 -15  12   1  165.66   11.65   0
 -15  16   1  332.81   12.01   0
 -14   7   1  113.50   10.35   0
 -14  19   1   64.95    7.16   0
 -13  22   1   -3.68    8.00   0
 -12   3   1   41.35   10.90   0
 -11  26   1   -5.29   10.85   0
 -10  27   1   14.69   11.10   0
  -9  11   0   43.46   10.12   0
  -9  13   0   -4.68   10.15   0
  -8   8   0 1156.63   16.60   0
  -8  18   0   57.95    7.79   0
  -8  29   1    9.09   11.30   0
  -7  21   0   15.44   10.95   0
  -6  22   0   10.78    8.11   0
  -3 -15   4   17.28   12.60   0
  -2 -17   5   13.91   13.20   0
  -2 -13   3    8.34   13.64   0
  -2  26   0    7.11   11.30   0
  -1  -6   1  301.68   20.25   0
  -1  27   0    1.69   10.59   0
   2  28   0   30.80   11.65   0
   3 -19   6   51.88   11.04   0
   3 -18   5   -3.28   11.07   0
   3 -14   3   47.89   10.79   0
   3 -11   2 1047.00   15.45   0
   4  -7   1   47.36   14.69   0
   5 -18   5   37.25   10.46   0
   7 -18   5   95.41   12.12   0
   7  -1   0    6.39   16.39   0
   8  -7   1  153.12   13.29   0
   9 -19   6   -2.12   10.94   0
   9 -18   5   10.13    9.84   0
   9 -14   3   -0.60   10.31   0
  10 -16   4   22.95   10.17   0
  10  28   0   -6.16   10.63   0
  12   0   0  176.22    9.42   0
  13  -6   1    3.74    7.42   0
  14 -17   5   19.82   11.81   0
  14 -13   3    9.32   10.75   0
  14 -10   2   77.36    7.73   0
  17 -16   5  103.22   12.43   0
  17 -12   3    0.20    7.32   0
  17  -4   1   43.66   10.62   0
  18 -14   4  146.12    8.68   0
  18  -3   1   21.85   10.29   0
  20  10   0    7.93    9.69   0
  22 -12   4    3.51    8.26   0
  22  -9   3   39.11   11.24   0
  22   1   1   40.90   10.72   0
  23 -11   4   16.92   11.48   0
  23  -8   3    5.76   11.09   0
  23   2   1   45.56   10.67   0
  25   6   1   27.73   10.24   0
  26   9   1  -13.95   10.94   0
  27   1   2   51.79   11.56   0
  28  -3   3   60.48   10.62   0
  28   2   2  104.66    8.22   0
  29   5   2    6.66   10.39   0
 -24   8   4   51.93    8.73   0
 -22   9   3   35.48   11.30   0
 -21  -4   5   65.66   13.81   0
 -21  -1   4   66.21   10.22   0
 -19   0   3   -3.65   10.25   0
 -19   9   2   31.35   10.75   0
 -17   3   2  155.12   10.81   0
 -15  10   1    3.58    7.81   0
 -15  18   1    5.29    7.29   0
 -14  -2   2    6.62   12.26   0
 -13  -3   2   40.57   10.67   0
 -13   4   1  367.59   11.88   0
 -13  24   1   42.05   10.68   0
 -12  -4   2   21.23   11.09   0
 -12  25   1    8.99    8.54   0
 -11  -5   2  109.94   13.64   0
  -9  17   0   -3.73    7.82   0
  -8 -16   6    4.64   15.62   0
  -8  20   0  287.87    9.16   0
  -7  23   0    8.64    9.33   0
  -6  24   0  107.73   11.27   0
  -5 -16   5   22.67   13.96   0
  -5  25   0   67.79   11.76   0
  -4  26   0   -2.34    9.93   0
  -2 -18   6   24.06   12.42   0
   2 -16   4    4.11   10.90   0
   3  29   0   28.88   10.85   0
   4 -16   4   44.49   10.99   0
   5 -19   6   14.61   10.13   0
   5 -14   3   26.32    9.67   0
   5 -11   2  121.69   11.29   0
   5  -1   0   16.29   17.85   0
   5  29   0    3.55    9.27   0
   6 -16   4   55.54   10.74   0
   6  -7   1  139.30   11.52   0
   7 -19   6    4.24   10.07   0
   7 -14   3   13.03    7.88   0
   7  29   0   -4.99   10.14   0
   8 -16   4  247.87   11.81   0
  11  -6   1  143.56   10.91   0
  12 -17   5   14.98   11.74   0
  12 -13   3  214.97   10.36   0
  12 -10   2  129.40   10.82   0
  13 -15   4   25.51   11.69   0
  13   1   0   11.11    7.73   0
  13  27   0    1.95   12.65   0
  14  -5   1   71.51   10.14   0
  14   2   0  298.01   12.07   0
  15 -12   3   48.33   10.76   0
  16 -14   4    0.31   11.48   0
  17   5   0    8.45   10.51   0
  18 -11   3   62.70    7.03   0
  18   6   0 1250.33   14.36   0
  19 -13   4    7.84    7.77   0
  19  -7   2  119.35    7.89   0
  19  -2   1   11.45    8.10   0
  19  19   0   -4.95   12.35   0
  20  -1   1   85.23    9.40   0
  20  12   0   31.08    9.52   0
  20  14   0   85.91   10.72   0
  20  16   0   -0.04   10.48   0
  21   0   1    5.61    6.99   0
  24 -10   4   -3.29    8.35   0
  24  -7   3   71.43    8.36   0
  24   5   1   31.09   11.02   0
  25  -9   4   15.50    8.03   0
  25  -6   3   82.51    8.65   0
  25  -1   2   45.59   11.04   0
  25   8   1    6.37    9.85   0
  26  -5   3   43.29    7.94   0
  26  11   1   11.43    9.61   0
  26  15   1    7.22    9.07   0
  27  -4   3   11.81    8.36   0
  28   4   2    8.48   10.57   0
  29   7   2   -7.93   10.10   0
 -25   9   4   10.77   10.88   0
 -24   1   5    5.24   11.48   0
 -24   6   4   13.86    8.43   0
 -23   3   4   26.67   11.09   0
 -23  10   3   41.60   10.20   0
 -23  12   3    0.37   11.54   0
 -23  14   3   10.74   11.53   0
 -23  16   3    5.37   11.16   0
 -22  -3   5    5.32   11.98   0
 -22   7   3   10.25    8.40   0
 -21   4   3   20.66    7.51   0
 -20  12   2   20.73   10.63   0
 -20  14   2    9.47    8.84   0
 -20  16   2   -6.78   10.89   0
 -20  18   2   -4.56   11.54   0
 -19   7   2  120.29   11.08   0
 -18   4   2   71.28   10.62   0
 -16  11   1  160.20   11.28   0
 -16  13   1   62.48   10.24   0
 -16  17   1  197.20   10.16   0
 -15  -1   2   -3.85   11.46   0
 -15   8   1  127.54    7.63   0
 -15  20   1   17.79    7.48   0
 -14   5   1   60.48   10.27   0
 -12  27   1   11.02   12.75   0
 -11  28   1   68.08   11.73   0
 -10  12   0   36.50   10.03   0
 -10  14   0   42.20    8.15   0
 -10  16   0   12.02   10.05   0
 -10  18   0   70.77   10.28   0
  -9   9   0   -2.59    7.78   0
  -9  21   0    0.35    9.55   0
  -7   5   0    5.86   17.33   0
  -6   4   0  133.86   12.46   0
  -5 -17   6   16.08   13.48   0
  -5   3   0   20.41   12.91   0
  -4   2   0  167.29   20.96   0
   0 -17   5    6.41   11.95   0
   1  29   0   52.98   10.69   0
   9  29   0   14.31   10.06   0
  10 -18   6   22.16   11.56   0
  10 -13   3  155.13   10.94   0
  10 -10   2   -1.96   10.07   0
  15 -16   5   16.37    8.73   0
  15  -4   1  197.22   10.44   0
  15   3   0   -0.39    9.53   0
  16  -8   2   -9.37   11.18   0
  16   4   0  780.70   13.39   0
  19 -10   3   15.28    7.03   0
  20 -12   4    6.37    8.02   0
  20  -9   3   20.13   10.94   0
  21 -11   4   51.26   11.66   0
  21  -5   2  199.31    8.38   0
  22  -4   2  126.48    7.52   0
  23  -3   2   27.47    9.25   0
  24  -2   2   33.90    7.48   0
  27   3   2   27.99   11.25   0
 -25   7   4    9.38   11.92   0
 -23   8   3   18.63   11.08   0
 -22   5   3   46.00   10.89   0
 -20   1   3   14.47   10.67   0
 -19   5   2  976.60   12.45   0
 -19  23   2   -1.04    8.24   0
 -16   0   2   85.01   11.05   0
 -16   9   1   15.24   10.23   0
 -16  19   1    3.04    8.09   0
 -16  21   1   37.81    9.18   0
 -15   6   1    9.61   10.75   0
 -15  22   1    7.05    7.66   0
 -14  25   1    5.31   11.14   0
 -11   0   1   -5.70   12.37   0
 -11  13   0   12.96   11.07   0
 -11  15   0    2.47   10.51   0
 -11  17   0   61.16    9.58   0
 -10  -6   2   27.74   13.08   0
 -10  20   0    5.85   10.59   0
  -9   7   0    7.62   12.93   0
  -8   6   0  489.25   13.15   0
  -8  24   0   56.92   10.33   0
  -7  25   0   11.83   10.52   0
  -6  26   0    4.27   10.13   0
  -5  27   0    7.27    9.79   0
  -1 -15   4    6.90   11.92   0
  -1  29   0   50.86   10.73   0
   0 -18   6   28.13   10.58   0
   0 -13   3   -3.87   10.99   0
   0 -10   2  803.45   15.74   0
   2 -17   5    0.32   11.06   0
   2  30   0  369.92   13.56   0
   4  30   0   25.16   11.63   0
   6 -17   5   55.71   11.48   0
   6  30   0   15.53    9.84   0
   8 -18   6   32.85   12.13   0
   8 -17   5   46.75   10.83   0
   8 -13   3   74.67   10.49   0
   9  -6   1  360.08   12.96   0
  11 -15   4  101.07    7.47   0
  11   1   0    3.77   13.17   0
  12  -5   1   59.42   11.03   0
  12  28   0    9.26   12.72   0
  13  -9   2   71.34    7.55   0
  16 -11   3   40.98    8.15   0
  16  -3   1    8.83   10.67   0
  17 -13   4   80.70    8.23   0
  17  -7   2  310.13   11.44   0
  17  -2   1   75.49   10.30   0
  19  11   0    3.29    9.57   0
  19  17   0   19.56   11.99   0
  20 -13   5   50.47   11.12   0
  21  -8   3    9.34    9.74   0
  21   2   1   56.41   10.88   0
  22 -10   4    7.63   10.08   0
  22  -7   3    1.45   11.46   0
  22   3   1   56.27   10.06   0
  23  -9   4   17.81   11.44   0
  23  -6   3   80.10   10.97   0
  24  -8   4   28.26   10.87   0
  24  -5   3    1.63   10.61   0
  25  -4   3   27.74   10.75   0
  25  10   1   15.10    9.21   0
  26  -3   3   17.55   10.92   0
  26   2   2   45.07   10.89   0
  27  -2   3    9.89    9.25   0
 -24  15   3   -0.05    8.73   0
 -21   2   3   18.24   10.16   0
 -21  11   2   29.95   11.75   0
 -21  13   2   28.08    8.07   0
 -21  15   2   -8.74    8.23   0
 -21  17   2   49.48    8.50   0
 -21  19   2    3.60   10.96   0
 -19  -5   4   10.78   12.96   0
 -18  -6   4   62.50   10.64   0
 -17  -7   4   11.58    9.94   0
 -17  -4   3   30.83   11.93   0
 -17   1   2    0.75   10.11   0
 -17  14   1   93.57    8.23   0
 -17  18   1   28.59   11.29   0
 -16  -8   4  256.74   15.34   0
 -16  -5   3   13.15   12.14   0
 -16  23   1   61.80   10.52   0
 -15  -6   3   32.10   12.61   0
 -15  24   1    9.34    8.31   0
 -13   2   1   82.65   11.16   0
 -12   1   1  323.93   12.71   0
 -11  11   0    7.31    9.73   0
 -10  -1   1  281.87   15.67   0
 -10   8   0  720.84   13.50   0
  -9  -2   1  184.90   15.93   0
  -9  23   0    8.06   10.70   0
  -3 -16   5    8.92   13.15   0
   0  30   0  359.40   13.01   0
   1  -6   1  319.30   18.24   0
   2 -18   6   18.12   10.33   0
   2 -13   3    7.39   10.95   0
   2  15  -1   55.13   11.41   0
   3  14  -1   -4.06   11.73   0
   3  16  -1    8.52   12.36   0
   4 -18   6    5.51   10.05   0
   4 -17   5   88.09   10.57   0
   4 -13   3    6.00   10.52   0
   4  13  -1  384.97   16.09   0
   4  15  -1  199.65   12.58   0
   4  17  -1   36.06   11.48   0
   5  14  -1   66.51   13.25   0
   5  16  -1   12.69   11.79   0
   6 -13   3   67.89   11.04   0
   6 -10   2   45.77   10.60   0
   6  15  -1   22.93   14.89   0
   7 -15   4   62.80   11.36   0
   7  -6   1  130.04   15.64   0
   8 -10   2   57.56    7.76   0
   9 -15   4   30.30    7.87   0
  11  -9   2  131.02   10.72   0
  12 -14   4  118.02   10.37   0
  12   2   0  139.80   12.40   0
  13  -4   1  387.26   11.59   0
  14  -8   2   81.71   10.54   0
  15 -13   4   35.26   11.36   0
  17 -10   3   31.82    7.85   0
  18  -6   2   14.46    7.15   0
  18  20   0    3.84   12.52   0
  19 -11   4   25.69   10.52   0
  19  -5   2  947.76   12.65   0
  19   0   1    8.85   10.09   0
  19  13   0    7.12   10.32   0
  19  15   0    7.24    9.97   0
  20   1   1   70.52    7.43   0
  21 -12   5   -7.32   10.96   0
  23  -1   2   36.23    9.98   0
  23   6   1   93.51   10.45   0
  24   9   1   16.54   10.51   0
  25  -7   4    7.15    8.67   0
  25   1   2   51.96    7.72   0
  25  14   1   -0.12    8.68   0
  25  16   1    9.16    8.98   0
  28   1   3   -1.03   10.61   0
  28   8   2   -5.10   10.43   0
 -25   5   4   22.47    8.95   0
 -24  -1   5   -5.41   11.97   0
 -24   2   4   24.47   10.80   0
 -24   9   3   10.83   12.07   0
 -23   6   3   89.93    8.94   0
 -22   3   3  301.51   12.79   0
 -22  14   2   34.69   10.81   0
 -21  -3   4   46.72   12.64   0
 -20  -4   4  193.99   12.12   0
 -20   6   2   42.33   10.76   0
 -19  -2   3   10.23   10.94   0
 -18 -10   6   22.60   15.14   0
 -18  -3   3   25.82   10.83   0
 -18   2   2    7.34   11.10   0
 -18  13   1   11.50   10.74   0
 -18  17   1   22.73   11.02   0
 -17  10   1   15.46    7.38   0
 -17  22   1   46.27   11.79   0
 -15  -9   4   27.21   14.56   0
 -15  26   1   16.62   11.36   0
 -14  -7   3    3.86   12.21   0
 -14   3   1    9.72   10.51   0
 -14  27   1  100.32    8.81   0
 -12  12   0  246.65   11.30   0
 -12  14   0   21.22    7.72   0
 -12  18   0   62.80   10.74   0
 -11   9   0   30.77   10.98   0
 -11  21   0   -7.77    9.57   0
 -10  24   0   63.05   10.07   0
  -9 -14   5    6.16   18.31   0
  -9  25   0    2.91   10.20   0
  -8  26   0   93.91   11.05   0
  -7  27   0   -9.00   11.53   0
  -6  28   0   12.33   11.14   0
  -4 -14   4    0.89   11.84   0
  -3 -17   6   70.07   12.83   0
  -3   1   0    1.97   21.20   0
  -2  30   0  370.90   12.78   0
   0  15  -1    1.59   11.25   0
   1 -15   4    4.43    9.94   0
   1  14  -1   45.68   10.30   0
   1  16  -1   29.38   10.71   0
   2 -10   2   67.25   10.93   0
   2  13  -1   73.04   12.31   0
   2  17  -1   66.86   10.10   0
   3 -15   4    5.87   10.29   0
   3  -6   1  224.80   16.33   0
   3  12  -1   35.22   13.42   0
   3  18  -1   30.20   11.66   0
   4 -10   2  166.69   11.46   0
   5 -15   4   31.02   10.83   0
   5  -6   1  200.36   16.27   0
   5  18  -1  143.53   11.94   0
   6  17  -1  229.33   14.99   0
  10  -5   1  538.63   13.88   0
  11 -17   6   86.85    8.64   0
  11 -12   3    1.24    7.66   0
  13   3   0   37.55   11.16   0
  14 -15   5   21.64    8.93   0
  14 -11   3   95.84    8.27   0
  14  -3   1    2.06   10.26   0
  14   4   0   21.60   10.44   0
  15  -7   2   41.25   10.18   0
  15   5   0   23.17    9.81   0
  18 -13   5   11.16   11.11   0
  18  -9   3   38.13    7.63   0
  18  10   0   65.75    9.18   0
  19  -8   3   91.18   10.84   0
  20 -10   4    6.61   11.07   0
  20  -4   2   30.14    7.50   0
  21  -3   2  252.06    8.70   0
  22  -2   2    8.45    7.61   0
  22   5   1  342.97   11.75   0
  24  11   1    1.80    9.22   0
  26  -1   3    6.55   10.78   0
  26   4   2   12.50    9.80   0
  27   0   3    1.25   10.93   0
  27   7   2   28.25   10.23   0
  28  10   2    4.14    9.96   0
 -26   6   4   -0.59   11.90   0
 -25   3   4   14.96   10.01   0
 -25  10   3    4.77    9.67   0
 -25  12   3   -0.54   12.24   0
 -25  14   3    0.27    8.09   0
 -24   7   3   82.53   11.39   0
 -22  -2   4  238.36   12.05   0
 -22  10   2   43.91   10.63   0
 -22  12   2   14.37    8.21   0
 -22  18   2   57.28    8.20   0
 -21   7   2  115.96   11.13   0
 -20  -1   3   23.18   10.81   0
 -19   3   2  145.71   10.62   0
 -18  11   1    4.63   10.43   0
 -18  19   1   20.48    7.66   0
 -18  21   1   30.55   11.45   0
 -17 -11   6   79.51   19.40   0
 -17   8   1   32.41    7.61   0
 -17  24   1   19.31   12.57   0
 -16   5   1   19.26   10.49   0
 -16  25   1   14.70    8.52   0
 -15   4   1  181.77    8.20   0
 -13  13   0   -9.48   10.07   0
 -13  15   0   66.40   10.91   0
 -13  17   0   66.97   10.66   0
 -12  10   0   45.65   10.35   0
 -12  20   0   33.86    7.70   0
 -11  23   0   -1.99   11.10   0
  -9   5   0    0.03   15.22   0
  -8  -3   1  296.50   21.04   0
  -8   4   0 2828.61   24.20   0
  -7 -13   4   35.33   15.75   0
  -6 -15   5   61.71   15.10   0
  -4  30   0   10.01   11.12   0
  -3 -12   3  192.22   13.94   0
  -3  -9   2   31.71   15.79   0
  -1 -16   5    0.85   11.85   0
  -1  14  -1   44.27   11.05   0
  -1  16  -1   40.40   11.39   0
   0  13  -1   -5.31   10.67   0
   0  17  -1   -2.98   10.42   0
   0  19  -1    0.99   11.93   0
   1  12  -1  342.47   14.63   0
   1  18  -1  112.50   10.50   0
   2  19  -1   25.02   10.06   0
   3  20  -1  257.42   12.14   0
   4  19  -1  181.13   10.36   0
   5  12  -1   57.58   15.57   0
   6  13  -1    1.67   14.66   0
   7 -17   6   22.03   10.76   0
   7 -16   5   11.86   11.97   0
   7  16  -1   30.79   14.82   0
   9 -17   6   36.07    8.31   0
   9 -12   3   30.78   10.52   0
   9  -9   2  404.68   11.54   0
   9   1   0   18.78   14.75   0
  10 -14   4   97.23   10.10   0
  12 -16   6   40.41   11.56   0
  12 -15   5   19.05   10.83   0
  12 -11   3   -5.14   10.34   0
  12  -8   2  211.96   10.82   0
  15 -14   5   11.50   10.66   0
  15 -10   3    7.08    7.09   0
  15  -2   1   61.65    9.82   0
  16 -12   4   63.25    8.40   0
  16  -6   2  586.25   12.17   0
  17   9   0   -1.77   10.63   0
  18  12   0   57.04   11.25   0
  19 -12   5    5.64   11.09   0
  20  -7   3   75.85    7.32   0
  20   3   1  265.52   10.82   0
  21  -9   4    1.13    7.96   0
  21  -6   3   45.71   10.07   0
  21   4   1   57.76    9.95   0
  22  -8   4   59.16   11.04   0
  22  -5   3   32.31   10.35   0
  23  -7   4   30.39   11.38   0
  23  -4   3  113.83   11.06   0
  23   8   1   47.04    9.89   0
  24  -3   3   16.78   10.26   0
  24   2   2   44.39   10.25   0
  24  15   1    7.87    9.83   0
  24  17   1   19.76   10.20   0
  25  -5   4    1.83   11.06   0
  25  -2   3    4.96    9.39   0
  25   3   2   32.58    7.88   0
  26  -4   4   -9.94   10.50   0
  28   3   3   48.27   10.23   0
 -25   8   3    4.59    9.63   0
 -23  13   2   -5.20   10.56   0
 -23  17   2   30.33   11.61   0
 -23  19   2   11.44   10.84   0
 -22   8   2   23.45   10.07   0
 -21  -6   5   -2.42   10.99   0
 -21   0   3    6.02    9.76   0
 -20  -7   5   -2.85   11.61   0
 -19  -8   5   16.19   14.25   0
 -19  12   1   21.64   10.68   0
 -19  16   1   -1.74    7.62   0
 -19  18   1   40.36   10.43   0
 -19  20   1   95.91   11.33   0
 -18   9   1   10.24   10.12   0
 -18  23   1   16.05   11.63   0
 -17   6   1  224.50   11.59   0
 -13  -8   3   88.00   14.33   0
 -13  11   0    4.83   10.22   0
 -13  19   0   -0.93    7.53   0
 -13  21   0    6.28   10.47   0
 -12  22   0   -7.40    7.96   0
 -11   7   0  116.12   11.03   0
 -11  25   0  -16.98   10.95   0
 -10  26   0  -12.06   11.68   0
  -9 -15   6   56.80   17.44   0
  -9  -7   2  404.85   20.90   0
  -8  28   0    2.18   10.59   0
  -7   3   0   77.47   13.06   0
  -6 -16   6   10.68   14.15   0
  -2  15  -1   57.36   10.25   0
  -2  17  -1   67.15   10.67   0
  -1  18  -1  106.12   11.06   0
  -1  20  -1   84.52   11.68   0
   1 -17   6   41.67   12.95   0
   1 -16   5   -1.05   10.54   0
   1  20  -1   93.93   10.05   0
   2  11  -1  225.38   15.64   0
   2  21  -1   35.14   11.31   0
   3 -17   6   62.00   12.42   0
   3 -16   5    8.38   11.34   0
   5 -17   6   29.48   10.26   0
   5 -16   5   20.04   11.09   0
   5  20  -1  404.75   12.98   0
   6  19  -1  258.00   12.81   0
   7 -12   3   41.72   10.75   0
   7  14  -1  112.09   17.61   0
   7  18  -1   90.66   14.95   0
   8 -14   4   50.46   11.39   0
   8  -5   1  592.11   16.52   0
  10 -15   5   44.61   11.15   0
  11  -4   1 1897.62   14.70   0
  16 -13   5   32.51   11.27   0
  16  -9   3   56.95    9.60   0
  16  -1   1   26.22    8.02   0
  17 -11   4    9.29    7.71   0
  17  -5   2   86.60    9.46   0
  17   0   1    4.85   10.49   0
  18 -10   4   55.82   11.33   0
  18  -4   2   57.37   10.75   0
  18   1   1  114.13   11.01   0
  18  14   0   -2.99   10.86   0
  18  18   0  198.94   13.48   0
  19   2   1   21.77   10.13   0
  20 -11   5    5.38    7.98   0
  21 -10   5    7.45   12.18   0
  22   0   2  231.96   11.12   0
  22   7   1  275.41   11.84   0
  23  10   1   -1.65   10.67   0
  26   6   2   81.69    8.52   0
  27   2   3   19.64   10.51   0
  27   9   2   -7.13    7.97   0
 -26   4   4  -13.93   11.29   0
 -26  11   3   27.14   11.44   0
 -24  -3   5   84.68   12.73   0
 -24   5   3    4.57    8.17   0
 -23  -4   5   40.05   12.12   0
 -23  11   2    1.22   10.57   0
 -22   1   3  192.04   11.91   0
 -21   5   2  217.63   11.61   0
 -20  15   1    1.95   10.62   0
 -19  22   1   77.73   11.44   0
 -18  -9   5   12.11   12.52   0
 -18   0   2   30.63   10.43   0
 -17  -1   2    1.69   10.53   0
 -16  -2   2   20.15   10.76   0
 -15  -3   2   10.68   11.07   0
 -14 -10   4   93.67   18.39   0
 -14  -4   2  422.63   14.63   0
 -14  12   0   22.97   10.32   0
 -14  14   0 2644.85   15.02   0
 -14  16   0   77.80    7.48   0
 -14  18   0   -1.06    7.77   0
 -14  20   0   98.60    9.95   0
 -13   9   0   11.10    9.62   0
 -13  23   0   10.78   10.39   0
 -12  24   0   33.81    7.93   0
  -6   2   0   27.02   12.92   0
  -6  30   0   10.41    8.21   0
  -4  15  -1  198.59   10.39   0
  -4  17  -1   47.08   10.08   0
  -3  14  -1   -3.88   10.61   0
  -3  18  -1   33.54   10.05   0
  -2 -14   4    9.99   11.83   0
  -2  13  -1   83.94   11.23   0
  -2  19  -1   22.92   10.59   0
  -1 -12   3   68.16   11.59   0
  -1  12  -1  333.46   13.03   0
   0  11  -1   -5.42   12.33   0
   0  21  -1  -10.07    9.76   0
   1  22  -1   35.68   12.36   0
   3  22  -1   37.42   10.88   0
   4   0   0  618.57   18.60   0
   4  21  -1   67.63    9.36   0
  10 -16   6   24.59    9.59   0
  10  -8   2   74.77   10.46   0
  10   2   0 1696.58   20.59   0
  12  -3   1   43.16   10.52   0
  13 -15   6    2.66   11.85   0
  13 -14   5   32.71    7.50   0
  13 -10   3  152.69   10.14   0
  13  -7   2   47.92    7.71   0
  17 -12   5    0.01   11.39   0
  17  -8   3  157.24    8.68   0
  17  11   0   59.18   10.80   0
  18  -7   3   38.73   10.52   0
  18  16   0    2.26    9.40   0
  19  -9   4  114.51   11.17   0
  19  -3   2  147.11    7.56   0
  21  -1   2   15.38    7.37   0
  21   6   1   40.14   10.70   0
  22  -9   5    9.38    8.07   0
  23  -8   5    3.54    9.95   0
  23  20   1    1.22    9.38   0
  25   0   3  -12.12   10.40   0
  26   1   3    2.64    7.71   0
  27  11   2   -8.51    9.37   0
  28   5   3   -7.62    9.90   0
 -26   9   3   46.68   12.26   0
 -25   1   4    1.95   10.23   0
 -25   6   3   83.53   12.18   0
 -24  12   2   -5.26   11.29   0
 -24  14   2   20.78    8.67   0
 -24  16   2   23.71    9.44   0
 -23   2   3   23.65   11.49   0
 -23   9   2    8.10    8.28   0
 -22   6   2  118.30   10.74   0
 -20   2   2  507.87   11.71   0
 -20  11   1    5.36   10.51   0
 -19   1   2   70.87   10.26   0
 -17 -10   5   40.87   17.01   0
 -16   3   1    9.64   11.29   0
 -15   2   1   50.60   10.11   0
 -15  13   0   82.15    9.70   0
 -15  15   0   11.03    9.78   0
 -15  19   0   17.03    9.70   0
 -14   1   1   48.17   10.90   0
 -14  10   0   32.41   10.77   0
 -14  22   0    4.18   10.79   0
 -13   0   1    1.68   11.21   0
 -12  -1   1  337.59   13.03   0
  -9  29   0    1.12   11.53   0
  -5  16  -1   -0.72   10.94   0
  -5  18  -1  140.05   10.06   0
  -4 -15   5   11.28   12.45   0
  -4  13  -1  375.24   12.12   0
  -4  19  -1  180.75   10.84   0
  -3  12  -1   36.03   10.83   0
  -3  20  -1  256.61   10.79   0
  -2  11  -1  232.60   13.73   0
  -2  21  -1   37.25   10.12   0
  -1  -9   2  174.19   15.71   0
  -1  22  -1   29.64   10.36   0
   0 -14   4   18.36   10.38   0
   0  23  -1    0.22   11.74   0
   1 -12   3   65.06   11.31   0
   1  10  -1  295.68   18.44   0
   2 -14   4   14.23    9.97   0
   2  23  -1   49.66   12.04   0
   3 -12   3  197.13   11.93   0
   4 -14   4    2.23    9.27   0
   5  -9   2  236.84   11.47   0
   5  22  -1  357.62   12.72   0
   6  -5   1  182.77   12.45   0
   6  21  -1   40.84   11.21   0
   7   1   0    4.76   15.91   0
   7  20  -1   83.09   12.24   0
   8 -16   6    7.20   10.73   0
   8 -15   5   57.81   10.04   0
   8  17  -1   26.99   15.50   0
   9 -13   4   51.44   11.19   0
   9  -4   1  309.77   14.94   0
  11 -15   6   10.22   10.61   0
  11   3   0  166.38   12.97   0
  12 -12   4  120.99   11.17   0
  12   4   0  291.02   11.91   0
  13  -2   1   83.46   10.42   0
  14 -14   6    8.70   12.06   0
  14  -9   3    8.91   10.55   0
  14  -6   2    7.20    7.75   0
  17  21   0    2.03   12.63   0
  18 -11   5   -0.13   10.61   0
  19  -6   3  144.43    8.22   0
  20  -8   4   -1.19    7.79   0
  20  -5   3    6.38   10.07   0
  20   5   1  386.14   10.92   0
  21  -7   4    1.22    9.15   0
  21  -4   3   32.95    9.99   0
  22  -3   3  296.79   11.90   0
  22   9   1   58.89   10.22   0
  23  -5   4  141.42   11.38   0
  23  -2   3   19.19   11.38   0
  23   3   2   36.95    9.81   0
  23  14   1    9.11    8.72   0
  23  18   1   33.86    9.63   0
  24  -1   3    8.01    7.32   0
  24   4   2   10.44    7.73   0
  25  -3   4    5.58    9.36   0
  25   7   2   24.14    9.73   0
  26  -2   4   24.39    7.92   0
  26  10   2   27.56   10.64   0
  27   4   3    7.96    9.60   0
 -26   2   4   16.08   11.10   0
 -25  15   2   62.10   11.35   0
 -24   3   3   -1.63   10.31   0
 -24  10   2    4.73   10.62   0
 -23   7   2    9.26   10.57   0
 -21  14   1   -4.70   11.21   0
 -21  16   1   19.26    7.62   0
 -20   9   1   35.18    9.57   0
 -18   5   1  157.83    9.87   0
 -17   4   1   41.55   10.88   0
 -15  11   0   -0.30    9.91   0
 -15  21   0   -5.31    7.83   0
 -15  23   0   12.82    9.48   0
 -14  24   0   33.84   11.01   0
 -13  -5   2   53.73   10.30   0
 -13   7   0   15.06    9.84   0
 -12   6   0  401.99   12.19   0
 -12  28   0   10.47   10.59   0
 -11  -2   1  237.90   15.68   0
 -11   5   0  204.17   12.21   0
 -10   4   0 1030.17   17.61   0
  -6  15  -1   25.47   11.13   0
  -6  19  -1  278.45   11.05   0
  -5   1   0    3.20   18.40   0
  -5  14  -1   63.06    7.48   0
  -5  20  -1  404.56   10.85   0
  -4 -16   6   15.21   11.46   0
  -3  22  -1   41.87   10.53   0
  -2  23  -1   43.34   11.18   0
  -1  10  -1  309.07   15.92   0
  -1  24  -1   69.23   11.26   0
   1  -9   2  178.08   13.16   0
   1  24  -1   76.22   11.48   0
   3  -9   2   22.56   11.84   0
   3  10  -1  997.91   22.63   0
   4  23  -1   23.32    9.90   0
   6 -16   6    6.31   11.46   0
   6 -15   5   64.45   11.21   0
   8 -11   3  267.20    8.52   0
   8  -8   2    2.00   10.49   0
  11 -10   3    9.11    9.59   0
  11  -7   2   82.26   10.22   0
  14  -1   1   43.88   10.42   0
  15 -12   5    4.92   11.05   0
  15  -8   3   56.23    9.93   0
  15  -5   2    9.03    6.93   0
  15   0   1    2.66    9.65   0
  16 -10   4   14.56    7.49   0
  16  -4   2   50.10    9.94   0
  16  10   0   18.40   10.40   0
  17   2   1   77.42   10.39   0
  17  13   0   65.46   10.78   0
  18   3   1   39.00    9.85   0
  19 -10   5   93.77    8.28   0
  19   4   1  183.84   10.52   0
  20  -9   5    5.62   11.10   0
  21  -8   5   18.17   11.10   0
  21   1   2   30.31   10.06   0
  21   8   1  157.20   10.99   0
  22   2   2   19.87    9.94   0
  22  11   1   23.43   10.18   0
  26   3   3   18.52    9.61   0
  26  12   2    3.07   11.46   0
 -22  -4   4   74.95   11.01   0
 -22  -1   3  181.61   11.79   0
 -22   4   2  143.10   10.32   0
 -22  15   1   14.57    9.82   0
 -22  17   1   37.11   11.30   0
 -22  19   1   73.19   10.04   0
 -21  -5   4   70.09   11.67   0
 -21  -2   3   16.47    9.88   0
 -21  12   1   32.70    7.77   0
 -21  22   1    2.77    8.52   0
 -20  -6   4   -7.66   13.18   0
 -20  -3   3   -2.45   10.97   0
 -19  -4   3  264.45   12.27   0
 -19   6   1  245.34   10.87   0
 -18  -5   3  327.33   12.43   0
 -16  12   0  340.15   11.30   0
 -16  14   0   93.54    7.17   0
 -16  20   0    7.37    8.18   0
 -15  25   0   13.77    9.75   0
 -14  26   0   30.54   11.82   0
 -13  27   0    1.32    8.71   0
  -9   3   0   99.68   11.34   0
  -7  -4   1   53.94   20.58   0
  -7  14  -1  114.76    9.94   0
  -7  16  -1   19.71   10.63   0
  -7  18  -1   90.02   10.84   0
  -7  20  -1   81.57   10.67   0
  -6  13  -1    0.64   10.40   0
  -5  12  -1   68.82   11.23   0
  -5  22  -1  367.88   11.83   0
  -4  11  -1 1942.98   18.16   0
  -4  23  -1   28.81    9.91   0
  -3  10  -1  998.46   17.13   0
  -3  24  -1   29.91   10.09   0
  -2 -16   6    4.55   10.20   0
  -2 -15   5   17.75   10.09   0
   0 -16   6   12.60   10.03   0
   0 -15   5    3.79   11.00   0
   0  25  -1    3.12    9.47   0
   2 -16   6    0.07    9.75   0
   2 -15   5   25.40    9.56   0
   2  25  -1   -6.28   10.59   0
   3  24  -1   39.86    8.91   0
   4 -15   5   25.53    9.11   0
   4  -5   1  149.70   11.72   0
   6 -11   3  602.83   13.26   0
   7 -13   4   35.43    9.23   0
   8  15  -1  145.44   23.29   0
   8  19  -1   60.86   13.18   0
   9 -15   6   51.25   11.22   0
   9 -14   5    1.26   10.13   0
  10 -12   4   45.09   10.68   0
  10  -3   1  941.03   15.61   0
  12  -9   3   25.75   10.16   0
  13 -11   4   59.36    9.72   0
  16 -12   6   22.68   10.66   0
  16  -7   3  170.18   10.26   0
  16   1   1   23.07    7.95   0
  17  -9   4  166.68    7.77   0
  17  -3   2  145.08    7.86   0
  17  15   0    4.25   10.12   0
  17  19   0   16.90   12.19   0
  18  -8   4   21.95   10.46   0
  18  -2   2    3.51   10.29   0
  19  -1   2   62.28    9.92   0
  20   0   2    8.92    8.73   0
  20   7   1   65.20   10.67   0
  22  -7   5   -7.07    8.22   0
  22  21   1    6.10    9.63   0
  23  -6   5   13.18    7.82   0
  24  -5   5   58.81    8.60   0
  24   1   3   21.98    9.68   0
  24   6   2   14.85    7.39   0
  25  -1   4    4.06   10.50   0
  25   2   3    3.64    7.46   0
  25   9   2   -7.26    9.75   0
  26   0   4   45.00    9.87   0
  26  14   2    3.71   10.30   0
  27   6   3   11.77    8.05   0
 -26   5   3   25.35   11.34   0
 -25   9   2   -3.69    9.22   0
 -24  -2   4   33.68   11.22   0
 -24   1   3    3.19    9.43   0
 -23   0   3    1.14   11.34   0
 -23   5   2   23.56   10.67   0
 -22  21   1   13.14    8.52   0
 -19  -7   4  128.01   13.83   0
 -17  -6   3   11.61   12.22   0
 -17  13   0   71.65    9.94   0
 -17  15   0    2.08    7.66   0
 -17  17   0   -3.67    7.11   0
 -17  19   0   25.02    7.68   0
 -17  21   0  -11.25   10.82   0
 -16  10   0   17.79    9.83   0
 -16  24   0  158.05   11.72   0
 -15   9   0   23.92    7.19   0
 -12  -9   3   23.77   16.88   0
 -12  -6   2  557.00   15.63   0
  -8   2   0   33.37   12.09   0
  -8  15  -1  141.15   10.86   0
  -8  17  -1   25.68    9.82   0
  -8  19  -1   60.21    9.33   0
  -8  21  -1  162.37    9.83   0
  -7 -15   6    6.91   14.96   0
  -7 -14   5    1.96   13.56   0
  -7  22  -1  282.33   11.76   0
  -6  23  -1   88.18   10.36   0
  -5 -13   4   14.40   12.15   0
  -5  24  -1   28.19   10.94   0
  -4  25  -1  116.48   11.31   0
  -2  -5   1   88.33   25.15   0
  -2   9  -1  188.79   15.90   0
  -2  25  -1   12.24   11.10   0
  -1  26  -1   36.46   11.51   0
   0   9  -1   -5.16   14.76   0
   1  26  -1   33.22   10.85   0
   2  -5   1   82.68   17.46   0
   4 -11   3   31.41   10.07   0
   4  25  -1  107.09   10.89   0
   5 -13   4    7.88    9.22   0
   5  24  -1   33.92   11.11   0
   6  23  -1  100.67   10.54   0
   7 -15   6    0.16   11.87   0
   7 -14   5    3.21    9.82   0
   7  -4   1   43.60   16.16   0
   8   2   0   43.56   14.60   0
   9 -10   3   63.54    9.77   0
  11  -2   1  220.80   12.68   0
  13 -13   6   12.51   10.41   0
  13 -12   5    0.00   11.01   0
  13  -5   2   54.24    9.68   0
  15   9   0   30.48    9.69   0
  15  25   0    8.14   16.70   0
  17 -10   5   51.32   10.65   0
  17  -6   3   15.67    6.81   0
  17  17   0   -5.26    9.59   0
  18  -5   3  343.51   11.40   0
  19  -7   4  129.70    8.34   0
  19  -4   3  264.16   10.92   0
  20  -6   4   -4.21    9.95   0
  20  -3   3    2.55   10.14   0
  21  10   1   49.57    9.58   0
  22  -1   3  183.21   10.66   0
  22   4   2  139.00    9.73   0
  22  15   1   16.59    9.74   0
  23  -3   4   26.41    8.99   0
  23   0   3    8.81    8.00   0
  23   5   2   21.33    7.59   0
  24   8   2  103.92   10.25   0
  25  11   2    7.82   10.41   0
  26   5   3   39.45    7.74   0
  27   8   3   15.59   10.05   0
 -26   0   4   50.09   11.29   0
 -26  12   2   11.87    8.53   0
 -25   2   3   14.38   10.86   0
 -23  14   1    1.86   11.22   0
 -23  16   1   49.82   10.69   0
 -23  18   1   21.30    8.28   0
 -22  11   1   33.08    8.34   0
 -21   1   2   23.78   10.70   0
 -21   8   1  136.06   11.23   0
 -19  -1   2   61.70    9.86   0
 -18  -8   4   26.17   12.40   0
 -18  -2   2   17.44   10.95   0
 -18   3   1   23.96   10.35   0
 -18  16   0   -7.29    9.59   0
 -18  20   0   14.36   10.62   0
 -18  22   0   79.19   10.51   0
 -17  -3   2  165.61   12.26   0
 -17   2   1   68.22   10.50   0
 -16   1   1   37.61   11.08   0
 -15   0   1   -1.25    9.95   0
 -14   6   0  285.37   10.51   0
 -13   5   0    9.20   10.17   0
 -12   4   0  293.15   12.08   0
 -10  -3   1  971.21   18.05   0
 -10  17  -1   15.94    9.33   0
  -9  14  -1   54.81   10.90   0
  -9  16  -1   22.94    7.63   0
  -9  18  -1   20.99    6.85   0
  -9  20  -1   25.72   10.40   0
  -8  13  -1   56.39    9.95   0
  -8  23  -1   57.41   10.60   0
  -7  12  -1   76.20    7.90   0
  -7  24  -1   20.77   10.20   0
  -6  11  -1  148.54    8.13   0
  -6  25  -1   20.56   10.63   0
  -5  10  -1  557.60   14.00   0
  -5  26  -1   18.10    9.09   0
  -4 -11   3   34.09   12.31   0
  -3 -16   7    8.64   10.77   0
  -3  26  -1   16.54    9.82   0
  -2  27  -1   18.77   11.73   0
  -1 -16   7   -3.29   11.59   0
   0  -5   1    2.39   17.53   0
   1 -16   7    6.73    9.66   0
   2   9  -1  185.94   19.62   0
   3 -13   4   98.37   10.49   0
   3  26  -1    1.84   10.18   0
   5 -15   6   39.31   10.12   0
   8 -12   4   65.94    9.77   0
   8  21  -1  157.36   14.78   0
  10 -14   6   64.20   10.14   0
  11 -11   4    2.90   10.33   0
  13  -8   3   93.22    7.36   0
  14 -11   5   84.24   10.84   0
  14   8   0  115.46    9.65   0
  15  -9   4   24.34   10.49   0
  16  12   0  339.40   11.00   0
  18 -10   6   33.33    9.91   0
  18  -9   5   14.94    7.45   0
  18   5   1  153.87   10.00   0
  19  -9   6    9.85   10.72   0
  21   3   2  246.60   10.89   0
  22  17   1   37.59    9.04   0
  24  -3   5   96.11   10.82   0
  25   4   3   23.25    7.63   0
  25  13   2   12.82    9.56   0
  26   2   4    3.86   10.26   0
  26   7   3   14.19   10.35   0
 -26   3   3   17.06   10.94   0
 -26  10   2   37.96    8.63   0
 -25   7   2    9.91   10.85   0
 -24  17   1   32.09   11.64   0
 -24  19   1    1.43   10.68   0
 -23  -6   5   14.21   12.91   0
 -23   3   2   39.46   10.13   0
 -23  12   1   13.22   10.95   0
 -22  -7   5   13.15   12.99   0
 -22   2   2   14.94   10.62   0
 -22   9   1   43.10   10.06   0
 -20   5   1  387.29   10.75   0
 -19   4   1  184.75    8.21   0
 -19  15   0    5.55    8.85   0
 -19  17   0   31.41   10.68   0
 -19  19   0    1.57   10.30   0
 -19  21   0   44.15   10.09   0
 -18  12   0   55.09   10.19   0
 -18  24   0  129.58   11.57   0
 -17  25   0    4.99    8.30   0
 -16 -11   5   45.52   23.08   0
 -16  -4   2   61.33   12.64   0
 -16   8   0  258.63   10.69   0
 -15   7   0   32.13    7.91   0
 -14  -1   1   50.08   10.81   0
 -11   3   0  157.22   13.00   0
 -10  15  -1    2.51   10.15   0
 -10  19  -1   16.86    7.72   0
 -10  21  -1   56.16    9.76   0
  -9  24  -1   22.12    9.32   0
  -8  25  -1  -12.33    9.31   0
  -7   1   0   15.71   16.55   0
  -7  10  -1  184.75   10.91   0
  -7  26  -1   17.31    9.48   0
  -5 -15   6   42.13   12.43   0
  -4   9  -1  318.55   11.82   0
  -4  27  -1   43.75   10.67   0
  -3 -13   4   98.04   10.72   0
  -2 -11   3  396.70   14.35   0
  -1 -13   4   20.64   10.50   0
   0 -11   3    2.08    9.77   0
   1 -13   4   22.82   10.00   0
   2  27  -1   15.27    8.90   0
   3 -15   6   37.02   10.19   0
   5 -14   5   33.33    7.25   0
   6 -15   7   19.32   10.63   0
   7 -10   3   10.82   10.08   0
   8 -14   6   98.65   10.79   0
   8 -13   5   39.53   10.16   0
   8  -3   1  296.80   15.80   0
  10  -9   3   65.47    7.72   0
  10  -6   2   32.77   10.07   0
  11 -13   6   11.48   11.44   0
  11 -12   5  199.06   11.41   0
  12 -10   4   52.81   10.32   0
  12  -1   1  345.96    9.08   0
  13   0   1  -11.17   10.32   0
  14 -12   6   11.70    7.70   0
  14  -7   3   14.67    7.49   0
  15 -10   5   34.30   10.85   0
  15  -6   3   46.07   10.25   0
  15  -3   2   11.27   10.25   0
  16  -8   4  260.65    8.64   0
  16  -2   2    9.46    9.74   0
  16   3   1   13.02   10.81   0
  16  22   0    9.32   12.60   0
  17  -7   4    8.19    8.92   0
  17  -1   2   -4.38    9.77   0
  17   4   1   34.97   10.59   0
  18   0   2   27.68   10.23   0
  19   1   2   57.77    9.60   0
  20   2   2  515.16   10.82   0
  20   9   1    5.06    9.80   0
  21  -6   5    2.58    7.52   0
  22  -5   5   10.04    8.03   0
  23  -4   5   50.47    8.65   0
  23   7   2   15.80    9.71   0
  24   0   4   21.96   10.14   0
  24  10   2   -4.36    9.59   0
  25  15   2   65.45    9.91   0
 -27   4   3    9.59   11.01   0
 -27  11   2   -8.39   10.53   0
 -26   8   2   -3.79   11.36   0
 -24   4   2   14.09   10.98   0
 -22   7   1  290.48   10.62   0
 -21  -8   5    8.23   14.20   0
 -21   6   1   44.81    7.78   0
 -20  18   0   -0.67    9.55   0
 -20  20   0   51.27   10.69   0
 -19  13   0   -3.53   10.05   0
 -18  10   0   71.80    9.90   0
 -17   9   0   -6.80    6.81   0
 -13 -13   6    1.69   18.86   0
 -13  -2   1   87.15   11.25   0
 -12  17  -1  114.61   10.24   0
 -12  19  -1   30.44    9.97   0
 -11  14  -1   76.95   10.26   0
 -11  16  -1  154.70    7.94   0
 -11  20  -1   17.03    7.21   0
 -10 -14   6   53.55   15.31   0
 -10 -13   5   23.46   18.28   0
 -10   2   0 1749.81   20.19   0
 -10  13  -1   74.13    7.31   0
 -10  23  -1    2.01    8.01   0
  -6   9  -1  362.47   13.76   0
  -6  27  -1   11.21   10.95   0
  -5 -14   5   31.66   11.87   0
  -5  28  -1   14.79   10.05   0
  -3 -15   6   42.03   12.93   0
  -3   8  -1  283.70   15.88   0
  -3  28  -1   30.54   10.48   0
  -1 -15   6   -3.88   11.75   0
  -1   8  -1  328.20   16.13   0
  -1  28  -1   11.45   10.41   0
   1 -15   6    2.30    9.59   0
   1 -14   5   35.94   12.03   0
   1  28  -1    8.87    9.43   0
   3 -14   5    8.52    9.31   0
   4  27  -1   45.39    9.59   0
   5  -4   1  146.99   12.91   0
   5  26  -1   12.98   10.14   0
   6 -12   4   13.62    9.72   0
   6  25  -1   24.76   10.46   0
   7  -7   2   71.98   10.49   0
   7  24  -1   18.21   11.16   0
   9 -11   4  126.07    9.88   0
  11  -8   3  269.92   10.29   0
  14   1   1   51.60    7.53   0
  15   2   1   48.51    7.02   0
  15  11   0   12.38   10.24   0
  16 -10   6   26.51   10.92   0
  16  -9   5   72.37   10.83   0
  16  -5   3   25.78    9.74   0
  16  14   0   88.11   10.11   0
  17  -4   3   50.36    9.36   0
  18  -6   4   71.78    9.26   0
  19  -5   4    4.13   10.29   0
  19   8   1   53.29    9.19   0
  20  -4   4  225.60   10.74   0
  21  -3   4   28.96   10.52   0
  21   0   3   11.14    9.13   0
  21  14   1    0.63    9.27   0
  21  22   1   10.13    9.06   0
  22  -2   4  254.27   10.97   0
  22   6   2  102.08    9.05   0
  23  -1   4   60.55    7.80   0
  23   9   2   11.29    9.89   0
  24  12   2    4.16   10.30   0
  25   6   3   81.08    8.29   0
  26   4   4   -6.91    9.95   0
 -28   5   3   -3.57   11.09   0
 -25   0   3   -5.09    9.63   0
 -25   5   2   19.24   10.50   0
 -25  14   1   -2.69   11.32   0
 -25  16   1   11.61    8.68   0
 -24  -1   3   19.79    9.84   0
 -24  11   1   13.52   10.29   0
 -23  -2   3   33.86   11.12   0
 -23   8   1   65.30   10.42   0
 -22  -3   3  302.07   12.56   0
 -21  -4   3   21.24    9.86   0
 -20  14   0   81.00   10.11   0
 -20  16   0  -11.84    8.12   0
 -20  22   0   26.34   11.54   0
 -19  11   0   -6.15   10.74   0
 -17  -9   4  152.72   15.31   0
 -16   6   0  114.46   10.73   0
 -15  -5   2    6.68   10.29   0
 -15   5   0    6.66    9.50   0
 -14   4   0   17.93    9.80   0
 -13  18  -1    4.84   10.03   0
 -13  20  -1    4.78    9.83   0
 -12  15  -1  177.23    8.28   0
 -12  23  -1    6.59   10.47   0
 -11  12  -1   15.84   10.41   0
 -11  24  -1  -13.45   10.34   0
 -10  11  -1   90.20    9.76   0
 -10  25  -1    3.33    7.84   0
  -9  10  -1    5.65    9.93   0
  -9  26  -1   17.07    8.15   0
  -8 -12   4   56.29   15.44   0
  -8  27  -1   14.70   10.96   0
  -7  28  -1   12.77   10.27   0
  -5   8  -1  596.22   16.97   0
  -4   0   0  654.76   24.11   0
  -4  29  -1   37.35   10.99   0
  -3 -14   5    7.47   10.00   0
  -2  29  -1   63.92   11.09   0
  -1 -14   5   42.09   10.62   0
   0  29  -1    0.75    9.94   0
   2 -15   7    1.50   10.28   0
   2  -8   2 1114.30   16.98   0
   3  28  -1   16.99   10.42   0
   6 -14   6   99.61    9.92   0
   6  11  -1  152.91   25.39   0
   7 -14   7   20.51   10.95   0
   8  -9   3  126.90   10.85   0
   8  23  -1   66.18   12.99   0
   9 -13   6   75.99   11.18   0
   9 -12   5   22.55    9.52   0
   9  -2   1  181.82   15.23   0
  11  -5   2  123.39    7.71   0
  12 -12   6   -0.48    7.96   0
  12 -11   5  204.73    8.79   0
  12  -7   3   31.46    9.48   0
  13  -9   4   51.17    7.20   0
  16  20   0   -1.84   12.56   0
  17  -8   5   39.23    7.81   0
  18  -8   6   35.22   11.89   0
  18  -3   3   17.19    7.14   0
  18   7   1   99.04   10.35   0
  19  -6   5    1.72   10.15   0
  19  -2   3   -6.43    7.62   0
  21   5   2  202.95    9.92   0
  21  16   1   25.40    8.37   0
  21  18   1   21.55    8.75   0
  21  20   1   22.98    8.55   0
  23  -2   5   71.00   11.78   0
  24  -1   5    3.58    9.64   0
  24   5   3    5.18    7.65   0
  24  14   2   12.21    9.73   0
 -28  10   2   18.11   11.11   0
 -27   7   2   28.80   10.17   0
 -26  -2   4    0.48   11.10   0
 -26   1   3    2.83   10.71   0
 -26  15   1    0.83    9.71   0
 -25  -3   4    3.11   10.78   0
 -24  -4   4   65.70   10.53   0
 -24   9   1    9.20   10.51   0
 -23  -5   4  151.68   12.28   0
 -23   1   2   20.71    8.76   0
 -22   0   2  247.19   11.45   0
 -21  -1   2   15.34   10.43   0
 -21   4   1   76.80   10.39   0
 -21  15   0    0.13   10.28   0
 -21  17   0    1.54    7.99   0
 -21  19   0   32.28    8.20   0
 -21  21   0    3.32    9.12   0
 -20  -9   5    4.94   13.98   0
 -20  -5   3    2.59   10.72   0
 -20   3   1  260.35   10.71   0
 -20  12   0   39.36   10.23   0
 -19   2   1   33.37   10.43   0
 -19   9   0   46.50    8.83   0
 -18   1   1  118.74   10.19   0
 -18   8   0   65.84   10.43   0
 -17   0   1   -1.84   10.21   0
 -17   7   0  -13.18    7.28   0
 -15  -8   3   51.93   12.10   0
 -14  17  -1   93.23   10.34   0
 -13   3   0   38.25   10.84   0
 -13  14  -1  235.00   11.26   0
 -13  22  -1   11.47    7.63   0
 -13  24  -1   41.48    9.34   0
 -12  13  -1  121.52    7.75   0
 -12  25  -1   13.06   11.06   0
 -11  26  -1    3.65   10.51   0
 -10  27  -1   30.75   10.27   0
  -9  -4   1  324.89   19.34   0
  -9   1   0   21.36   14.10   0
  -9  28  -1   23.22   12.05   0
  -8  29  -1    8.29    9.56   0
  -7   8  -1  162.58   12.93   0
  -6  29  -1   22.12   11.45   0
  -4 -15   7   22.35   12.44   0
  -3  30  -1   58.11   10.93   0
  -1  30  -1   31.77   10.16   0
   0 -15   7   -2.84    9.88   0
   0  -8   2  337.58   14.94   0
   2  29  -1   46.31    8.87   0
   4 -14   6   20.46    9.49   0
   5  -7   2  144.69   12.78   0
   7 -11   4  466.73   11.66   0
   8  -6   2  386.21   11.93   0
   9  20  -1   21.51   18.75   0
  10 -10   4  124.69    7.32   0
  12  -4   2   25.20    6.91   0
  13 -11   6   -4.55    8.57   0
  13 -10   5   29.63    7.89   0
  13  -6   3   67.58   10.28   0
  13  -3   2   27.55    9.14   0
  14  10   0   41.46    9.49   0
  15  -7   4   63.36   10.37   0
  16  18   0    5.72    9.27   0
  17   6   1  235.40   10.54   0
  19  -7   6    8.38    7.78   0
  19   3   2  144.31    9.63   0
  19  10   1   32.66    9.43   0
  20  -5   5    1.95    7.57   0
  20   4   2   25.36    7.31   0
  21  -4   5   75.98    7.37   0
  22   8   2   24.76    9.82   0
  23   1   4   49.83    9.98   0
  23   4   3  111.61    8.09   0
  23  11   2   14.12    9.47   0
  24   2   4   36.45    7.45   0
  26   6   4  -13.83    9.39   0
 -28   3   3   46.32   10.92   0
 -28   8   2   -4.91   10.45   0
 -26  13   1   20.59   11.15   0
 -25   3   2   49.54   10.79   0
 -25  10   1   18.68   10.51   0
 -24   2   2   32.45   10.81   0
 -23   6   1  104.39    9.93   0
 -22  -6   4   -3.51   10.93   0
 -22   5   1  352.57    9.35   0
 -22  16   0   19.24   10.66   0
 -21  13   0   15.46    7.51   0
 -20  -2   2  508.13   12.27   0
 -20  10   0    1.41   10.31   0
 -19  -6   3  151.08   13.55   0
 -19  -3   2  142.79   10.05   0
 -16  -1   1   43.60   10.86   0
 -15  18  -1    3.76    9.60   0
 -15  20  -1    6.79   10.23   0
 -15  22  -1    2.84    9.57   0
 -14  15  -1  411.43    8.24   0
 -13 -12   5    3.31   21.95   0
 -12  -3   1   37.06   10.34   0
 -12   2   0  152.93   11.75   0
 -12  11  -1   11.75    9.97   0
 -12  27  -1   -0.58   11.67   0
 -11  -7   2   78.91   14.77   0
 -11  10  -1   73.95    9.73   0
 -11  28  -1   91.38   10.94   0
 -10   9  -1   10.87    9.81   0
  -8 -14   6   87.24   14.48   0
  -6   0   0 4310.34   32.49   0
  -4  -8   2  304.06   19.73   0
  -4   7  -1   53.13   14.49   0
  -2   7  -1   77.41   14.72   0
   1  30  -1   17.47    9.16   0
   2 -12   4   -1.71    9.89   0
   3 -10   3   25.23    9.09   0
   3  -4   1  172.92   17.86   0
   4 -13   5   22.66    9.14   0
   4  29  -1   23.40    9.70   0
   5 -14   7   29.99    9.34   0
   5  28  -1    5.31    9.10   0
   6  -9   3   57.42    9.54   0
   6  -3   1  211.57   15.63   0
   6  27  -1    5.29   11.33   0
   7 -13   6  107.13   10.74   0
   7 -12   5   12.14   10.16   0
   8 -13   7   -2.50   10.73   0
   9  -8   3  129.47   10.18   0
  10 -12   6   69.31    8.08   0
  10 -11   5   52.02    9.02   0
  10  -1   1  295.67   10.83   0
  11 -12   7   42.37    8.33   0
  11  -9   4  122.62    9.95   0
  11   0   1    5.63   11.72   0
  14 -10   6   61.54    7.95   0
  14  -5   3   28.64    9.94   0
  14  -2   2   -6.07    9.67   0
  15  -9   6   57.73   10.74   0
  15  -8   5   51.68   10.74   0
  15  -1   2   -1.61   10.06   0
  15  13   0   78.24   10.49   0
  16  -6   4   48.69    7.54   0
  16   5   1   14.76   10.60   0
  17   1   2   -8.00   10.04   0
  18  -4   4   61.32    8.91   0
  18   2   2   14.82    9.66   0
  20  -2   4   52.08   10.60   0
  20  15   1    3.44   10.73   0
  20  23   1    1.66    8.93   0
  21   2   3   26.00    9.04   0
  21   7   2  127.04   10.71   0
  22   0   4    2.66    7.00   0
  23  13   2    2.64    9.69   0
  24   1   5   -8.92   10.58   0
  24   7   3   80.48    7.82   0
  25   5   4    3.04    9.48   0
  25  10   3   -5.09    8.98   0
 -27   5   2   11.59    9.70   0
 -27  14   1   89.66   11.31   0
 -26   4   2   18.94   10.81   0
 -25   8   1   16.62    9.06   0
 -24   7   1    7.05   10.52   0
 -22  14   0   -4.61    7.83   0
 -21  -7   4    8.76   12.24   0
 -21  11   0  -11.01    7.01   0
 -18  -4   2   69.44   12.06   0
 -17   5   0    0.21   10.11   0
 -16  19  -1    8.54   10.06   0
 -16  21  -1   14.27    9.94   0
 -15  -2   1   45.32    9.89   0
 -15  14  -1  395.05   10.72   0
 -15  24  -1    7.29   10.55   0
 -14  -6   2    5.23   12.49   0
 -14  25  -1   -1.77    7.91   0
 -11   1   0   -7.11   12.81   0
  -9   8  -1  796.99   11.12   0
  -6   7  -1  139.45   11.39   0
   0 -12   4   22.86    9.56   0
   0   7  -1    0.69   17.86   0
   1 -10   3    9.29    9.56   0
   2 -13   5   33.99   10.43   0
   3 -14   7    7.12   10.24   0
   3  30  -1   57.52    9.89   0
   4   9  -1  328.09   24.71   0
   5 -11   4  132.50    9.64   0
   7  26  -1   12.89   11.49   0
   8 -10   4   16.03   10.24   0
   9  -5   2  245.79    8.50   0
  10  -7   3   18.78   10.17   0
  11 -11   6   35.96   10.42   0
  12 -11   7   49.07    9.55   0
  12  -8   4   58.97    9.49   0
  12   1   1  339.23   11.86   0
  13   2   1   78.53   10.33   0
  13   9   0    1.24    8.93   0
  14   3   1    0.30   10.10   0
  15   4   1  200.79    9.88   0
  16  -8   6   17.74   10.46   0
  16  -7   5   23.51   10.77   0
  16  -3   3    1.13    9.76   0
  17  -7   6   36.23   10.61   0
  17  -2   3   -8.63    9.15   0
  18  -1   3   44.50    9.37   0
  18   9   1    0.53    9.15   0
  20   1   3   24.80    7.22   0
  20   6   2   49.60   10.12   0
  20  17   1   17.29    8.88   0
  20  21   1   26.52    9.25   0
  21  -2   5  111.27   11.23   0
  22  10   2   60.03   10.43   0
  23   0   5    0.39    7.92   0
  23  15   2   13.92    9.47   0
  24   4   4   72.67    7.43   0
  24   9   3   23.32   10.64   0
 -28   6   2  -14.74   11.84   0
 -27  12   1    7.45   11.53   0
 -26   9   1   10.08   10.78   0
 -24  18   0  119.44   10.41   0
 -23  15   0   10.69    7.07   0
 -22   3   1   38.17   10.30   0
 -22  12   0   -7.78    7.50   0
 -21   9   0    8.62   10.16   0
 -20   1   1   81.75    9.54   0
 -20   8   0  304.88    8.56   0
 -18  -7   3   40.53   12.01   0
 -17  16  -1  196.00    9.86   0
 -17  18  -1   13.66   10.53   0
 -17  20  -1   -3.30    9.96   0
 -17  22  -1   36.45   11.42   0
 -16  15  -1  332.85    8.87   0
 -16  25  -1    2.85   11.81   0
 -15   3   0    6.02    9.43   0
 -15  26  -1    6.66   10.81   0
 -14  11  -1   74.78   10.20   0
 -14  27  -1   88.63    8.24   0
 -13  10  -1   63.36   10.62   0
 -12   9  -1   55.67    9.31   0
 -11   8  -1   89.73   10.17   0
  -8 -13   5   33.79   12.96   0
  -8   0   0 1614.66   21.78   0
  -8   7  -1  164.36    9.48   0
  -6 -14   6  101.35   12.20   0
  -6 -12   4   13.74   11.79   0
  -4 -14   6   13.81   12.49   0
  -4 -12   4   15.35   12.17   0
  -2 -14   6   21.57   10.21   0
  -2 -12   4    5.85   10.15   0
   1 -14   7   -3.38   10.62   0
   5 -13   6   46.26    7.27   0
   5 -12   5  113.83   10.59   0
   6 -13   7    9.52   10.21   0
   6  -6   2   -7.52   12.02   0
   7  -2   1   76.44   14.85   0
   8 -11   5   17.69    9.82   0
   8  25  -1    0.01   11.32   0
   9 -12   7   15.69    7.86   0
   9  22  -1   55.96   16.39   0
  10  -4   2  179.02   10.36   0
  12 -10   6   73.75   10.65   0
  12  -9   5   19.91    9.36   0
  12   8   0  450.83   12.20   0
  13 -10   7   20.07    8.29   0
  15  15   0    4.02    9.83   0
  17   8   1   28.35    9.23   0
  18  -6   6  -10.14    7.90   0
  18  -5   5   36.96    7.15   0
  19  -4   5   -5.60    7.32   0
  19   5   2  977.94   12.62   0
  20  -4   6    4.35    9.24   0
  20  -3   5    8.68    6.85   0
  20  19   1  109.03    9.12   0
  21   9   2   41.06    9.48   0
  22   2   4  254.96   10.37   0
  22   5   3   21.52    9.30   0
  23   3   4   17.85    6.99   0
  23  19   2   -5.99    9.36   0
  24   3   5   73.15   10.64   0
  25   7   4    1.16    7.85   0
  25  14   3    6.46    9.46   0
 -29   7   2   -5.97   10.58   0
 -28   1   3    8.93   10.55   0
 -27   0   3    7.06   10.56   0
 -27  10   1   30.72   10.30   0
 -26  -1   3   16.31   10.63   0
 -25  -2   3    6.81   10.45   0
 -25   1   2   49.15    9.88   0
 -25   6   1   17.90    9.31   0
 -24  -3   3    7.28   10.00   0
 -24   0   2   48.60   10.57   0
 -24   5   1   35.41   10.98   0
 -24  14   0   51.37   10.79   0
 -24  16   0  154.88    8.55   0
 -23  -4   3  115.94   10.55   0
 -23  -1   2   19.35    9.09   0
 -23   4   1   22.66    7.04   0
 -23  11   0   13.88    9.38   0
 -22  10   0   80.73    7.28   0
 -20  -8   4   -7.45   12.78   0
 -19 -10   5   88.57   18.19   0
 -19   0   1    5.19    9.60   0
 -18  17  -1   23.24   10.00   0
 -18  21  -1   23.07   10.97   0
 -18  23  -1   15.76   10.90   0
 -17  -5   2   86.70    9.94   0
 -17  14  -1   97.26   10.24   0
 -17  24  -1   10.46    8.56   0
 -16  13  -1   58.03    6.75   0
 -14  -3   1    2.02   10.08   0
 -14   2   0  307.63    8.77   0
 -11  -4   1 1983.07   22.14   0
 -10   7  -1  196.14   11.10   0
  -7 -14   7    8.01   12.94   0
  -6 -13   5  115.37   12.47   0
  -5   6  -1  188.21   16.07   0
  -3   6  -1  213.12   15.92   0
  -2 -13   5   36.76   10.48   0
  -1 -14   7    1.14   11.18   0
  -1 -10   3    8.73    9.91   0
   3 -13   6    0.27    9.96   0
   4 -13   7   20.03   10.20   0
   4  -9   3   11.62    9.97   0
   6 -10   4  171.74   10.16   0
   7  -8   3    3.30    6.63   0
   9  -9   4    3.44    7.34   0
  10 -11   7   66.29   10.94   0
  11  -3   2 1031.42   13.43   0
  13  -9   6   67.26    9.47   0
  13  -8   5   29.29    9.66   0
  14  -6   4  362.93    9.81   0
  14  12   0   24.63    8.72   0
  15  -5   4   41.22    9.78   0
  15  23   0    3.75   10.86   0
  18   4   2   66.70   10.02   0
  19  14   1   54.22    8.61   0
  20   0   4  121.58   10.38   0
  20   3   3    5.03    9.97   0
  21   4   3   19.87    6.85   0
  23   8   3    6.47    9.03   0
  24   6   4   17.50    8.98   0
  24  11   3   10.40    9.90   0
  25   9   4    1.23   10.05   0
 -28   4   2   12.07    9.54   0
 -28  11   1   96.16   11.05   0
 -27   3   2   13.11   11.56   0
 -26   2   2   35.77    7.56   0
 -26   7   1   15.80   10.41   0
 -25  -5   4   12.94   12.22   0
 -25  17   0   -6.21    7.76   0
 -24  12   0   21.36   10.96   0
 -22  -5   3   42.69   10.57   0
 -22  -2   2   12.07   10.66   0
 -22   8   0  355.57   10.70   0
 -21  -3   2  259.14   12.69   0
 -21   7   0   18.19   10.00   0
 -20   6   0  444.49   10.62   0
 -19   5   0   16.39    9.89   0
 -19  16  -1    7.50   10.04   0
 -19  18  -1   20.81    9.85   0
 -19  22  -1   81.04   11.03   0
 -18  -1   1  110.32   10.05   0
 -18   4   0  246.91   10.87   0
 -18  15  -1    6.61    6.39   0
 -17   3   0    1.83    9.51   0
 -17  12  -1   97.63    9.93   0
 -16 -10   4   22.13   17.44   0
 -16  11  -1  138.43   10.48   0
 -14   9  -1   57.95   10.15   0
 -13   1   0    2.93   10.20   0
 -13   8  -1   61.73    9.43   0
 -10   0   0  612.17   17.08   0
  -7 -10   3   15.50   15.16   0
  -5 -14   7   27.34   10.70   0
  -4 -13   5   15.44   10.40   0
  -3 -14   7   -0.17   11.34   0
  -3 -10   3   25.46   11.49   0
   1  -4   1   67.98   16.99   0
   3 -12   5   10.56   10.06   0
   3   8  -1  297.24   23.65   0
   5  30  -1   11.13    9.56   0
   6 -12   6   25.04    7.76   0
   6 -11   5   77.72   10.38   0
   6  29  -1   13.45   10.85   0
   7  -5   2  135.54   12.39   0
   8  -1   1  324.10   16.24   0
   9 -10   5   30.80    7.28   0
  10 -10   6   -8.59    9.79   0
  11 -10   7   34.81   11.32   0
  12  -5   3  432.07    9.20   0
  12  -2   2   20.55    9.89   0
  13  -1   2   26.10    9.46   0
  14  -7   5    3.64    8.85   0
  15  -7   6   13.71   10.71   0
  15  -6   5   68.19   10.18   0
  15   1   2   -7.20   10.08   0
  15  17   0   -2.82    9.85   0
  16  -4   4   59.64    7.43   0
  16   2   2   23.68   10.32   0
  16   7   1   21.30   10.11   0
  17  -3   4    2.66    7.22   0
  17   3   2  153.99    9.46   0
  18  -2   4   10.36    7.14   0
  19  -1   4  120.55    7.67   0
  19   2   3    3.99    9.93   0
  19  16   1    8.81   10.21   0
  19  24   1    1.33    8.80   0
  20   8   2  129.10    9.45   0
  21  -1   6    1.64   10.26   0
  21   0   5   10.22   10.66   0
  21  11   2   36.69   10.38   0
  22   1   5   39.87    7.87   0
  22   7   3    1.32   10.28   0
  22  14   2   34.92    9.52   0
  23   5   4  139.36    9.52   0
  23  10   3   29.20   10.06   0
  24  13   3   15.83    9.60   0
 -29   5   2    8.17   10.39   0
 -27   8   1   18.78    8.08   0
 -26  16   0   -6.48   10.72   0
 -25  13   0   -1.37   11.60   0
 -24  -6   4   10.03   11.76   0
 -23  -8   5   -3.82   13.36   0
 -20  17  -1    6.19    9.82   0
 -19  14  -1   47.55    9.28   0
 -18  13  -1    5.21    7.30   0
 -17  -2   1   62.99    9.99   0
 -12   7  -1   76.83    7.42   0
 -11 -13   6    3.32   14.94   0
  -5 -10   3  126.41   12.54   0
  -1   6  -1  303.00   17.37   0
   1 -13   6   16.02    8.42   0
   1 -11   4  142.86   10.08   0
   1  -7   2  136.27   14.46   0
   2 -13   7   -1.59    9.32   0
   2  -9   3  140.31   10.72   0
   4 -12   6    1.57   10.08   0
   4  -3   1  178.15   14.08   0
   5 -12   7   14.86   10.33   0
   7 -11   6   77.09   10.79   0
   7  -9   4   78.52    9.84   0
   7  28  -1    6.20   10.81   0
   8 -11   7   11.85   10.60   0
   9   0   1    1.20   13.62   0
  10  -9   5   14.18   10.00   0
  11  -7   4  447.07   11.46   0
  13  11   0   -3.81   10.98   0
  14  -3   3   47.54    6.95   0
  14   0   2   52.71    6.75   0
  15  -2   3   65.82    9.41   0
  15   6   1   28.63   10.36   0
  15  19   0    2.19    9.90   0
  15  21   0    3.63    9.91   0
  16  -6   6   -2.80    8.19   0
  16  -5   5   29.59    7.61   0
  16  -1   3    5.44    9.97   0
  17  -4   5  100.27   10.05   0
  17   0   3    5.86    8.51   0
  17  10   1   19.33    8.48   0
  18  -4   6   10.86    9.21   0
  18  -3   5    2.86    9.39   0
  18   1   3   53.71    6.99   0
  19  -3   6   63.57    9.62   0
  19  -2   5   13.39    8.76   0
  19   7   2  110.47   10.02   0
  20  -2   6   45.16    7.38   0
  20  -1   5   28.18    7.01   0
  22   4   4   77.29    7.31   0
  22  16   2   44.91    9.59   0
  24   8   4   46.20    7.46   0
  24  15   3   12.51    9.70   0
 -26   5   1   20.51    9.86   0
 -25   4   1  101.66   10.97   0
 -25  11   0   -2.60   10.30   0
 -23   2   1   53.99    7.68   0
 -22   1   1   43.74   10.24   0
 -21  -6   3   39.27   10.74   0
 -21   0   1   -5.34    9.38   0
 -21  16  -1   21.74    9.31   0
 -21  20  -1    3.35    7.99   0
 -21  22  -1    5.60   10.89   0
 -20  -4   2   19.16   10.20   0
 -20  15  -1    7.65    7.36   0
 -19  -9   4  114.71   15.98   0
 -19  12  -1   36.45    9.69   0
 -18  11  -1    7.19    9.76   0
 -17  -8   3  157.64   14.13   0
 -17  10  -1   -0.59    6.67   0
 -16  -6   2  578.84   13.36   0
 -15   1   0    3.69    9.88   0
 -15   8  -1  125.22    9.85   0
 -14  -9   3    4.04   15.03   0
 -14   7  -1  102.60    9.85   0
 -13  -7   2   51.52   12.53   0
 -13  -4   1  383.02   13.74   0
 -12   0   0  174.24   11.93   0
 -11   6  -1  136.33    7.63   0
  -8   5  -1  616.65   16.50   0
  -7  19  -2  113.99    9.37   0
  -7  21  -2  119.20    9.74   0
  -6   5  -1  183.74   16.69   0
  -6  22  -2  113.12    9.10   0
  -5  19  -2  941.55   12.33   0
  -5  21  -2  197.72   10.10   0
  -4   5  -1  133.76   15.67   0
  -1 -13   6    3.70    9.56   0
   0 -13   7    6.88    9.00   0
   1 -12   5   56.86   10.19   0
   4 -10   4   63.39   10.03   0
   4  -6   2  658.83   12.87   0
   5  -8   3   22.05    7.14   0
   7 -10   5    7.62    9.87   0
   8  -4   2  303.92   12.63   0
   9 -10   7   -1.31   10.45   0
   9  -6   3   57.07    9.01   0
   9  24  -1   13.96   15.71   0
  10   1   1  304.16   14.17   0
  11  -8   5    8.31    9.87   0
  12  -8   6   73.16   10.23   0
  12  -6   4   14.33    9.58   0
  13  -8   7   -5.34    7.64   0
  13   4   1  388.44   11.35   0
  14   5   1   61.65    6.98   0
  14  26   0   41.70   14.49   0
  18   6   2   24.61    9.14   0
  20   5   3   13.16    9.99   0
  23   7   4   11.43    9.08   0
  24  10   4   -6.75   10.15   0
 -28  -1   3    6.94   10.55   0
 -28   7   1   19.08   10.27   0
 -27  -2   3    6.16   10.46   0
 -27   1   2   63.00   11.11   0
 -27   6   1   19.25    7.95   0
 -26  -3   3   31.11    9.58   0
 -26   0   2   61.69    9.79   0
 -26  12   0  -12.49   10.57   0
 -25  -1   2   41.75   10.41   0
 -24   8   0   53.79   10.32   0
 -23   7   0    2.50    9.40   0
 -22   6   0   15.46    7.28   0
 -22  17  -1   38.78   11.24   0
 -21   5   0   15.57    7.19   0
 -20  -1   1   82.81    9.04   0
 -20   4   0  912.23   10.10   0
 -20  13  -1   15.62    6.90   0
 -19  -5   2  965.49   15.52   0
 -19   3   0   12.62    9.85   0
 -16  -3   1   18.34   10.44   0
 -13   6  -1    4.54    9.40   0
 -11  19  -2   56.83    9.51   0
 -11  21  -2   31.51    9.61   0
 -10   5  -1  531.51   13.32   0
 -10  18  -2   45.36   10.40   0
 -10  20  -2   33.43    9.30   0
 -10  22  -2   48.74   10.47   0
  -9 -13   6   59.68   12.61   0
  -9  17  -2   15.26    9.02   0
  -9  19  -2   39.67   10.07   0
  -9  21  -2   50.45    9.23   0
  -9  23  -2    1.05   10.02   0
  -8  20  -2  145.93    7.82   0
  -7  -1   0   13.29   15.89   0
  -7  17  -2  330.34   10.81   0
  -7  23  -2   17.43   10.24   0
  -7  25  -2   13.71    8.79   0
  -6  16  -2  581.63   11.03   0
  -6  18  -2    0.06    9.26   0
  -6  24  -2    8.20    9.96   0
  -5  -1   0    3.44   17.49   0
  -5  17  -2   83.11    8.97   0
  -5  23  -2   21.78   10.24   0
  -4  18  -2   49.58    9.66   0
  -4  20  -2   31.34    9.87   0
  -4  22  -2  138.74    9.97   0
  -4  24  -2    0.09    9.35   0
  -3 -13   6   -4.11   10.30   0
  -3  19  -2  155.40    9.66   0
  -3  21  -2  251.79   11.15   0
  -3  23  -2   36.09   10.72   0
  -2 -13   7    6.83   11.14   0
  -2  20  -2  524.20   13.10   0
  -1 -12   5   54.40   11.68   0
  -1 -11   4  151.02   10.44   0
   2 -12   6   -2.78    9.97   0
   2   7  -1   73.98   20.56   0
   3 -12   7  -12.45    8.98   0
   6 -11   7   -6.18    9.82   0
   8 -10   6   70.00    9.36   0
   8  -8   4   24.98    9.68   0
   8  27  -1   14.86   11.97   0
   9  -3   2   33.90   10.56   0
  10  -9   7    4.72   10.32   0
  10  -5   3  124.25   10.01   0
  11   2   1  232.62    9.56   0
  12  -7   5    7.87    9.13   0
  12   3   1   25.94    7.29   0
  13  -6   5  110.69   10.04   0
  13  -5   4    8.68    6.67   0
  14  -6   6  101.59   10.13   0
  14  -4   4   11.59    8.93   0
  15  -6   7   19.55    7.40   0
  15  -3   4    8.73    9.12   0
  16  -2   4    0.96    9.76   0
  16   9   1   21.90    8.90   0
  17  -1   4   58.06    9.81   0
  17   5   2   81.33    9.27   0
  18   0   4    7.04    9.67   0
  18  15   1   14.15    8.92   0
  19   1   4  134.85    7.17   0
  19   4   3  255.39   10.37   0
  20   0   6  116.77   10.15   0
  20   1   5    3.17    9.76   0
  21   2   5  119.80    8.14   0
  21   8   3    5.45    9.46   0
  21  15   2   -1.05    9.24   0
  22   6   4    6.23    8.97   0
  23   6   5    3.63    9.33   0
  23  14   3    8.92    9.64   0
 -29   3   2   30.48    7.92   0
 -27  13   0   -8.79    7.77   0
 -26  10   0    6.90   10.49   0
 -25  -4   3   21.90   10.85   0
 -24  -2   2   46.69   10.32   0
 -23  -3   2   41.44   10.83   0
 -23  20  -1   12.91   10.91   0
 -22  -9   5    5.25   15.35   0
 -22  15  -1   -2.83    7.85   0
 -21  12  -1   12.69    9.36   0
 -20  -7   3   89.02   11.82   0
 -20  11  -1   10.06    9.99   0
 -19  -2   1   21.09    9.82   0
 -19  10  -1   29.87    7.06   0
 -18   2   0   29.65   10.17   0
 -18   9  -1   10.78    6.48   0
 -17   8  -1   24.28    6.63   0
 -14   0   0   10.01    9.94   0
 -13  19  -2    4.53    8.52   0
 -13  21  -2    9.40   10.53   0
 -12   5  -1   55.14   10.28   0
 -12  18  -2   27.30   10.14   0
 -12  20  -2    4.79    9.60   0
 -12  22  -2   21.50   10.49   0
 -12  24  -2    6.50   10.73   0
 -11  17  -2   29.70   10.12   0
 -10  26  -2   41.56    9.53   0
  -9  -1   0   18.34   15.16   0
  -9  15  -2   71.36    9.37   0
  -9  25  -2    6.11    9.63   0
  -8  16  -2    8.68    7.30   0
  -8  26  -2    1.41   11.12   0
  -7 -13   6   99.38   12.22   0
  -7  15  -2   39.66   10.14   0
  -6  26  -2   76.60   10.78   0
  -5 -13   6   42.15   10.20   0
  -5  15  -2    5.45    9.51   0
  -5  25  -2   19.99    9.77   0
  -4 -13   7   14.50   10.39   0
  -4  16  -2   55.80    9.83   0
  -4  26  -2    3.39    9.35   0
  -3  17  -2  144.01   10.14   0
  -3  25  -2   38.83   10.36   0
  -2   5  -1   89.21   16.77   0
  -2  18  -2   13.36    9.70   0
  -2  22  -2   13.15    9.92   0
  -2  24  -2   51.51    9.74   0
  -1  19  -2   52.97   10.35   0
  -1  21  -2   24.01   11.15   0
   0  -9   3   -7.39    9.87   0
   2 -10   4   42.64    9.61   0
   5 -11   6   35.25    7.76   0
   5  -9   4   27.34    9.79   0
   5  -5   2  429.63   15.36   0
   5  -2   1   75.56   11.74   0
   6  -7   3   20.52    9.76   0
   8  -9   5    4.16    7.09   0
   9  -7   4   88.08    9.46   0
  10  -2   2   77.00   10.21   0
  11  -8   7   28.68   10.57   0
  11  -4   3   35.68    8.74   0
  12  10   0   40.13    8.42   0
  14  -5   5   30.58    8.23   0
  15  -4   5    3.63    8.98   0
  16  -4   6   24.22   10.29   0
  16  -3   5   25.31    9.60   0
  17  -2   5   17.39    9.90   0
  17   2   3    1.13    8.89   0
  18  -2   6   11.83    9.33   0
  18   3   3   15.93    6.81   0
  19  -1   6   52.04    7.16   0
  19   0   5    3.32    6.79   0
  19   9   2   42.04    7.42   0
  20  12   2   17.69    9.12   0
  21   5   4   88.19    9.22   0
  22   5   5   29.90    9.67   0
  22  11   3   21.35    8.85   0
  23   9   4   33.97    7.18   0
  23  16   3    7.18    9.45   0
  24  12   4   13.85    6.64   0
 -28   5   1   13.58   10.41   0
 -28  12   0    6.72    9.43   0
 -27   4   1   55.45   10.38   0
 -27  11   0   14.10    7.95   0
 -25   2   1    7.80   10.09   0
 -25   7   0    2.98    9.23   0
 -24  -5   3   12.65   10.22   0
 -24   1   1   60.72    9.54   0
 -24   6   0  111.15   10.55   0
 -23   0   1   -0.28    9.15   0
 -23   5   0   -0.84    9.38   0
 -22  -8   4   55.60   14.09   0
 -22   4   0   10.01   10.10   0
 -22  13  -1   12.12    7.18   0
 -17   1   0    0.61   10.03   0
 -15  -4   1  181.49   11.95   0
 -15   6  -1   25.64    6.92   0
 -15  19  -2    6.22    9.14   0
 -15  21  -2   -1.53   10.14   0
 -15  23  -2   26.24    9.40   0
 -14  18  -2   97.84    9.76   0
 -14  20  -2   15.52   10.19   0
 -14  22  -2   18.16   10.15   0
 -14  24  -2    0.62   10.47   0
 -13  17  -2  143.80   10.22   0
 -12  16  -2    8.74    9.34   0
 -12  26  -2   -8.81   11.52   0
 -11 -12   5  197.66   17.51   0
 -11 -11   4   -2.71   16.80   0
 -11  -1   0   -0.93   12.23   0
 -11  15  -2   50.12    9.26   0
 -11  27  -2    5.43   10.05   0
 -10  14  -2   71.55    9.69   0
  -9   4  -1  317.27   15.03   0
  -8 -13   7    3.10   10.31   0
  -8  14  -2   89.19    9.97   0
  -8  28  -2   15.66    9.79   0
  -7   4  -1   58.58   15.87   0
  -6 -13   7   14.19   11.26   0
  -6  -5   1  192.48   27.14   0
  -6  14  -2   10.82   10.06   0
  -6  28  -2    2.32   10.59   0
  -5  27  -2   35.05   10.05   0
  -3 -12   5   10.57   10.03   0
  -3 -11   4   43.11    9.72   0
  -3  15  -2   23.36   10.16   0
  -3  27  -2   34.21   11.79   0
  -2  16  -2    6.13    9.88   0
  -2  26  -2   42.20   10.68   0
  -1  -7   2  146.24   14.47   0
  -1  17  -2   -3.52   10.52   0
  -1  23  -2   45.77    8.65   0
  -1  25  -2   43.64   10.06   0
   0 -12   6    4.67    9.96   0
   0  20  -2   18.90    9.74   0
   0  22  -2  240.06   11.79   0
   1 -12   7    6.26    9.36   0
   2 -11   5   12.22    8.85   0
   3  -8   3  529.56   11.94   0
   4 -11   7   46.54   10.03   0
   5 -10   5   23.25    7.38   0
   6 -10   6   13.75   10.07   0
   9  -8   5   -3.82    9.39   0
  10  -8   6   65.15   10.10   0
  10  -6   4  160.59    9.53   0
  11  -1   2   40.31   10.08   0
  12  -7   7    6.84    9.80   0
  12  -3   3  199.49    7.52   0
  12   0   2   13.15    9.16   0
  13  -6   7    4.35   11.19   0
  13   1   2   34.70    9.23   0
  13  13   0   -2.04   10.14   0
  14  -1   3  111.03    9.23   0
  14   2   2   -1.86    8.93   0
  14  16   0   95.78   10.04   0
  15   0   3    0.62    8.96   0
  15   3   2   13.16    7.08   0
  16   1   3   15.48    7.33   0
  18   8   2  332.38   10.67   0
  18  17   1   24.07    8.48   0
  18  23   1   14.85    9.23   0
  20   4   4  197.12    7.85   0
  20   7   3   80.17    6.93   0
  21   4   5   82.25    9.92   0
  21  10   3    7.67    9.73   0
  21  21   2   26.40    8.14   0
  23   8   5    5.40    9.52   0
  23  11   4    2.70   10.53   0
 -29   6   1   32.78    8.13   0
 -26   8   0   92.02    7.75   0
 -24  15  -1   18.09   10.32   0
 -23  -6   3   92.92   12.36   0
 -23  12  -1   -1.61    9.09   0
 -22  -1   1   44.38    9.82   0
 -22  11  -1   28.41   10.51   0
 -21   3   0    4.12    6.54   0
 -21  10  -1   36.55    6.65   0
 -20   2   0  204.09    9.64   0
 -20   9  -1   28.10    7.39   0
 -19   8  -1   52.64    6.70   0
 -18  -6   2    7.35   10.92   0
 -18  -3   1   27.04    9.53   0
 -18   7  -1   95.40    9.89   0
 -17   6  -1  227.04   10.29   0
 -16   0   0    2.83    9.52   0
 -16  18  -2  117.05   10.02   0
 -16  20  -2    0.07    9.37   0
 -16  22  -2   47.78   10.49   0
 -16  24  -2   38.38   11.70   0
 -15  -7   2   38.28   11.29   0
 -15  17  -2   18.61    8.84   0
 -15  25  -2   69.78   10.52   0
 -14   5  -1   64.92    6.66   0
 -14  16  -2  477.01    9.02   0
 -13  -1   0    9.66    9.37   0
 -13  15  -2  317.60    7.72   0
 -12  14  -2  404.01   10.66   0
 -11   4  -1 1943.99   16.39   0
 -11  13  -2   37.86    9.58   0
 -10  -5   1  536.40   15.51   0
  -9  13  -2   70.20    9.62   0
  -7  13  -2   62.61   10.45   0
  -7  29  -2   11.68    9.99   0
  -5 -12   5  115.73   11.75   0
  -5 -11   4  126.05   11.97   0
  -5   4  -1  140.68   11.33   0
  -5  13  -2   58.18    9.63   0
  -5  29  -2    2.99    9.84   0
  -4  14  -2  432.56   11.58   0
  -4  28  -2    1.72    9.97   0
  -1 -12   7   -6.95    9.44   0
   0  18  -2   23.72    9.19   0
   2  -6   2   19.82   13.64   0
   3 -11   6   27.94    9.11   0
   6  -9   5   21.33    9.73   0
   6  -8   4   19.42    9.41   0
   6  -1   1  316.69   16.92   0
   7  -6   3    7.38    6.82   0
   8  -9   7   18.72    7.82   0
  10  -7   5    6.92    8.85   0
  11  -7   6   91.61    9.42   0
  11   9   0   38.30    9.09   0
  14  -5   7   24.99    7.90   0
  14   7   1  121.17    9.60   0
  15  -4   7   22.14    9.53   0
  18  19   1   26.44    7.69   0
  18  21   1   20.79    9.07   0
  19   3   4  221.09    7.53   0
  19   6   3  141.40    9.50   0
  19  11   2   60.95    9.91   0
  20   2   6   46.67    8.89   0
  20  14   2    9.04    8.97   0
  21   7   4   11.96    9.09   0
  22   7   5   -7.11   10.48   0
 -28   0   2   38.50   10.05   0
 -28  10   0  -24.69    8.26   0
 -27  -1   2   71.35   11.42   0
 -26  -6   4   -3.07   12.27   0
 -26  -2   2   41.98    9.34   0
 -25  14  -1    8.65    9.24   0
 -25  16  -1    1.73    8.20   0
 -24  13  -1   21.51    6.99   0
 -21  -5   2  212.63   13.16   0
 -21  -2   1   44.14    9.75   0
 -19  -8   3   98.23   13.89   0
 -19   1   0    3.67    8.81   0
 -18  20  -2   27.75   10.20   0
 -18  22  -2   54.58   10.95   0
 -17  17  -2   15.01    9.72   0
 -17  19  -2   13.21    7.09   0
 -17  21  -2   39.57    8.32   0
 -17  23  -2   14.65    8.22   0
 -16   5  -1    6.99    9.68   0
 -16  16  -2    4.72    8.83   0
 -15  15  -2   68.25    7.28   0
 -14 -12   6    5.03   14.48   0
 -14  14  -2   10.20    9.17   0
 -13   4  -1  393.06   10.80   0
 -12  -5   1   57.01   12.18   0
 -12  12  -2    4.65    8.74   0
 -10  12  -2  120.02    9.88   0
  -9 -12   5   17.81   11.12   0
  -9 -11   4  126.89   14.99   0
  -8  12  -2  223.53    9.89   0
  -7 -12   5    0.57   11.62   0
  -7 -11   4  455.78   16.27   0
  -3  29  -2   19.37    9.67   0
  -2 -12   6   -7.77   10.27   0
  -2  -9   3  138.67   10.72   0
  -2  14  -2   -5.50    9.20   0
  -2  28  -2  120.95    9.43   0
  -1  15  -2    4.22    9.94   0
  -1  27  -2   54.73    9.60   0
   0 -11   5    2.79    9.19   0
   0 -10   4   71.06    9.65   0
   1   6  -1  303.65   21.47   0
   1  19  -2   66.79   10.13   0
   1  21  -2   27.25    8.68   0
   1  23  -2   34.24    9.32   0
   2 -11   7    6.07    9.17   0
   3 -10   5   10.29    9.55   0
   3  -9   4  139.17   10.11   0
   4  -7   3   66.06   10.00   0
   5 -10   7   12.13    9.32   0
   7  -9   6   12.83    7.30   0
   8  -5   3   26.33    9.47   0
   9  -8   7   21.78    7.61   0
  10  -7   7    6.07    9.98   0
  10   8   0  747.30   15.70   0
  11  -6   5   75.90    7.46   0
  12  -5   5  110.86    9.86   0
  12  -4   4    7.39    6.87   0
  13  -5   6   46.70    9.10   0
  13  -3   4   94.28    9.62   0
  13   6   1   10.59    9.37   0
  14  -4   6   21.62    9.56   0
  14  -2   4    8.62    8.98   0
  14  18   0    5.60    9.42   0
  14  24   0   35.35   11.71   0
  15  -1   4    5.07    8.76   0
  16  -2   6    4.60    9.22   0
  17  -1   6   25.45   10.54   0
  17   0   5   14.23    9.69   0
  17   1   4   67.42    7.31   0
  18   0   6   37.14    7.33   0
  18   1   5   -6.12    9.84   0
  18   5   3  332.03    9.82   0
  19   2   5    7.23    6.93   0
  20   6   4  -11.34   10.18   0
  20   9   3   16.89    9.16   0
  21  12   3   12.18    9.22   0
  22  10   4    5.06    8.87   0
  22  17   3   11.98    9.95   0
  23  13   4  -11.87    7.21   0
 -30   5   1   -2.42    9.58   0
 -29   4   1   21.71   11.05   0
 -28  -3   3   47.81   10.49   0
 -28   8   0   -3.02    9.04   0
 -27  -4   3   11.79   11.53   0
 -27   2   1    8.76   10.46   0
 -27   7   0   -3.98   10.64   0
 -26   6   0   -1.13    9.59   0
 -26  15  -1   20.32    9.86   0
 -25  -3   2   44.68   10.26   0
 -25   0   1    5.88    9.21   0
 -24   4   0    6.87    9.27   0
 -24  11  -1    1.83    9.83   0
 -23   3   0   63.86   10.10   0
 -22   9  -1   53.63    7.13   0
 -21   8  -1  156.98    7.75   0
 -19   6  -1  255.75   10.07   0
 -19  19  -2   94.31   10.59   0
 -19  23  -2    7.09   10.14   0
 -18   0   0   14.60    9.46   0
 -18  16  -2  108.61    9.66   0
 -18  18  -2    2.19    6.61   0
 -17  -4   1   38.26    9.79   0
 -17  15  -2   21.63    8.76   0
 -15  -1   0   -5.98    9.70   0
 -15   4  -1  196.86    9.45   0
 -14  12  -2  411.39   10.75   0
 -11  11  -2  349.63   10.34   0
 -10   3  -1  992.28   15.31   0
  -9  11  -2  113.00    9.53   0
  -7  11  -2   90.21    9.77   0
  -4 -12   6   -8.22   10.06   0
  -4  12  -2   34.53    9.60   0
  -3 -12   7   -4.91   10.03   0
  -3  -1   0    0.82   19.45   0
  -3   4  -1  161.47   18.52   0
  -3  13  -2   47.38    9.23   0
  -1  -4   1   65.36   16.88   0
   0  16  -2   82.68    9.57   0
   1 -11   6   33.89    9.60   0
   1  -8   3   11.28    9.60   0
   4 -10   6    9.17    7.63   0
   6  -9   7   10.24   10.26   0
   7  -7   4   -3.93    6.80   0
   7   0   1    1.43   10.90   0
   8  -8   6   -9.87    9.04   0
   8  29  -1   -1.43   12.87   0
   9  -4   3   12.08    9.08   0
  11  -6   7  -10.38    9.81   0
  12  -5   7   24.63   10.00   0
  12   5   1   58.28   10.32   0
  13  -4   5   16.55    6.86   0
  14  -3   5    1.13    6.84   0
  14  20   0   87.68   10.65   0
  14  22   0    4.29   11.42   0
  15  -2   5   16.78    6.36   0
  15  10   1    2.71    8.40   0
  16  -1   5    8.65    6.76   0
  16   3   3   12.28    9.06   0
  16   6   2  583.26    9.41   0
  17   4   3   37.98    6.33   0
  17  16   1  204.14    8.95   0
  18  10   2   48.96    9.32   0
  19   5   4    3.58    9.54   0
  19   8   3   95.92    9.58   0
  19  13   2   -9.36    9.06   0
  20   4   6   -9.53    9.55   0
  20   5   5   -3.69   10.05   0
  20  20   2   -2.97    9.13   0
  20  22   2   52.71    8.80   0
  21   9   4   -2.53    9.50   0
  22   9   5    0.91    9.46   0
  22  12   4   -4.12    9.63   0
 -29   9   0   20.21   10.13   0
 -25  -7   4    7.54   12.45   0
 -24  -4   2    1.90    9.96   0
 -22  -7   3    7.54   10.07   0
 -21  19  -2    4.47    9.14   0
 -21  21  -2   22.71   11.12   0
 -20  -3   1  241.59   10.02   0
 -20  18  -2   36.51   10.29   0
 -20  22  -2   58.13    7.93   0
 -19  15  -2    0.38    9.66   0
 -19  17  -2   26.79    7.01   0
 -18   5  -1  141.39    7.20   0
 -18  14  -2   96.59    9.25   0
 -17  13  -2  136.23    9.90   0
 -16  -9   3   41.90   13.56   0
 -14  -5   1   56.09   11.00   0
 -13  11  -2   35.75    9.07   0
 -12   3  -1   28.12    6.96   0
 -10  -2   0 1762.62   20.46   0
 -10  10  -2   -3.78    8.93   0
  -8  10  -2   63.30    9.63   0
  -6 -12   6   31.76   11.48   0
  -6   3  -1  206.46   16.34   0
  -5 -12   7    0.87    9.87   0
  -5  11  -2  119.61   10.32   0
  -2 -11   5   17.51    9.52   0
   0 -11   7    0.58    9.04   0
   0  28  -2   16.62    8.65   0
   1  17  -2    0.07    8.31   0
   1  27  -2   42.46    9.96   0
   2  20  -2  538.12   13.28   0
   2  22  -2    6.35    8.37   0
   2  24  -2   31.53    9.42   0
   3 -10   7   -4.02   10.27   0
   3  -5   2  727.52   15.35   0
   4  -9   5   14.41    9.30   0
   4  -8   4   63.29    9.53   0
   5  -9   6    3.36    9.92   0
   8  -7   5   78.67   10.11   0
   8  -6   4   13.96    9.10   0
   8  -2   2 1106.27   15.13   0
   8   1   1  327.53   11.93   0
   9  -7   6   -4.79    7.34   0
   9   2   1  166.43   14.41   0
   9   7   0    0.85   11.03   0
  10  -3   3   28.39    8.33   0
  10   3   1  943.25   15.00   0
  11  -2   3  379.59   10.40   0
  12  -1   3   67.16    9.42   0
  12  12   0  237.67   11.72   0
  13  -4   7   23.82    7.50   0
  13   0   3    9.62    9.23   0
  13  15   0   77.77   10.09   0
  14  -3   7    6.94   10.00   0
  14   1   3  113.04    8.89   0
  14   4   2  434.50   10.63   0
  15  -2   7  -12.48    9.08   0
  15   2   3   56.65    9.20   0
  15   5   2    3.43    6.51   0
  17  18   1   25.91    9.63   0
  18   4   4   48.98    8.86   0
  19   3   6   45.41    9.49   0
  19   4   5   -3.70    9.39   0
  19  15   2   35.08   10.44   0
  20   8   4   -8.79    9.57   0
  20  11   3   18.35    9.92   0
  21   8   5    0.28    9.48   0
  21  14   3    0.76    8.22   0
 -28   6   0   10.75    9.05   0
 -27   5   0    8.93    9.63   0
 -27  14  -1   66.56    8.34   0
 -26   4   0   -7.29    8.96   0
 -26  11  -1    6.70    9.51   0
 -24   9  -1   11.65    7.46   0
 -23  -2   1   54.50   10.04   0
 -22   7  -1  278.47    8.39   0
 -22  18  -2   57.04    9.50   0
 -22  20  -2   52.99   10.72   0
 -21  -9   4   -0.45   11.84   0
 -21   6  -1   54.56    9.75   0
 -20  -6   2   48.38   10.06   0
 -20   0   0  428.96   10.37   0
 -20  16  -2    0.02    7.28   0
 -19  13  -2    7.80    8.16   0
 -18 -10   4   48.22   18.47   0
 -18  12  -2   23.08    8.86   0
 -17  -7   2  309.64   13.06   0
 -17  -1   0    2.87    9.85   0
 -17   4  -1   51.03    7.36   0
 -15  11  -2   57.84    6.94   0
 -14   3  -1    2.65    6.57   0
 -14  10  -2   69.20    9.20   0
 -12 -12   6    5.19   12.90   0
 -12  -2   0  154.54   11.52   0
 -12  10  -2  120.69    7.35   0
 -11 -12   7   45.22   12.08   0
 -10 -12   6   67.31   13.38   0
  -9 -12   7   18.23   11.24   0
  -8 -12   6   86.22   11.63   0
  -8  -2   0   44.84   15.16   0
  -7 -12   7    7.11   10.88   0
  -6  10  -2   33.88    9.80   0
  -4  -9   3    5.04   11.08   0
  -3  -7   2  476.12   19.37   0
  -2 -10   4   39.77    9.72   0
  -2  12  -2   16.84    9.78   0
  -1 -11   6   35.96    9.75   0
  -1  13  -2   34.11    9.22   0
   0   5  -1    1.76   19.37   0
   0  14  -2   46.59   10.00   0
   1 -10   5   -2.59    8.73   0
   1  -9   4    8.17    9.01   0
   2 -10   6   -2.59    9.30   0
   2  18  -2   21.63    9.64   0
   2  26  -2   44.40    9.05   0
   4  -9   7   -2.96   10.57   0
   5  -6   3    1.78    6.83   0
   8  -7   7    8.72   10.72   0
   9  -6   5   12.72    8.63   0
   9  -5   4   27.29    9.09   0
   9  -1   2  181.90   11.46   0
  11  -5   6   34.40    9.91   0
  12  -4   6   10.30   10.27   0
  12   2   2   33.71    9.30   0
  13   3   2   29.61    8.77   0
  14   9   1   65.24    9.42   0
  15  -1   6    5.14    9.23   0
  16   0   6   10.81    9.15   0
  16   2   4   -5.11    9.09   0
  17   2   5    8.69    9.49   0
  17   3   4    4.14    6.87   0
  17  20   1    6.66    8.82   0
  17  22   1   36.30    9.72   0
  17  24   1   20.51    8.92   0
  18   3   5   -3.13    7.28   0
  18   7   3   27.79    7.56   0
  18  12   2   26.45    9.36   0
  20   6   6  -11.02    9.60   0
  20   7   5   12.38    9.79   0
  21  16   3   12.91    8.58   0
  22  11   5    5.20    6.65   0
 -30   3   1   50.77   10.35   0
 -29  -1   2   40.47    7.91   0
 -29   2   1   50.05   10.34   0
 -28  -2   2  112.96   10.13   0
 -28   1   1   16.77   10.19   0
 -27   0   1    7.53    8.82   0
 -27  12  -1   -0.65    8.18   0
 -25  -6   3   76.84   11.22   0
 -25   3   0   67.92    7.56   0
 -24  -8   4   15.19   11.69   0
 -24   2   0   21.03    8.74   0
 -23  -5   2   22.93    9.75   0
 -23  19  -2   -3.77   10.32   0
 -22  -3   1   47.75    9.23   0
 -22  16  -2   53.84   10.98   0
 -21 -10   5    8.24   19.62   0
 -21  15  -2   -6.24    7.47   0
 -19  -4   1  181.90   10.12   0
 -19   4  -1  174.50    9.71   0
 -17  11  -2   35.12    6.64   0
 -16 -11   5   42.96   21.84   0
 -16  -5   1   14.48   10.99   0
 -16   3  -1   26.54    9.80   0
 -16  10  -2   28.45    9.01   0
 -14  -2   0  304.97   11.04   0
 -13   9  -2   81.94    8.96   0
 -11   2  -1  221.47   11.93   0
 -11   9  -2  124.40    7.17   0
  -9   2  -1  172.15   14.84   0
  -9   9  -2  394.23    8.46   0
  -7   9  -2  402.03   11.18   0
  -4 -11   5   19.22    9.71   0
  -3  11  -2 1046.99   14.26   0
  -2 -11   7   -2.87    8.24   0
   0  -6   2   40.91   13.06   0
   1 -10   7   12.74    9.23   0
   1  15  -2    6.75   10.79   0
   1  29  -2   33.85    9.28   0
   3  -2   1 2746.99   26.64   0
   3  21  -2  240.67   11.16   0
   3  23  -2   35.74    8.84   0
   5  -8   5   -7.18    8.19   0
   5  -7   4   60.03    9.70   0
   6  -8   6    7.56    6.75   0
   6  -5   3   -6.22    9.35   0
   9  -6   7    7.58    8.81   0
  10  -5   5   17.10    6.90   0
  10  -5   7   -1.89    9.84   0
  10  -4   4   63.26    6.76   0
  10   0   2  822.78   10.66   0
  11  -4   5   18.68    9.58   0
  11  -3   4   45.24    9.02   0
  11   1   2   35.49    7.01   0
  12  -3   5   19.56    9.59   0
  12  -2   4   -2.77    9.78   0
  13  -2   5   23.07    9.51   0
  13  -1   4   13.79    9.11   0
  14  -1   5   37.35    9.14   0
  14   0   4   28.85    8.77   0
  16   1   5    3.78    8.40   0
  16   8   2    1.18    9.54   0
  16  15   1  322.36   11.40   0
  17   6   3   19.97    6.12   0
  19   6   5  -14.52    9.39   0
  19   7   4  129.97    7.53   0
  19  10   3   18.61    6.50   0
  19  17   2   12.76    8.06   0
  20  10   4   -0.05    9.29   0
  20  13   3    8.42    8.27   0
  21  18   3    1.80    8.76   0
 -28  11  -1   63.43    9.46   0
 -27  -3   2   11.82   10.96   0
 -27  10  -1   35.47    9.83   0
 -26  -1   1   18.17   10.02   0
 -24   7  -1   14.16    7.17   0
 -23   1   0   25.27    6.92   0
 -23   6  -1   98.52    9.39   0
 -23  15  -2   34.90    9.68   0
 -23  17  -2   21.87    7.97   0
 -22   5  -1  359.51   10.68   0
 -22  14  -2    6.98   10.11   0
 -21  -8   3    6.54   11.31   0
 -20  12  -2   11.52    8.90   0
 -19  -1   0    5.42    8.33   0
 -18   3  -1   20.33    9.08   0
 -18  10  -2   44.34    9.65   0
 -16  -2   0  121.01    9.45   0
 -15   9  -2   70.03    8.70   0
 -13   2  -1   69.10    7.07   0
 -12   8  -2  220.63    9.77   0
 -10   8  -2   71.16    9.28   0
  -7   2  -1   70.11   14.80   0
  -6  -2   0   28.18   16.42   0
  -4 -11   7   47.29    9.91   0
  -4 -10   4   51.22   11.78   0
  -4   3  -1  151.55   12.50   0
  -4  10  -2  174.64   10.43   0
  -3 -11   6   29.56   10.21   0
  -1 -10   5    3.73    8.46   0
  -1  -8   3   16.05    9.45   0
   0 -10   6   12.77    8.99   0
   2  -9   5  134.53    8.88   0
   2  -7   3  150.11    8.03   0
   2  16  -2   23.00    9.80   0
   2  28  -2  107.08    9.50   0
   3  -9   6   43.15    8.77   0
   3  19  -2  146.67    9.93   0
   3  25  -2   37.69    9.14   0
   4  -4   2   -5.86   13.85   0
   6  -7   5    1.45    8.36   0
   8  -6   6    0.30    9.66   0
  11  -4   7   44.72    7.65   0
  11  11   0    4.30    9.22   0
  12  -3   7   13.92    9.14   0
  13   8   1   52.67    8.63   0
  13  17   0   62.48   10.46   0
  13  27   0    2.69   10.44   0
  14  -1   7   18.70   10.94   0
  15   0   7   -1.45    8.44   0
  15   7   2   42.71    9.25   0
  16   1   7    1.78    7.40   0
  16   5   3   13.46    6.13   0
  17  11   2   46.70    9.40   0
  18   4   6    6.07    8.41   0
  18   5   5   34.82    9.34   0
  18   6   4   60.45    6.75   0
  18   9   3   32.66    9.13   0
  18  14   2  101.41    9.58   0
  19  21   2   -1.97    8.11   0
  19  23   2    4.88    7.20   0
  20   9   5   -5.89    9.48   0
  20  15   3   -1.82    9.07   0
 -30   6   0  -11.67   10.15   0
 -29   5   0   16.11    9.85   0
 -28  -5   3    5.71   11.24   0
 -28   4   0   -0.57    9.93   0
 -27   3   0   20.29    9.93   0
 -26  -4   2   25.03    9.87   0
 -26   2   0   14.65    8.87   0
 -25  -2   1   16.58    9.86   0
 -22  -6   2  109.93    9.62   0
 -22   0   0  221.53    8.29   0
 -22  12  -2   13.00    9.94   0
 -21  -4   1   64.58    9.40   0
 -21   4  -1   58.56   10.19   0
 -21  11  -2   37.94   10.18   0
 -20  10  -2   34.51    8.72   0
 -19  -7   2  114.67   12.27   0
 -18  -9   3   51.41   14.66   0
 -17   9  -2   25.34    6.25   0
 -16   8  -2    5.38    8.64   0
 -15   2  -1   51.03    6.55   0
 -14   8  -2   74.48    6.78   0
 -12  -8   2  194.82   15.76   0
 -10  -8   2   65.97   20.13   0
  -8   8  -2   17.00    9.41   0
  -6 -11   5   64.84   11.58   0
  -5   9  -2  229.67   11.00   0
  -1 -10   7    2.77    9.38   0
   2  -9   7    2.82    8.23   0
   2  -8   4   52.39    9.69   0
   4  -8   6   37.99    9.10   0
   6  -7   7   -0.73    9.03   0
   6  -6   4   74.30    7.00   0
   7  -6   5   10.39    8.18   0
   7  -4   3   63.35    6.75   0
   8  -3   3  528.39   10.70   0
   9  -5   6   14.73    9.56   0
  12   7   1   78.29    9.59   0
  14   3   3   50.24    9.09   0
  14   6   2   -3.35    9.70   0
  15   4   3   81.73    6.63   0
  16   2   6   -2.39    8.77   0
  16  17   1  201.28    8.66   0
  17   3   6   60.37    7.58   0
  17   4   5   74.86   10.23   0
  19   9   4  116.58    8.86   0
  19  12   3  116.34    7.36   0
  20  17   3    5.42    8.94   0
  21  12   5   10.48    7.41   0
 -30   1   1   27.49    9.91   0
 -29   0   1    7.54    8.95   0
 -27   8  -1   12.91    7.30   0
 -26   7  -1   12.33    7.29   0
 -25  -5   2   14.39    9.45   0
 -25   1   0   15.48    9.57   0
 -25   6  -1   30.39    9.76   0
 -21  -1   0   -0.31    8.80   0
 -20   3  -1  243.22    7.34   0
 -19   9  -2   38.20    9.63   0
 -18  -2   0   34.09    9.17   0
 -18   8  -2  330.63    9.48   0
 -17   2  -1   69.35    6.97   0
 -15   7  -2   29.95    8.42   0
 -14  -8   2   72.35   13.10   0
 -14  21  -3    1.66    8.49   0
 -14  23  -3   14.74    8.85   0
 -13   7  -2   65.65    9.62   0
 -13  22  -3    6.10   10.14   0
 -13  24  -3   -1.84    9.25   0
 -12   1  -1  338.83   11.08   0
 -12  23  -3   13.69    9.88   0
 -11   7  -2   77.42    9.25   0
 -11  20  -3   18.12    9.09   0
 -11  22  -3   13.05    9.20   0
 -11  24  -3    3.94    8.54   0
 -10  21  -3   21.75    8.88   0
 -10  23  -3   46.01    8.72   0
  -9   7  -2  392.61   10.86   0
  -6 -11   7   -5.61    9.49   0
  -6  -9   3   48.49   11.85   0
  -6   8  -2  381.07   11.38   0
  -5 -11   6   44.39    9.80   0
  -1  -9   4    0.23    8.42   0
  -1   4  -1   61.76   16.41   0
  -1  11  -2   28.51   11.36   0
   0  12  -2   14.37   10.06   0
   3  -6   3  187.33   10.07   0
   3  17  -2  149.63   11.19   0
   3  27  -2   22.40    9.54   0
   4  -1   1   61.14   15.67   0
   5  -3   2  726.63   15.82   0
   7  -6   7   -2.64    7.42   0
   7  -5   4   55.84    9.03   0
   8  -5   5    3.46    8.27   0
   9  -2   3  146.71    9.54   0
  10  -4   6   12.78    6.93   0
  10  -1   3   10.65    8.63   0
  11  -3   6   44.60    8.79   0
  11   0   3    8.86    8.75   0
  12  -2   6   -2.89    9.45   0
  12   1   3   60.38    9.55   0
  12  14   0   23.03    9.39   0
  13  -1   6   24.55    8.53   0
  13   2   3    4.36    8.62   0
  15   3   4   14.63    8.66   0
  16   3   5   14.44    8.78   0
  16   3   7   -0.04    9.36   0
  16   4   4   39.44    7.12   0
  16  10   2   33.79    8.91   0
  16  19   1    7.48    9.10   0
  17  13   2  137.39    9.68   0
  18   6   6    9.74    9.41   0
  18   8   4   15.27    9.12   0
  18  11   3   54.97    8.77   0
  18  16   2   96.74    8.79   0
  19   8   5   31.90    7.37   0
  19  14   3   13.29    9.59   0
  20  11   5    7.18    9.07   0
  20  19   3   15.44   10.12   0
  21  17   4    9.14    6.47   0
 -30   4   0   23.07    8.74   0
 -29  -3   2   27.94   10.16   0
 -28  -1   1   10.38    9.53   0
 -27  -6   3   22.69   12.83   0
 -26  14  -2    2.39    9.75   0
 -25  13  -2    7.92    9.36   0
 -24  12  -2    0.56    7.05   0
 -23   4  -1   22.26    6.48   0
 -23  11  -2   13.85    6.85   0
 -22   3  -1   52.31    9.32   0
 -22  10  -2   60.70    9.58   0
 -21   9  -2   39.52    8.72   0
 -19   2  -1    9.74    9.19   0
 -17 -11   6   85.89   16.23   0
 -17   7  -2  312.18   10.04   0
 -17  20  -3   32.18    8.72   0
 -16   1  -1   19.01    9.14   0
 -16  19  -3   18.24    9.62   0
 -16  21  -3   17.88   10.04   0
 -16  23  -3   15.32    9.93   0
 -15  -3   0   14.04    8.83   0
 -15  18  -3  150.89   10.26   0
 -15  20  -3    3.16    9.10   0
 -15  22  -3   90.30    7.72   0
 -15  24  -3    9.53    7.67   0
 -14   1  -1   40.63    6.98   0
 -14  19  -3   16.85    9.75   0
 -14  25  -3   -6.06    7.42   0
 -13  -6   1    7.97   10.64   0
 -13  -3   0   28.21   10.16   0
 -13  18  -3   36.64    9.23   0
 -13  20  -3   13.64    6.80   0
 -12  17  -3   15.10    8.01   0
 -12  19  -3  103.44    7.65   0
 -12  25  -3   -3.30    7.80   0
 -11  -3   0  156.72   12.48   0
 -11  18  -3   58.96    8.42   0
 -10   1  -1  274.99   10.53   0
 -10  19  -3   12.30    8.81   0
  -9  18  -3   37.61    8.46   0
  -9  20  -3   33.11    9.95   0
  -9  22  -3   40.80    7.21   0
  -9  24  -3   20.43   10.19   0
  -9  26  -3   52.34   10.79   0
  -8 -11   5   12.47   10.76   0
  -8 -11   7   12.89   10.07   0
  -8  19  -3   95.25    8.85   0
  -8  21  -3    6.32    9.36   0
  -8  23  -3    2.49    9.56   0
  -7 -11   6   82.79   11.00   0
  -7   7  -2   64.05    9.57   0
  -7  22  -3   22.16    9.60   0
  -7  24  -3   66.16    8.81   0
  -6 -10   4  165.43   11.34   0
  -5   2  -1   81.98   17.09   0
  -3 -10   5   12.23    8.86   0
  -3 -10   7    0.85    9.57   0
  -3   9  -2   24.29    9.91   0
  -2  10  -2   68.46   10.36   0
   0  -9   5   -4.17    8.24   0
   0  -9   7   -0.92    8.23   0
   1  -5   2   91.75   14.19   0
   1  13  -2   36.44   10.07   0
   3  -7   4   16.35    9.68   0
   4  -7   7   11.58    9.64   0
   4  22  -2  135.48   10.16   0
   4  24  -2   -1.26   10.55   0
   5  -7   6   12.55    6.42   0
   6  -2   2   29.86   12.78   0
   8  -4   4   62.97    6.69   0
   9  -4   5   27.34    6.21   0
   9  -4   7    1.14    6.87   0
   9  -3   4  117.75    8.96   0
  10  -3   7   21.53   10.06   0
  10  -2   4   39.48    8.65   0
  10  10   0  556.28   14.02   0
  11  -2   5    8.08    9.08   0
  11  -2   7   13.38    9.65   0
  11   6   1  147.87   10.10   0
  12  -1   5   57.61    9.24   0
  12  -1   7   -2.74   10.16   0
  12   0   4   33.11    8.18   0
  12   4   2   14.22    9.09   0
  13   0   7   -9.39    9.67   0
  13   1   4   16.70    8.86   0
  13   5   2   52.69    6.39   0
  13  19   0   -2.39    9.01   0
  13  25   0   10.56   10.57   0
  14   1   5   28.24    8.41   0
  14   2   4    8.02    6.27   0
  16  21   1   27.07    7.91   0
  16  23   1   60.35    9.00   0
  16  25   1   -0.61    7.33   0
  17   5   6   29.60    8.61   0
  17   7   4    8.28    8.40   0
  18   7   5  114.27    7.44   0
  19   9   6   10.98    9.28   0
  19  11   4   10.72    8.11   0
  19  16   3   23.45    8.70   0
 -29   3   0   26.28    7.13   0
 -29   8  -1    7.20    9.35   0
 -28  -4   2    6.54    9.63   0
 -28   2   0   16.62   10.31   0
 -27   1   0    5.42    9.22   0
 -27   6  -1   -0.80    9.94   0
 -26  12  -2  -10.90    9.52   0
 -25  11  -2   -8.71    9.81   0
 -24  -6   2   15.26   10.50   0
 -24  10  -2   -7.59    8.49   0
 -23  -9   4   22.39   13.45   0
 -23  -8   3    2.68   10.91   0
 -23  -4   1   22.45    8.86   0
 -21  -7   2  113.34   12.26   0
 -21   2  -1   43.43    8.93   0
 -20  -5   1  378.17   10.03   0
 -20  -2   0  180.18    6.95   0
 -20   8  -2  132.97    7.49   0
 -19   7  -2  106.72    9.29   0
 -19  20  -3   20.40   10.69   0
 -18   1  -1  117.76    9.75   0
 -18  19  -3   78.28    9.88   0
 -18  21  -3   -7.20    7.90   0
 -17  -3   0   -3.14    8.58   0
 -17  18  -3   30.01    9.64   0
 -16  -8   2    5.79   10.88   0
 -16   6  -2  561.61   10.41   0
 -16  17  -3   15.11    9.45   0
 -15  -6   1   15.54   11.76   0
 -15  16  -3  372.49   10.65   0
 -14   6  -2    8.77    8.81   0
 -14  17  -3   47.86    7.07   0
 -13  16  -3    6.38    9.08   0
 -12 -11   7   27.72   10.40   0
 -12   6  -2  533.60    8.36   0
 -11  -6   1  131.31   10.16   0
 -11  16  -3   58.99    9.26   0
 -10 -11   5   56.70   10.63   0
 -10 -11   7   40.54   10.51   0
 -10   6  -2   41.26    9.07   0
 -10  17  -3   23.33    6.60   0
  -9  -3   0   86.31   13.60   0
  -8   1  -1  316.09   15.93   0
  -8  17  -3  147.85    9.96   0
  -8  27  -3    3.75    9.69   0
  -7  18  -3   35.87    9.44   0
  -7  20  -3   74.14    9.26   0
  -7  26  -3   34.46    9.09   0
  -6  21  -3   45.11    9.63   0
  -6  23  -3   86.92    9.99   0
  -6  25  -3   88.63   10.43   0
  -4   8  -2  295.34   12.17   0
   0  -7   3    0.65    9.26   0
   2  -8   6    0.92    8.18   0
   2  14  -2    8.16    8.80   0
   3  29  -2   25.90    8.36   0
   4  -7   5    5.42    6.24   0
   4  -6   8    9.79    8.28   0
   4  -5   3   41.84    9.32   0
   4  20  -2   25.40    9.52   0
   4  26  -2   15.93    9.55   0
   5  -6   7   61.47    9.65   0
   5   0   1    7.51   14.88   0
   6  -6   6    2.08    6.15   0
   7  -5   6    4.17    8.92   0
   7  -1   2  130.71   13.22   0
  10   5   1  529.38   12.77   0
  11   3   2  991.23   12.70   0
  13  21   0   10.66    9.82   0
  13  23   0    2.86    9.71   0
  15   3   6   17.29    9.26   0
  15   6   3   36.06    8.86   0
  15   9   2   65.77    6.30   0
  16   4   6   12.48    7.16   0
  16   6   4   37.69    8.93   0
  16  12   2    2.08    8.81   0
  17   6   5   49.72    7.26   0
  17  10   3   23.77    9.47   0
  17  15   2   12.80    8.33   0
  18   8   6   30.90    9.97   0
  18  10   4   58.75    9.49   0
  20  16   4    3.15    8.90   0
 -26  -7   3   27.84   10.76   0
 -26  -3   1    8.32    8.70   0
 -26   0   0   49.36    9.67   0
 -25   4  -1   98.79    7.55   0
 -24   3  -1   36.06    8.56   0
 -22  -2   0  215.95   10.37   0
 -22   8  -2   40.66    9.20   0
 -20  17  -3   26.10    8.53   0
 -19  16  -3   27.57    8.54   0
 -19  18  -3   82.71    7.61   0
 -18   6  -2    2.16    8.67   0
 -18  17  -3   42.32    7.70   0
 -17  -6   1  213.27   11.55   0
 -17  16  -3    5.89    6.88   0
 -16  15  -3  372.12   10.32   0
 -15 -11   6    6.64   13.90   0
 -15  14  -3   64.59    8.61   0
 -14 -11   5   62.94   14.29   0
 -14  15  -3   56.72    7.08   0
 -13   0  -1   -0.02    8.95   0
 -13  14  -3    9.56    9.64   0
 -12 -11   5  185.48   14.62   0
 -12  15  -3   51.49    6.73   0
 -11  14  -3   92.04    8.08   0
 -10  15  -3   22.62    8.65   0
  -9 -11   6   -1.73    9.05   0
  -9  16  -3   49.08    6.84   0
  -6  27  -3   16.25   10.11   0
  -5  20  -3   10.38    9.37   0
  -5  22  -3   23.93    9.31   0
  -5  24  -3   18.29    9.19   0
  -5  26  -3   40.87    9.87   0
  -4 -10   6    8.53    9.54   0
  -3  -9   4  126.50   10.10   0
  -3  -8   3  500.01   12.11   0
  -2  -9   7    5.10    8.72   0
  -2   3  -1 2640.66   27.04   0
  -1  -9   6   47.68    8.23   0
   1  -8   5   63.32    8.77   0
   1  -8   7    0.28    8.19   0
   1  -7   8  -11.11    9.15   0
   4  -6   4   24.42    6.80   0
   5  -6   5   -1.51    7.94   0
   5  -5   8   -7.15    7.00   0
   5  -4   3   40.73    9.01   0
   6  -5   7   63.74    9.29   0
   6  -4   8   13.08    9.50   0
   6   1   1  275.55   15.13   0
   7   2   1   71.22   12.81   0
   8   0   2  314.98    9.93   0
   9  -3   6   40.75    8.47   0
   9   1   2  172.53    8.09   0
   9   4   1  300.66   10.35   0
  10  -2   6   -1.15    9.06   0
  10   2   2   56.66    6.97   0
  11  -1   6   32.93    8.84   0
  12   0   6   16.19    8.94   0
  13   1   6   22.20    9.62   0
  14   2   6   14.33    6.62   0
  14   3   7    9.31   10.01   0
  14   5   3   23.08    8.84   0
  14   8   2   91.36    9.20   0
  15   4   5   13.64    8.59   0
  15   4   7   26.23    8.58   0
  15   5   4   25.79    8.87   0
  15  16   1  310.29   10.37   0
  16   5   5   29.69    6.81   0
  17   7   6   23.52    8.86   0
  18   9   5   -4.22    6.67   0
  19  12   5    9.63    9.09   0
  19  20   3    9.32    9.56   0
  20  18   4    8.84    6.09   0
 -30  -1   1   22.18    9.73   0
 -30   2   0  352.34   10.47   0
 -29   6  -1   20.37   10.33   0
 -27  -5   2   17.75    9.49   0
 -27   4  -1   38.63    8.52   0
 -27  11  -2  -12.79    9.19   0
 -25  -4   1  107.16    9.45   0
 -25  -1   0    0.55    9.36   0
 -25   9  -2   -0.72    8.61   0
 -23   2  -1   46.79    9.70   0
 -22  17  -3    4.23    9.19   0
 -21  16  -3   27.35    9.76   0
 -21  18  -3   -9.12    7.88   0
 -20  -9   3   27.27   11.45   0
 -20   1  -1   81.58    6.36   0
 -20   6  -2   48.08    9.39   0
 -20  15  -3    0.79    9.14   0
 -19  -3   0    9.34    8.50   0
 -19  14  -3   29.67    8.61   0
 -18  15  -3  144.21    7.47   0
 -17   0  -1   -5.01    8.96   0
 -17   5  -2   91.55    8.45   0
 -16  13  -3    1.11    9.09   0
 -15   0  -1   -2.21    6.09   0
 -15   5  -2   -2.04    6.20   0
 -14  13  -3   25.91    8.96   0
 -13 -11   6   -0.83   13.07   0
 -13   5  -2   47.25    6.67   0
 -12  13  -3  215.91    8.73   0
 -11 -11   6   30.58   10.84   0
 -11   0  -1    6.78   10.89   0
 -11   5  -2  106.38    9.56   0
  -9  14  -3   -4.16    8.97   0
  -8 -10   4    3.46   11.76   0
  -8  15  -3   58.09    8.59   0
  -7 -10   7    6.25   10.20   0
  -7  16  -3  165.40    6.84   0
  -6   1  -1  279.17   15.70   0
  -6  17  -3    7.02    8.46   0
  -5 -10   5   18.73    9.61   0
  -5  -7   2  134.32   16.87   0
  -5   7  -2  136.13    8.92   0
  -5  18  -3  317.02   10.81   0
  -5  28  -3    9.25    9.29   0
  -4  19  -3  252.26   11.69   0
  -4  21  -3   20.72    8.69   0
  -4  23  -3  115.75    9.86   0
  -4  25  -3   19.07    9.76   0
  -2  -9   5  128.03    8.69   0
  -2  -6   2   26.29   15.75   0
   0  -3   1   -2.92   16.12   0
   2  -6   8    3.59    9.62   0
   3  -7   6    9.35    6.33   0
   4  18  -2   57.49    9.66   0
   4  28  -2    6.82    9.39   0
   5  -5   4    1.30    9.45   0
   6  -5   5   -9.20    5.99   0
   7  -4   5   14.95    8.37   0
   7  -4   7   -0.88    6.71   0
   9  -2   7   13.30    9.74   0
   9   9   0   -2.68   10.33   0
  11   0   7    5.94    9.47   0
  11  13   0    2.47    9.37   0
  12   1   7    0.86    9.95   0
  12   9   1   48.67    8.00   0
  12  16   0  323.12   11.94   0
  13   2   7  -12.42    8.63   0
  13   4   3   14.21    8.17   0
  14   3   5   15.43    8.26   0
  14   4   4   13.39    7.86   0
  15  18   1    1.12    8.46   0
  16   9   3   35.14    6.54   0
  17   9   4  146.04    6.94   0
  17  12   3    5.67    8.36   0
  17  17   2   13.62    8.47   0
  18  11   5   -5.29    9.59   0
  18  12   4   13.63    9.17   0
  18  15   3  137.30    9.57   0
  19  14   5    9.22    8.71   0
  19  15   4   13.95    7.71   0
 -29  -2   1   53.05    7.42   0
 -29   1   0   51.83    9.28   0
 -28  -3   1   30.53    8.19   0
 -28   0   0  130.51    9.62   0
 -26  -6   2   70.29   11.74   0
 -26   3  -1    1.45    8.98   0
 -24  -2   0   20.50    8.53   0
 -23  -7   2   13.88    9.40   0
 -23  16  -3   20.12    8.77   0
 -22   1  -1   38.24    9.11   0
 -22   6  -2  101.70    8.90   0
 -22  15  -3  121.33    9.98   0
 -21  -3   0   14.16    8.42   0
 -19  -6   1  245.21    9.82   0
 -19   0  -1    9.00    9.11   0
 -18  13  -3   36.09    9.57   0
 -17  12  -3   13.87    8.09   0
 -15  12  -3   52.91    9.25   0
 -14  -4   0   23.62    8.80   0
 -11  12  -3    8.06    8.56   0
 -10  13  -3  145.28    7.06   0
  -9   0  -1   -0.18   13.10   0
  -9   5  -2  222.20    7.77   0
  -7  -3   0   68.19   14.14   0
  -7  14  -3    4.70    8.60   0
  -6 -10   6   15.42    9.22   0
  -6   6  -2   -3.02   11.00   0
  -6  15  -3   24.74    9.24   0
  -5  16  -3   13.09    8.32   0
  -4  -9   7  -15.80    9.27   0
  -4  -2   0  151.27   18.88   0
  -4  27  -3    7.46    9.12   0
  -3  20  -3    0.08    9.01   0
  -3  22  -3  307.34   11.10   0
  -3  24  -3    3.34    8.44   0
  -3  26  -3   29.69    9.68   0
  -1  -8   7   -0.90    8.39   0
  -1  -7   8   17.37    7.75   0
   0  -8   6    7.13    7.98   0
   1  -7   4  231.19   10.34   0
   1  -6   3   43.91    9.58   0
   2  -7   5   48.79    8.84   0
   2  -4   2  150.42   14.20   0
   3  -6   7   44.72    9.25   0
   3  -5   8  119.77    9.97   0
   3  15  -2   11.02    9.89   0
   4  -6   6   35.03    8.27   0
   6  -4   4   29.26    9.00   0
   6  -3   3  178.60    7.05   0
   7  -2   3  143.37    9.63   0
   8  -3   5   -4.68    7.62   0
   9  -2   5  132.96    8.34   0
  10  -1   5   -0.29    8.25   0
  11   0   5   -1.86    8.71   0
  12   1   5   58.80    8.59   0
  12   2   4   -5.67    9.10   0
  12   3   3  201.67    7.10   0
  13   3   4   94.33    8.28   0
  13   7   2   54.63    6.71   0
  14   4   6   10.92    8.83   0
  15   5   6   40.91    6.17   0
  15   6   7   20.62    9.16   0
  15   8   3   49.93    8.14   0
  15  11   2   45.23    6.07   0
  15  26   1   -1.27    8.24   0
  16   8   4  252.97    9.80   0
  17   9   6   49.43    9.79   0
  19  17   4   36.57    8.48   0
 -30   5  -1    5.17    9.69   0
 -29   4  -1   40.18    8.76   0
 -28  10  -2   -5.17    7.28   0
 -27  -1   0   -4.49    9.06   0
 -27   9  -2    1.00    6.99   0
 -26   8  -2    2.00    7.58   0
 -25  -8   3    3.11   10.33   0
 -25   2  -1    7.70    7.15   0
 -25   7  -2   16.78    9.21   0
 -24  -5   1   28.63    9.72   0
 -24  15  -3   -0.80    8.58   0
 -23  14  -3   10.22    8.13   0
 -22  13  -3   -0.24    8.85   0
 -21   0  -1   -5.74    7.73   0
 -21   5  -2  188.45    9.62   0
 -20  -8   2  130.44   11.36   0
 -20  13  -3   -2.16    7.08   0
 -19  12  -3   88.60    9.73   0
 -18   4  -2   73.97    9.03   0
 -18  11  -3   60.27    7.53   0
 -16   4  -2   57.68    6.47   0
 -14  11  -3   92.83    9.04   0
 -12   4  -2   26.26    6.37   0
 -12  11  -3    9.12    8.32   0
  -9 -10   7    4.61    9.57   0
  -9  12  -3   24.23    8.64   0
  -8  13  -3   84.99    6.51   0
  -7 -10   5    8.20   11.14   0
  -4  17  -3   30.70    8.35   0
  -3  -9   6   45.60    8.20   0
  -3   2  -1 2602.91   25.84   0
  -3  18  -3   16.00    7.88   0
  -3  28  -3   51.58    9.36   0
  -2  23  -3   16.25    9.69   0
  -2  25  -3   -2.14    9.24   0
  -1   9  -2  162.63   11.54   0
   0  10  -2  801.73   15.21   0
   3  -6   5  122.73    9.22   0
   4  -5   7   -3.55    9.02   0
   5  -5   6   12.78    6.86   0
   5  -3   8  122.66   10.17   0
   6  -4   6   38.42    8.58   0
   7  -3   4   27.62    6.64   0
   8  -2   4   32.60    9.01   0
   8  -1   3   13.82    6.09   0
   9  -1   4   -1.35    8.02   0
   9   0   3   -8.00    6.22   0
  10   0   4   64.73    8.26   0
  10   1   3    9.17    5.87   0
  11   8   1   96.10    8.98   0
  12   6   2  536.20   10.41   0
  13   3   6  -11.11    9.14   0
  13   4   7   17.68    9.56   0
  14   7   3    6.06    8.43   0
  15   6   5   62.13    9.04   0
  15   7   4   62.16    8.69   0
  15  20   1   10.14    7.13   0
  15  22   1    1.95    7.99   0
  15  24   1   10.79    7.27   0
  16   8   6    8.82    9.16   0
  16  11   3   52.84    9.05   0
  17  10   5   44.92    8.28   0
  17  14   3   37.37    8.70   0
  17  23   2   12.60    8.04   0
  18  14   4  143.33    7.47   0
  18  21   3    4.20   10.24   0
  19  19   4    6.08    6.15   0
 -29  -5   2    3.32    9.58   0
 -28   3  -1   36.18    9.24   0
 -28   8  -2   -4.31    8.70   0
 -27  -4   1   54.91    9.12   0
 -27   2  -1    6.41    8.55   0
 -26  -2   0   16.59    9.30   0
 -24   1  -1   75.18    6.57   0
 -24   6  -2   10.37    6.53   0
 -23  -3   0   49.55    9.23   0
 -23   5  -2   23.95    9.03   0
 -21  -6   1   27.62    9.11   0
 -21  12  -3   14.02    6.48   0
 -20   4  -2   21.89    8.82   0
 -18  -1  -1  109.00    9.30   0
 -17  10  -3   30.20    8.91   0
 -16  -1  -1   26.43    9.51   0
 -15  10  -3   13.85    8.23   0
 -14  -1  -1   53.97    6.54   0
 -13  10  -3  145.46    9.34   0
 -10   4  -2  153.02    6.99   0
 -10  11  -3   14.31    8.60   0
  -6  13  -3   60.50    8.90   0
  -5  -9   4   29.33    9.08   0
  -5  14  -3   36.59    8.32   0
  -3  -8   7    6.30    7.82   0
  -2  -8   4   35.93    9.32   0
  -2   8  -2 1058.08   15.69   0
  -2  21  -3   21.57    8.02   0
  -1  -8   5   64.12    7.95   0
   0  -7   7   11.34    7.11   0
   0  -6   8    4.89    8.50   0
   1  11  -2   31.15    8.61   0
   2  -6   4   64.14    8.63   0
   2  -5   3  121.83    9.93   0
   3  -3   2  906.39   16.71   0
   5  -4   7    2.35    6.71   0
   6  -3   7   49.08    9.13   0
   6  -2   8   11.22    8.84   0
   7  -3   6   13.39    6.02   0
   7  -2   7   83.38    9.49   0
   8  -2   6   -6.83    8.14   0
   9  -1   6   53.79    8.72   0
  10   0   6    9.38    8.49   0
  10   1   7    5.19    9.29   0
  11   1   6   21.57    8.46   0
  11   2   7    2.44    9.42   0
  11   5   2  115.50    9.17   0
  12   2   6    1.30    6.66   0
  12   3   7  -11.83    8.39   0
  14   5   5   26.62    7.32   0
  14  10   2   67.29    6.27   0
  15   7   6   -1.07    8.99   0
  15  13   2  321.73    9.50   0
  16   9   5   84.94    8.77   0
  16  10   4   23.93    8.14   0
  17  11   6   86.41    6.68   0
  17  16   3    0.10    8.71   0
  18  15   5   40.04    9.13   0
  18  16   4   23.06    8.80   0
 -27   7  -2   18.12    7.41   0
 -25  14  -3   -3.49    6.87   0
 -24  13  -3    5.82    7.31   0
 -23  12  -3   -4.54    7.31   0
 -15   3  -2   15.91    6.63   0
 -13   3  -2   35.07    6.04   0
  -7  12  -3   26.53    6.40   0
   4  -5   5  122.36    6.82   0
   8  -1   7    9.65    6.66   0
   9   0   7    6.73    6.87   0
  13   4   5    8.40    6.58   0
  13   6   3   67.34    6.58   0
  17  12   5    1.92    6.49   0
  17  13   4   91.33    6.78   0
 -25 -12   3   -3.63    9.58   0
 -25 -11   2   -1.90    7.14   0
 -24 -11   3   14.71   10.23   0
 -24 -10   2   -4.46    6.85   0
 -18  -5   1  149.69    8.82   0
 -16  -5  -1    8.03    9.79   0
 -15 -14  -5   -0.43   10.19   0
 -14  -7  -3    6.76    8.20   0
 -12  -4   4   12.60    9.81   0
 -12  -3  -1   28.72   10.13   0
  -9  -2  -1  187.80   14.54   0
  -7  -4   5    6.50   10.37   0
  -6  -1   3   35.01    9.87   0
  -3  -8   7    3.12   10.20   0
  -2   0   2 9999.99   47.38   0
  -1  -8   7   -2.95   11.29   0
   1  -8   7   -7.26   11.62   0
   4  -2  -2  145.10   14.87   0
   9 -10  -5   10.72    9.19   0
   9  -7  -4   58.58    9.73   0
   9  -3  -2   24.87   10.97   0
   9  -1   2  172.75   14.70   0
  10  -5  -3  134.29   10.06   0
  12  -4  -2   12.59    9.85   0
  12  -3  -1   23.37    7.20   0
  12  -2   2   25.63   10.28   0
  13 -12  -5   -0.03   10.36   0
  15  -4   3   78.19    9.52   0
  16  -4   0  801.09   12.75   0
  17 -11  -4    2.03    9.17   0
  18  -9  -3   34.80    9.30   0
  19 -13  -4    6.46    9.98   0
  20 -14  -4    3.25   10.29   0
  20  -7   3   90.47   10.13   0
  21  -9   4   -3.04   11.41   0
  22 -13  -3    2.51    7.74   0
  22 -10   4   -6.87   10.33   0
  22  -8   0  355.93   11.26   0
  22  -8   2   13.21   10.38   0
  23 -14  -3    9.63    7.58   0
  23 -11   4   -6.18   11.24   0
  23 -10  -1    0.72    7.65   0
  23  -9   0   -7.26   10.02   0
  24 -12   4    3.14    9.91   0
  24 -11  -1   18.71    9.60   0
  25 -11   0   -7.81   10.48   0
  25 -11   2   -6.46    7.84   0
  27 -13   0    9.23    9.83   0
 -21 -12   5   -5.01    8.02   0
 -20 -11   5   -0.61    8.18   0
 -19  -6   1  253.70    7.68   0
 -16 -15  -5    0.99    8.79   0
 -14  -7   5    3.90    9.34   0
 -14  -3   1   -1.80    6.63   0
 -13  -3   0   28.24   10.07   0
 -13  -3   2   23.99    8.92   0
 -12  -3   3  208.37    8.18   0
 -10  -5   5    7.70    9.98   0
  -9 -10   7   -0.03   10.27   0
  -9  -7   6    2.89   10.08   0
  -9  -3   4  125.56    7.70   0
  -9  -2   3  142.02   10.27   0
  -6  -9   7    5.25   10.09   0
  -5 -13  -6   28.56   12.33   0
  -4  -2   4   63.40    9.58   0
  -3   0   1   -3.28   16.94   0
   5   0   1    7.60   20.14   0
   6  -9  -5   14.45    9.55   0
   6  -6  -4   79.90   10.19   0
   7 -13  -6   77.98    9.21   0
   9  -1   0   15.86   15.48   0
  10  -1   1  298.35   15.40   0
  11 -15  -6    1.06    9.75   0
  12  -2   0  140.93    8.41   0
  13  -6  -3   69.14   10.05   0
  13  -2   1   77.72   10.56   0
  15  -5  -2   10.25    8.90   0
  15  -4  -1  193.64    7.75   0
  15  -3   2    3.77    9.36   0
  17 -14  -5   18.24    9.49   0
  17  -8  -3  162.17   10.79   0
  18 -15  -5    5.17   11.47   0
  19  -6  -1  271.06    9.51   0
  19  -6   3  133.37   10.59   0
  20  -8   4    6.53   10.35   0
  20  -7  -1   85.97    7.17   0
  20  -6   0  449.64   10.37   0
  20  -6   2   44.77   10.79   0
  21  -7   0    3.03    7.37   0
  23 -11  -2   11.45    7.15   0
  24 -12  -2    2.81    7.51   0
  25 -13  -2   -4.64    9.96   0
  25 -10   1   11.95   10.19   0
  26 -14  -2    7.87   10.76   0
  26 -11   1    1.81   10.16   0
 -26 -15  -1   -3.15    8.63   0
 -26 -14   2   -5.02   10.01   0
 -25 -14  -1   -7.44    9.27   0
 -25 -13   2    0.75    9.86   0
 -25 -12   1    5.84    7.67   0
 -24 -14  -2   -3.79    8.46   0
 -24 -11   1    5.30    6.63   0
 -23 -13  -2    1.61    9.13   0
 -23 -13   4   -0.55   10.21   0
 -23 -10   1  -11.86    8.61   0
 -22 -12   4    9.93   10.03   0
 -20 -10   4    6.81   10.13   0
 -18  -6   0 1259.69   12.44   0
 -18  -6   2   15.82    8.29   0
 -17  -6   3    7.37    6.53   0
 -15  -4   1  192.06    9.84   0
 -14 -10  -4   -2.19   10.99   0
 -13  -5   4    3.38    8.93   0
 -13  -4   3   20.27    9.03   0
 -11  -2   1  221.63    8.87   0
 -10  -2   0 1764.19   19.50   0
 -10  -2   2   57.01   10.25   0
  -7  -1   0   12.91   15.06   0
  -7  -1   2  145.54   14.27   0
  -4  -9   7  -10.08   12.40   0
  -4  -1   3  148.28   12.42   0
   0 -12  -6    2.28    9.56   0
   0   0   2    1.02   15.74   0
   2 -12  -6    2.77    7.71   0
   4 -12  -6    8.57   10.02   0
   6  -2  -2   19.29   14.11   0
   8  -9  -5   -4.67    9.92   0
  11 -10  -5   48.37    9.02   0
  11  -7  -4  467.62   11.03   0
  11  -2  -1  237.23   12.28   0
  11  -2   3  377.20   13.93   0
  14 -16  -6   17.18   10.01   0
  15 -12  -5   13.36    9.43   0
  15  -3   0   11.18    6.58   0
  16 -13  -5   16.11   10.58   0
  18  -5   3  334.21   12.64   0
  19  -7  -2  108.13    9.81   0
  19  -7   4  125.94   10.51   0
  19  -5   0   10.41    9.40   0
  19  -5   2  963.73   13.05   0
  21 -13  -4    1.77    9.69   0
 -24 -13   3    0.12    6.93   0
 -24 -12   2    7.72    7.57   0
 -23 -12  -1   -0.62    9.64   0
 -23 -12   3   11.96    9.69   0
 -23 -11   0    2.40    9.89   0
 -21 -17  -4    3.22    7.49   0
 -21 -10   3   16.73    9.99   0
 -21  -9   0   18.82    9.17   0
 -20 -13   5   41.32   10.73   0
 -20  -9  -1    8.74    9.83   0
 -20  -9   3   16.65   10.14   0
 -20  -8   0  296.32   10.19   0
 -20  -8   2  131.20    9.21   0
 -19  -8  -1   53.00    8.77   0
 -19  -8   3  106.56    9.16   0
 -18 -11   5   16.10   10.74   0
 -16  -5   1   12.32    9.46   0
 -15 -11   6   14.27    8.45   0
 -14  -6   4  373.88   10.37   0
 -14  -4   0   14.78    9.39   0
 -14  -4   2  420.76   10.41   0
 -10  -4   4   58.37    9.98   0
  -8  -5   5  -11.92    8.56   0
  -7 -10   7   -0.82   10.29   0
  -7  -7   6    6.41    9.40   0
  -7  -3   4   25.10   10.13   0
  -5  -4  -3   31.01   20.45   0
  -2 -12  -6   -1.84   10.82   0
  -2  -2   4 1301.12   16.64   0
   1  -8  -5   63.42    8.45   0
   3  -8  -5    7.17    8.08   0
   4   0   0  663.19   22.96   0
   8  -6  -4    6.24    6.72   0
   9  -4  -3    3.43    9.46   0
  11  -3  -2 1033.96   11.42   0
  11  -3   4   46.51   11.46   0
  12 -14  -6   20.49    8.94   0
  12  -5  -3  431.47    9.15   0
  13 -15  -6   11.87    7.70   0
  14  -3  -1   10.55    6.68   0
  14  -3   3   32.53   10.22   0
  16  -3   1    1.76    7.15   0
  18  -6  -2    5.41    9.06   0
  18  -6   4   62.35   10.81   0
  18  -4   0  232.65   10.12   0
  18  -4   2   61.92    9.02   0
  19 -11  -4   33.37    9.52   0
  20 -12  -4   15.88    6.76   0
  20  -9  -3   27.33    9.79   0
  20  -5   1  391.58    9.99   0
  21 -10  -3   32.98   10.20   0
  21 -10   5   10.07   12.04   0
  24 -13  -3   -0.66    7.98   0
  24  -9  -1   17.93   10.03   0
  25 -10   3   -3.05    9.24   0
  25  -9   0   -3.02    8.71   0
  26 -11  -1    6.11   10.07   0
  26 -11   3   14.69    9.23   0
  26 -10   0    6.55    9.57   0
  27 -12  -1   10.36   11.62   0
 -26 -15   1    0.38    6.79   0
 -25 -14   1   -0.67    9.60   0
 -21 -14  -3   12.00    8.67   0
 -21 -10  -1   35.78    6.37   0
 -20 -16  -4    1.01    8.10   0
 -20 -13  -3    3.14    8.05   0
 -19 -15  -4    8.69    7.49   0
 -19 -12   5    3.25    7.69   0
 -17  -6   1  230.00    9.77   0
 -14  -6  -2    3.16    8.87   0
 -14  -5   3   27.01    8.91   0
 -12  -7   5   -3.16    9.07   0
 -12  -3   1   38.14    9.54   0
 -10  -8  -4    6.70    9.94   0
 -10  -3  -1  950.49   15.99   0
 -10  -3   3   27.24    6.42   0
  -8 -11   7   21.74   10.52   0
  -7  -3  -2  454.96   19.03   0
  -3  -4   5   48.26    9.79   0
  -2  -9   7    7.83   10.21   0
  -2  -6   6   37.83   10.23   0
  -2  -1   3  510.86   14.71   0
  -1  -8  -5   65.38    9.98   0
   1  -5  -4   14.96    9.50   0
   2  -3  -3   49.82   11.54   0
   3  -5  -4  107.87   11.16   0
   4  -3  -3  539.73   13.57   0
   4   0   2 1475.41   49.58   0
   5  -8  -5   10.58    8.28   0
   6  -9   7    9.63   15.24   0
   6  -6   6   -3.02   15.11   0
   8 -12  -6   96.15   11.02   0
   8  -1  -1  341.91   16.51   0
  10  -9  -5    8.95    9.96   0
  10  -6  -4  162.15    9.91   0
  11 -13  -6   12.54   10.48   0
  11  -1   0    1.29   12.01   0
  14  -8   6   74.83   15.84   0
  14  -4   4    2.16    8.62   0
  14  -2   0  320.26   11.03   0
  14  -2   2    3.09    9.24   0
  15 -15  -6    4.39    9.09   0
  17 -12  -5    7.49    9.30   0
  17  -9  -4  164.82    9.49   0
  17  -5  -2   83.78    8.88   0
  17  -4  -1   40.52    6.82   0
  17  -4   3   39.73    8.93   0
  18 -13  -5   -2.02    9.73   0
  19 -14  -5    4.32    7.97   0
  19  -8  -3  104.23    7.61   0
  19  -4   1  194.27   10.09   0
  20  -9   5   -0.51    9.97   0
  22  -8  -2   46.22    8.57   0
  22  -7  -1  292.65   10.72   0
  22  -7   3   11.64    9.26   0
  23  -8   3    0.30    9.95   0
  23  -7   0   -4.58    9.06   0
  24 -10  -2   12.13    6.72   0
  24  -9   3    1.92    7.88   0
  24  -8   2  105.67    9.71   0
  25 -11  -2   -1.38    7.54   0
  25  -9   2    5.28    7.61   0
  26 -12  -2   -0.01    7.69   0
  27 -11   2   -7.13    7.48   0
  28 -12   0    5.90    8.09   0
 -26 -16   0   -2.28    7.19   0
 -25 -15   0   17.90    9.34   0
 -24 -15   3   10.75    9.89   0
 -24 -14   2   16.79    9.95   0
 -24 -13   1   35.69    7.04   0
 -23 -12   1   13.98    9.85   0
 -22 -11   1   27.75    9.56   0
 -21 -13   4   17.00   10.14   0
 -20 -12   4    1.60   10.03   0
 -19 -11   4   27.30    9.43   0
 -19  -8   1   48.15    9.13   0
 -18  -7   1   83.26    8.93   0
 -17  -9   4  154.89    9.42   0
 -16  -8   4  257.76    8.11   0
 -16  -6   2  568.05   10.62   0
 -15  -7  -2   39.98    9.11   0
 -15  -6   3   37.42    8.82   0
 -15  -5   0   18.70    6.50   0
 -14  -9   5    5.24    9.77   0
 -13 -11   6   11.65   10.68   0
 -13  -8   5   36.52    8.68   0
 -12 -10   6   65.16    9.57   0
 -11  -5   4  124.19    7.07   0
 -11  -3   0  149.23   11.75   0
 -11  -3   2  992.81   11.11   0
  -9 -15  -6   28.64   16.44   0
  -9 -12   7   20.57   10.18   0
  -9  -6   5   14.65    9.60   0
  -9  -2   1  166.87   14.27   0
  -8  -8   6   -2.60   10.11   0
  -8  -5  -3   24.97   10.35   0
  -6  -1   1  293.41   16.60   0
  -5 -10   7    3.43    9.97   0
  -5  -7   6   19.23    9.12   0
  -5  -3   4  107.05   11.14   0
  -5  -1   2   91.82   14.30   0
   0  -9   7   -3.33    9.59   0
   0  -6   6  144.64   12.20   0
   0  -3  -3   -4.68   13.04   0
   0  -2   4  634.06   14.32   0
   2  -9   7    8.29   12.67   0
   3 -16  -7    5.96    8.35   0
   3 -11  -6   31.70    9.82   0
   4  -9   7   -8.11   13.75   0
   5  -5  -4   -2.87    9.71   0
   6  -3  -3  179.76   10.63   0
   6   0   0 4352.79   30.58   0
   7  -8  -5   92.31    9.54   0
   7   0   1   -2.62   14.03   0
  11  -4  -3   39.25    9.09   0
  11  -1   2   31.17   10.30   0
  12  -9  -5   15.43    8.11   0
  12  -1   1  334.03   11.90   0
  13  -3  -2   43.80    9.10   0
  13  -2  -1   78.40    9.77   0
  14 -14  -6  -12.71   10.73   0
  14  -5  -3   33.25    9.22   0
  15  -2   1   54.70    9.28   0
  16  -8  -4  271.18   10.57   0
  16  -3  -1   11.25    9.23   0
  17  -5   4  120.28   12.12   0
  17  -3   0    4.83    7.05   0
  18 -10   6   16.36   11.32   0
  18  -7  -3   24.05    7.33   0
  19  -8   5   25.17   11.65   0
  20  -5  -1  417.22    9.96   0
  21 -11  -4   69.65    9.63   0
  21  -7  -2  123.20    9.73   0
  21  -6  -1   28.12    7.34   0
  21  -6   3   35.57    9.98   0
  21  -5   0   14.08    9.67   0
  22 -12  -4   10.60    9.85   0
  22  -8   4   39.74   12.63   0
  22  -6   2  109.05    9.56   0
  23 -13  -4   13.84   10.48   0
  23  -9   4   32.78    9.54   0
  24 -11  -3    8.36   10.07   0
  24 -10   4   -3.57   10.28   0
  24  -7   1    0.78    9.86   0
  25 -12  -3   15.61   10.90   0
  25  -8   1   -2.99    9.54   0
  26  -9   1    5.38    7.82   0
  27 -10   1   33.30    7.02   0
  28 -11   1   91.56    7.74   0
 -24 -15  -1   20.06    8.34   0
 -23 -14   3    2.13    7.42   0
 -23 -13   0    4.11    8.96   0
 -23 -13   2   15.52    8.46   0
 -22 -14  -2   26.74    9.01   0
 -22 -12   2   23.66    9.55   0
 -21 -12   3   14.63    9.15   0
 -21 -10   1   49.59    6.48   0
 -20  -9   1   18.41    7.03   0
 -17 -12   5   -2.62   10.01   0
 -16 -11   5   49.41    9.97   0
 -16  -7   3  154.34    6.88   0
 -16  -6   0  116.08    9.36   0
 -15 -13   6    0.35   10.64   0
 -15 -10   5   34.38    9.62   0
 -15  -6  -1   31.35    9.85   0
 -14 -12   6   17.07    6.98   0
 -13  -4   1  387.57   10.46   0
 -12  -7  -3   29.84    8.72   0
 -11 -12  -5  164.81   12.78   0
 -11  -4   3   31.96    6.52   0
 -10  -7   5   11.33    9.63   0
  -9  -9   6  137.05   10.23   0
  -8  -4   4   63.34    6.93   0
  -8  -2   2 1080.07   13.11   0
  -6 -11   7   12.81    9.25   0
  -3 -10   7    8.59   12.06   0
  -1  -5  -4   15.01   10.73   0
  -1  -4   5   20.90   10.36   0
  -1   0   1    1.63   18.61   0
   1 -16  -7   11.18    9.39   0
   1 -11  -6   36.09   10.07   0
   2  -6   6   37.73   11.84   0
   2  -2   4 1271.26   21.32   0
   4  -6   6   31.88   12.80   0
   4  -2   4   71.15   15.86   0
   5 -11  -6   36.12    8.99   0
   7 -11  -6   80.58   11.08   0
   7  -5  -4   58.42    9.70   0
   8  -3  -3  516.37   11.57   0
   8  -1   3   14.95   11.45   0
   9  -8  -5    5.25    9.55   0
  10 -12  -6   57.25    9.78   0
  10  -2  -2   67.43   10.17   0
  10  -1  -1  293.88   14.15   0
  12  -6  -4   12.22    9.54   0
  13 -13  -6   -7.57   10.05   0
  13  -2   3    4.86   11.35   0
  15 -10  -5   45.51    9.78   0
  15  -7  -4   61.02    9.90   0
  16  -4  -2   43.48    6.77   0
  17  -6  -3   14.97    6.45   0
  18  -3   1   41.76    9.38   0
  19  -9  -4  110.93    9.68   0
  19  -4  -1  175.53    9.30   0
  20 -10  -4  -11.31   10.02   0
  20  -6  -2   37.38    7.42   0
  20  -5   3   12.00    9.01   0
  20  -4   0  872.47   11.77   0
  21  -8  -3    1.25    8.84   0
  21  -7   4    2.13   11.24   0
  21  -5   2  206.76   10.41   0
  22  -5   1  357.04    9.91   0
  23 -10  -3   52.84    7.39   0
  26  -9  -1   -5.10   10.47   0
 -25 -16   1   14.80    7.43   0
 -24 -15   1   14.46    9.34   0
 -23 -14  -1   -8.98    7.17   0
 -22 -13  -1   -4.15    9.20   0
 -22 -12   0    4.46    6.75   0
 -21 -13  -2   -4.18    7.20   0
 -21 -12  -1   27.64    9.06   0
 -21 -11   0  -12.72    8.75   0
 -20 -12  -2    3.68    8.76   0
 -20 -11   3   25.71    6.77   0
 -20 -10   0   11.51    9.07   0
 -20 -10   2   43.20    6.09   0
 -19 -11  -2   65.61    9.65   0
 -19 -10   3   12.71    6.30   0
 -19  -9   0   31.83    9.06   0
 -19  -9   2   48.17    7.03   0
 -18 -10  -2   45.71    9.74   0
 -18  -8   0   55.95    8.95   0
 -17  -9  -2   31.13    8.17   0
 -17  -8  -1   33.08    8.86   0
 -17  -7   0   -2.22    6.57   0
 -16  -7  -1   25.73    9.38   0
 -14  -5   1   58.24    8.85   0
 -13  -7   4   48.14    8.71   0
 -12  -5   3  424.96   11.01   0
 -11  -9  -4  123.53   11.04   0
 -11  -4  -1 1916.99   17.85   0
 -10 -10   6   -2.80    9.34   0
  -8  -3   3  514.80   10.89   0
  -8  -2   0   31.71   14.13   0
  -7 -12   7    1.53   10.92   0
  -6  -8   6   -8.34    9.41   0
  -5  -2   3  127.83   10.86   0
  -5  -1   0   15.88   16.00   0
  -4 -12  -6    5.85   12.39   0
  -3  -7   6   21.49    8.82   0
   0  -1   3   -3.97   11.42   0
   6   0   2   53.33   17.76   0
   8   0   0 1613.14   20.38   0
   9 -11  -6    6.20   10.60   0
   9  -5  -4   26.71    9.30   0
   9   0   1    2.58   13.58   0
  11  -8  -5   29.94    9.13   0
  12 -12  -6   -0.59   10.09   0
  13  -4  -3   10.65    8.87   0
  13  -1   0    2.88    6.74   0
  14  -9  -5    0.13    9.87   0
  15  -3  -2   11.72    8.81   0
  15  -2  -1   46.54    8.76   0
  16 -14  -6    8.09    9.78   0
  16  -3   3   10.23    9.13   0
  16  -2   0  114.72    7.14   0
  18 -11  -5   24.78   10.55   0
  18  -8  -4    3.81    9.66   0
  18  -7   5  107.04   13.30   0
  19 -12  -5   14.47    7.34   0
  20  -4   2   20.31    9.53   0
  24  -8  -2   99.14    9.78   0
  24  -7  -1    1.34    7.39   0
  25  -9  -2    5.48    6.96   0
  25  -7   0    7.93    9.78   0
  26 -10  -2   58.79    7.62   0
  26  -9   3   41.38   11.22   0
  26  -8   0   79.13    7.61   0
  26  -8   2    3.29   10.88   0
  27 -11  -2    6.87    6.90   0
  27  -9   0   -8.08    7.16   0
  28 -10   0    1.74    7.83   0
  28 -10   2    7.09    9.86   0
 -25 -17   0    6.82    6.49   0
 -24 -17  -1    7.02   10.07   0
 -24 -16   0  131.09    9.69   0
 -24 -16   2   16.32    8.01   0
 -23 -17  -2    9.93    9.90   0
 -23 -16   3   10.09    8.30   0
 -23 -15   2   33.14    9.50   0
 -23 -14   1   16.74    9.33   0
 -21 -16  -3   31.58    8.29   0
 -21 -15   4   70.62    8.12   0
 -20 -18  -4   -1.28    7.06   0
 -20 -15  -3    5.88    8.59   0
 -20 -14   4   14.35    9.73   0
 -20 -11  -1    4.67    8.51   0
 -19 -17  -4   21.36    9.14   0
 -19 -13   4    4.70    9.23   0
 -19 -10  -1   25.76    8.73   0
 -18  -9  -1   15.72    7.97   0
 -16 -17  -5   51.63    9.73   0
 -15 -16  -5    7.75    8.78   0
 -15  -6   1   21.38    9.50   0
 -14 -15  -5    4.10    9.89   0
 -14  -8   4   57.89    7.04   0
 -13 -14  -5   23.81    9.61   0
 -13  -8  -3   78.33    8.25   0
 -13  -6   3   82.09    9.02   0
 -13  -5   2   54.57    8.64   0
 -12 -13  -5   -0.45    8.98   0
 -12 -12   6  -11.24   10.29   0
 -12  -9   5   16.49    8.85   0
 -12  -4   0  277.90    8.43   0
 -10 -16  -6   18.52   13.06   0
  -9  -5   4   37.22    6.60   0
  -8 -13   7   -3.41    9.85   0
  -7  -6   5    1.36    6.13   0
  -4 -11   7   45.44    9.47   0
  -4  -5   5  109.16    9.66   0
  -3  -8  -5    3.75   11.22   0
  -3  -3   4    4.20    8.75   0
  -1 -16  -7    5.95    8.87   0
  -1 -11  -6   25.71   10.83   0
  -1 -10   7   -2.23   10.13   0
   1  -4   5   35.77   10.28   0
   2  -7  -5   48.05    9.72   0
   4 -15  -7   19.51    9.21   0
   4  -7  -5   13.59    8.56   0
   6 -15  -7   -4.57    9.64   0
   6  -7  -5   -1.68    8.92   0
   8  -7  -5   95.92   10.79   0
  10  -3  -3   22.83    6.50   0
  11  -5  -4  137.41    9.13   0
  12  -2  -2   14.84    6.77   0
  12  -1  -1  324.82   11.32   0
  13  -3   4   92.42   11.38   0
  13  -1   2   33.74    9.58   0
  14  -6  -4  366.90   10.31   0
  14  -1   1   46.60    6.99   0
  15 -13  -6    0.09   10.56   0
  16  -4   4   54.88   12.15   0
  16  -2   2   23.11    9.47   0
  17 -10  -5   50.29    9.43   0
  17  -2   1   72.58    9.37   0
  18  -4  -2   77.34    9.37   0
  18  -3  -1   27.64    8.96   0
  19  -4   3  257.66   10.89   0
  19  -3   0    6.18    6.65   0
  20  -6   4    8.05    9.74   0
  22  -6  -2  112.11    8.93   0
  22  -5  -1  349.22   10.58   0
  23 -11  -4    3.55   10.91   0
  23  -5   0    9.28    8.90   0
  24 -12  -4    6.34    7.64   0
  24  -7   3   85.21   10.28   0
  24  -6   0  100.06    7.33   0
  24  -6   2    5.56    9.93   0
  25 -10  -3   23.01    9.20   0
  25  -8   3    0.14    6.95   0
  25  -7   2   17.33    7.20   0
  26 -11  -3    5.92   10.13   0
  26  -7   1    6.22    9.01   0
  28  -9   1   25.15   11.14   0
 -23 -16  -1   40.11    9.36   0
 -22 -15   3   76.15    7.38   0
 -22 -13   1   -5.22    7.02   0
 -21 -14   3    8.27    8.83   0
 -21 -12   1   39.49    8.52   0
 -20 -11   1   21.87    9.49   0
 -19 -14  -3   26.79    8.53   0
 -19 -10   1   27.35    9.80   0
 -18 -16  -4   15.40    8.70   0
 -18 -15   5   13.81    9.74   0
 -18 -12   4   15.20    7.00   0
 -17 -14   5   27.17   10.26   0
 -17 -11   4   -5.72    7.02   0
 -16 -13   5   16.02   10.07   0
 -16 -10   4   10.97    6.63   0
 -16  -7   1   21.71    8.44   0
 -15 -12   5   12.77    9.91   0
 -14 -14   6   -9.22    9.61   0
 -14  -9  -3   -2.24    7.88   0
 -14  -7   3    4.73    8.63   0
 -14  -6   2   14.94    9.16   0
 -13 -13   6    2.35    7.08   0
 -13 -10   5   14.16    9.41   0
 -13  -5   0    7.45    9.02   0
 -12 -10  -4   47.38    9.76   0
 -11 -17  -6   69.08   12.78   0
 -10  -6   4  168.27    9.14   0
  -9  -4   3   -1.22    8.96   0
  -9  -3   2   36.79    7.20   0
  -8  -7   5   85.55    9.78   0
  -7  -9   6   -1.44    8.98   0
  -7  -7  -4   -2.87   14.84   0
  -6  -4   4   32.94    9.05   0
  -4  -8   6   43.17   10.60   0
  -3  -1   2   66.42   13.59   0
  -1  -7   6   60.75    9.73   0
   1 -10   7   10.29   11.83   0
   2 -15  -7    1.81    8.94   0
   3  -4   5   43.78   13.38   0
   3  -1  -2   56.26   14.85   0
   4 -10  -6   -1.61    9.68   0
   5  -1  -2   81.10   11.11   0
   6 -10  -6   22.12    9.17   0
   7  -1  -2  147.14   14.05   0
   8   0   2  328.40   17.54   0
  10  -7  -5    4.12    8.73   0
  10  -1   3    9.52   10.88   0
  10   0   0  610.31   12.74   0
  11 -11  -6   32.63    9.39   0
  11   0   1   -0.38   11.64   0
  12  -3  -3  192.29   10.19   0
  13  -8  -5   32.66    8.73   0
  14 -12  -6    4.90    9.36   0
  14  -5   5   31.15   12.21   0
  15  -4  -3   84.25    6.85   0
  15  -1   0    1.81    9.03   0
  16  -9  -5   65.75    9.87   0
  18  -5  -3  318.82   10.38   0
  18  -2   0   25.24    9.25   0
  20  -8  -4  -10.44    8.45   0
  20  -3   1  249.66    9.89   0
  21  -9  -4   -4.76    6.92   0
  21  -5  -2  190.92   10.22   0
  21  -4  -1   72.66    9.52   0
  22  -9   5    1.68   10.00   0
  22  -4   0   13.27    9.76   0
  23  -8  -3    9.86    9.73   0
  23  -6   3   79.38    9.76   0
  23  -5   2   21.00    9.90   0
  25  -9   4   -2.78   10.43   0
  25  -6   1   19.79    9.97   0
  27  -8  -1   13.29    9.95   0
  28 -10  -2   14.93    9.15   0
  28  -9  -1   21.98   10.95   0
 -24 -17   1   20.94    7.91   0
 -22 -15  -1   -2.83    9.19   0
 -22 -14   0    9.30    8.48   0
 -21 -15  -2   -1.72    9.02   0
 -21 -13   0   -1.83    9.46   0
 -20 -16   4   -8.95   11.20   0
 -20 -12   2   28.40    8.41   0
 -19 -12   3  125.62    7.11   0
 -19 -11   2   50.28    9.49   0
 -18 -11   3   68.72    8.33   0
 -18 -10   2   43.71    9.75   0
 -17 -15  -4  122.31    8.46   0
 -17 -10   3   34.66    9.26   0
 -17  -9   2   23.02    8.62   0
 -16  -9   3   41.16    8.49   0
 -16  -8   2   -6.90    9.42   0
 -15  -8   3   45.35    6.39   0
 -15  -7   2   42.94    6.56   0
 -14  -6   0  267.19    9.64   0
 -13 -11  -4   72.57    9.81   0
 -12  -5  -1   60.97    7.28   0
  -9  -8   5    8.07    9.84   0
  -8 -10   6   67.35    9.24   0
  -7  -2   1   76.06   13.27   0
  -6 -13   7    7.53   10.40   0
  -6  -3   3  168.64   10.29   0
  -6  -2   2   18.08   12.55   0
  -5  -6   5    3.16    8.60   0
  -3  -2   3   47.08   11.42   0
  -2 -11   7    4.83    9.31   0
  -2  -5   5    6.04   11.05   0
   0  -7  -5   -0.15    9.35   0
   2 -10  -6    5.41    8.94   0
   2  -1   3  515.60   20.90   0
   4  -4  -4  300.73   10.46   0
   5   0  -1   -2.16   11.42   0
   6  -4  -4   29.69    9.88   0
   7  -4   5   11.16   19.22   0
   7   0  -1   -1.70   11.08   0
   8  -2   4   36.75   24.51   0
   9 -10   7   -0.89   16.48   0
   9  -1  -2  168.03   11.59   0
  10 -10  -6    2.22    8.21   0
  12   0   0  179.61   10.91   0
  13 -11  -6    6.79   10.40   0
  13  -5  -4    9.96    6.08   0
  14  -2  -2    5.86    6.67   0
  14  -1  -1   43.49    9.47   0
  15  -8  -5   51.35    9.38   0
  15  -2   3   66.97    9.53   0
  16 -12  -6   11.69   10.58   0
  16  -6  -4   60.34    6.71   0
  16  -1   1   37.22    9.44   0
  17  -6   5   57.10   12.07   0
  17  -2  -1   70.71    6.54   0
  18  -3   3   18.71    8.93   0
  19 -10  -5   78.82    9.77   0
  19  -7  -4  136.54    9.44   0
  19  -5   4    6.55    9.38   0
  20  -4  -2   35.04    9.17   0
  20  -3  -1  266.16    8.80   0
  21  -8   5    9.31   11.82   0
  21  -6  -3   31.36    9.10   0
  21  -3   0   -2.93    8.16   0
  22  -5   3   36.15    9.71   0
  22  -4   2  133.10    9.36   0
  23  -7   4   20.22   11.44   0
  24  -8   4   35.04    9.98   0
  24  -5   1   32.18    7.72   0
  25  -7  -2   24.81    9.52   0
  25  -6  -1   22.24   10.18   0
  26  -7  -1   15.41    7.11   0
  27  -9  -2   10.85    7.24   0
  27  -7   0    3.32   10.30   0
  28  -8   0   -5.99    7.03   0
  29  -9   0   15.31    7.37   0
 -24 -19  -1   14.33    8.02   0
 -24 -18   0  102.05    7.38   0
 -23 -19  -2  -10.88    8.64   0
 -23 -17   2   32.61    7.44   0
 -23 -16   1   67.47    7.02   0
 -22 -17   3   18.28    7.26   0
 -22 -16   2   35.12    9.75   0
 -22 -15   1    0.94    9.23   0
 -21 -18  -3   -2.11    9.59   0
 -21 -16   3   31.59    9.96   0
 -21 -14  -1   24.63    9.36   0
 -20 -14  -2    5.06    9.89   0
 -20 -12   0   33.50    9.13   0
 -19 -15   4    8.35    9.94   0
 -19 -13  -2    8.39    8.40   0
 -19 -11   0    2.11    9.37   0
 -16 -14  -4    2.79    7.51   0
 -16  -8   0  277.22    9.99   0
 -15 -13  -4   33.25    8.15   0
 -14 -12  -4   90.95    8.85   0
 -13  -6  -1    3.83    9.05   0
 -10 -12   6   72.65    9.59   0
 -10  -9   5   23.51    9.39   0
 -10  -5   3  118.04    7.07   0
 -10  -4   2  169.19    7.39   0
  -9 -11   6   -9.37    6.74   0
  -9  -6  -3   50.01    9.55   0
  -9  -3   0   95.46    9.98   0
  -8  -4  -2  285.46   12.84   0
  -8  -3  -1  269.83   13.08   0
  -7  -5   4   65.59    9.75   0
  -5  -9   6   11.86    9.78   0
  -4  -1   1   60.14   11.42   0
  -2  -3  -3   46.87   16.19   0
  -1  -3   4 1409.63   18.15   0
   0 -15  -7   -2.69    8.55   0
   1  -7   6   65.00   11.25   0
   2  -4  -4   71.90    9.96   0
   3 -14  -7   -2.80    9.45   0
   3 -10   7    0.83   11.12   0
   3   0  -1    6.32   11.76   0
   5 -14  -7   31.00    8.59   0
   5 -10   7    9.15   12.71   0
   5  -4   5  113.09   15.40   0
   5  -2  -3  124.32   10.87   0
   7 -14  -7    6.65    9.20   0
   7  -2  -3  159.42   10.53   0
   9  -2  -3  135.93   10.01   0
   9   0  -1    6.06    9.65   0
  10  -4  -4   58.07    9.13   0
  10   0   2  813.43   15.07   0
  11  -1  -2   32.49    9.83   0
  12 -10  -6   64.16    8.73   0
  12  -7  -5    9.02    6.87   0
  13   0   1    2.36    9.25   0
  14  -3  -3   51.54    7.13   0
  15 -11  -6    7.45    9.23   0
  15  -5  -4   43.31    9.50   0
  15  -1   2    7.25    9.60   0
  16  -8   6    6.00   14.34   0
  16  -2  -2   14.65    8.62   0
  17  -4  -3   43.04    6.21   0
  18  -9  -5   -9.78    9.53   0
  18  -6  -4   64.08    8.27   0
  18  -2   2    6.22    9.37   0
  19  -2   1   16.63    7.12   0
  20  -5  -3    7.41    9.28   0
  22 -11  -5   -0.47    9.26   0
  23  -4   1   30.47    6.60   0
  24 -10  -4   -0.20    7.96   0
  24  -6  -2   20.02    6.86   0
  24  -5  -1   51.89    7.45   0
  25  -8  -3    3.26    9.89   0
  25  -5   0   52.11    9.91   0
  26  -9  -3   54.75   10.22   0
  26  -6   0   -2.51    6.66   0
  27  -8   3    2.17   10.01   0
  27  -7   2   14.01   10.00   0
  28  -8   2   -5.37    9.72   0
  29  -8   1    8.85    8.87   0
 -24 -19   1   -2.92    6.98   0
 -23 -17   0   53.82    6.79   0
 -21 -15   2   11.31    9.08   0
 -20 -13  -1   13.55    6.46   0
 -19 -19  -4   -1.72    7.77   0
 -19 -12  -1   34.18    8.89   0
 -18 -11  -1   24.28    9.26   0
 -17 -16   5  103.20    8.76   0
 -17 -11  -2   34.76    9.23   0
 -17  -9   0    1.37    6.37   0
 -16 -15   5    0.12   10.21   0
 -16 -12   4   74.21    9.13   0
 -16 -10  -2   32.82    8.86   0
 -15 -14   5   23.51    9.93   0
 -15  -9  -2   71.35    8.82   0
 -14 -13   5   28.22    9.44   0
 -14 -10   4   88.19    9.27   0
 -14  -8  -2   73.79    9.57   0
 -14  -7  -1  121.05    9.32   0
 -13 -15   6    3.36    7.50   0
 -13 -12   5   14.34    9.73   0
 -12 -14   6   12.87    7.00   0
 -12  -5   1   63.87    6.94   0
 -11 -10   5   59.28    8.95   0
 -11  -6   3  614.89   11.61   0
 -11  -5   2  109.18    9.56   0
  -6 -10   6   22.18    9.70   0
  -6  -7   5    4.50    8.17   0
  -4  -4   4  307.37   10.49   0
  -3 -16  -7    1.02   10.04   0
  -3 -12   7    1.22    9.43   0
  -2  -8   6   -2.53    8.53   0
   0 -11   7    6.85    9.13   0
   0 -10  -6    2.52    8.42   0
   1  -1  -2 8763.01   48.18   0
   3  -2  -3   50.50   11.48   0
   5  -6  -5    3.42    8.48   0
   7 -10   7    8.44   12.93   0
   7  -9  -6   -3.60    8.89   0
   7  -6  -5   -1.40    8.27   0
   9  -6  -5   12.17    9.23   0
  11  -2  -3  377.85   10.29   0
  11   0  -1   -4.41    7.86   0
  12  -4  -4   13.33    9.21   0
  12  -1   3   66.60   11.46   0
  13  -1  -2   24.66    9.16   0
  14 -10  -6   54.50    9.82   0
  14  -7  -5    8.34    8.62   0
  14   0   0    4.12    9.13   0
  15  -3   4   20.41   10.41   0
  16  -3  -3    4.51    9.41   0
  16  -1  -1   34.30    9.56   0
  17  -1   0    0.76    6.98   0
  18  -4   4   62.07   10.82   0
  19  -2  -1   18.92    9.62   0
  20  -7   5    1.76   10.39   0
  20  -2   0  187.38    9.65   0
  21 -10  -5   21.17   10.94   0
  21  -7  -4    3.36    9.16   0
  21  -4   3   22.59    8.91   0
  22  -8  -4   44.67    7.42   0
  22  -6   4    7.98    9.67   0
  22  -3   1   47.95   10.00   0
  23  -6  -3   83.47    9.36   0
[truncated: 152,716 more chars]
