# Supplementary material for: Crystal structure and Hirshfeld surface analysis of 4,4′-di­meth­oxy­biphenyl-3,3′,5,5′-tetra­carb­oxy­lic acid dihydrate
Source: Acta Crystallogr E Crystallogr Commun. 2024 Mar 26;80(Pt 4):413–7. doi: 10.1107/S2056989024002305 (PMC10993599; doi:10.1107/S2056989024002305)
Supplement: Supplementary file 2 [file e-80-00413-Isup2.hkl]

#
# h,k,l, Fc-squared, Fo-squared, sigma(Fo-squared), status flag
#
data_I
_shelx_title ' H09_01 in I4(1)cd'
_shelx_refln_list_code          4
_shelx_F_calc_maximum      409.80
_exptl_crystal_F_000      1776.00
_reflns_d_resolution_high  0.7970

loop_
 _space_group_symop_operation_xyz
 'x, y, z'
 '-x+1/2, -y+1/2, z+1/2'
 '-y, x+1/2, z+1/4'
 'y+1/2, -x, z+3/4'
 'x, -y, z+1/2'
 '-x+1/2, y+1/2, z'
 '-y, -x+1/2, z+3/4'
 'y+1/2, x, z+1/4'
 'x+1/2, y+1/2, z+1/2'
 '-x+1, -y+1, z+1'
 '-y+1/2, x+1, z+3/4'
 'y+1, -x+1/2, z+5/4'
 'x+1/2, -y+1/2, z+1'
 '-x+1, y+1, z+1/2'
 '-y+1/2, -x+1, z+5/4'
 'y+1, x+1/2, z+3/4'

_cell_length_a    24.0686
_cell_length_b    24.0686
_cell_length_c     6.4468
_cell_angle_alpha  90.000
_cell_angle_beta   90.000
_cell_angle_gamma  90.000

_shelx_F_squared_multiplier     1.000

loop_
 _refln_index_h
 _refln_index_k
 _refln_index_l
 _refln_F_squared_calc
 _refln_F_squared_meas
 _refln_F_squared_sigma
 _refln_observed_status
   4   5  -7         28.65        110.39        83.54 o
   3   6  -7        795.16        907.79       131.57 o
   5   6  -7        980.01        803.22        87.56 o
   2   7  -7       1556.78       1316.53        88.24 o
   4   7  -7        103.67         55.90        74.88 o
   6   7  -7        110.06        129.45        89.50 o
   1   8  -7        104.92         72.80        85.45 o
   3   8  -7          7.88         87.82        97.33 o
   5   8  -7         17.26         48.04       121.14 o
   7   8  -7        184.80        254.02        93.53 o
   2   9  -7          2.46       -144.87       105.54 o
   4   9  -7          8.19         15.94       101.65 o
   6   9  -7        153.80        171.96        87.71 o
   8   9  -7        411.69        503.17        79.81 o
   1  10  -7        173.98        241.23        90.45 o
   3  10  -7         83.38         33.19        95.01 o
   5  10  -7        280.92        195.38        88.84 o
   7  10  -7        117.99         85.93        91.16 o
   9  10  -7         88.99        140.64        77.78 o
   2  11  -7          6.19         54.56        73.80 o
   4  11  -7        749.04        801.01        95.55 o
   6  11  -7         98.47        136.18        77.21 o
   8  11  -7        364.00        464.16        91.87 o
  10  11  -7       1033.13        975.66        91.72 o
   1  12  -7         90.77         70.80        59.60 o
   3  12  -7         54.84         54.07       120.30 o
   5  12  -7        301.44        152.28        93.91 o
   7  12  -7          7.75        -49.34       101.52 o
   9  12  -7        327.21        284.51       101.83 o
   2  13  -7         59.64         48.37        69.68 o
   4  13  -7        302.23        182.50       104.46 o
   6  13  -7        124.37         58.12       107.61 o
   1  14  -7        198.73        117.85        73.59 o
   3  14  -7        108.38         51.99       100.42 o
   5  14  -7        592.59        353.60       114.08 o
   2  15  -7         40.60         76.54        65.76 o
   1   3  -6        452.45        364.26       137.89 o
   3   3  -6      18683.50      18683.76       178.77 o
   2   4  -6       1784.38       2042.62       104.88 o
   1   5  -6       2294.47       2368.07       102.57 o
   3   5  -6         10.07         16.83        86.92 o
   5   5  -6        303.73        316.62       109.93 o
   0   6  -6       2608.23       2463.19       127.63 o
   2   6  -6        637.55        682.44        87.14 o
   4   6  -6        647.87        721.95        98.88 o
   1   7  -6       1176.85       1217.65        66.54 o
   3   7  -6        268.57        278.89        74.11 o
   5   7  -6        142.31        243.68        78.12 o
   7   7  -6        451.07        621.21        93.03 o
   0   8  -6         29.63       -166.43       110.95 o
   2   8  -6         45.79         59.16        57.98 o
   4   8  -6        720.81        802.68        66.93 o
   6   8  -6         16.74        155.83        96.23 o
   1   9  -6        860.15        957.88        68.20 o
   3   9  -6        677.98        565.43        87.05 o
   5   9  -6        277.89        269.84        76.24 o
   7   9  -6         70.40         -7.25        82.35 o
   9   9  -6       2152.58       2207.65       219.68 o
   0  10  -6        103.33         61.50        92.34 o
   2  10  -6          0.87         20.23        60.68 o
   4  10  -6        131.86        113.85        78.61 o
   6  10  -6        360.74        359.22        97.18 o
   8  10  -6       1090.96       1082.39       106.05 o
   1  11  -6        499.11        580.72        58.87 o
   3  11  -6        700.89        537.10        63.82 o
   5  11  -6        638.86        622.33        78.33 o
   7  11  -6       1432.26       1555.98        79.81 o
   9  11  -6          3.11         10.66        77.32 o
  11  11  -6        511.76        629.61       120.17 o
   0  12  -6        129.06         95.81        78.35 o
   2  12  -6          0.39         -2.19        55.49 o
   4  12  -6         41.93         71.50        59.01 o
   6  12  -6        517.50        506.94       118.80 o
   8  12  -6       1627.97       1624.50        78.37 o
  10  12  -6       1252.30       1215.24        75.94 o
   1  13  -6        282.08        258.56        76.63 o
   3  13  -6         57.75        191.68        62.90 o
   5  13  -6        767.06        720.70        92.27 o
   7  13  -6       1609.01       1404.73        96.89 o
   9  13  -6       1022.71       1045.09        76.62 o
  11  13  -6        146.72        249.91        76.65 o
  13  13  -6         86.96        139.35       270.70 o
   0  14  -6         98.60        185.43       114.91 o
   2  14  -6        373.58        437.62        72.21 o
   4  14  -6        273.79        286.29        84.53 o
   6  14  -6       1654.26       1581.41        96.92 o
   8  14  -6       1553.17       1631.23        80.64 o
  10  14  -6        997.04        953.53       104.71 o
  12  14  -6         49.89        182.07        73.11 o
   1  15  -6         41.46         23.31        69.07 o
   3  15  -6        414.24        402.44        88.48 o
   5  15  -6        572.93        625.84        61.19 o
   7  15  -6        175.19         21.20        73.56 o
   9  15  -6       1045.29        655.84        89.43 o
  11  15  -6         27.35         58.94        73.39 o
  13  15  -6         10.93        135.72        79.46 o
   0  16  -6        234.73        220.72        97.90 o
   2  16  -6         42.29        247.67        80.13 o
   4  16  -6        177.42        391.07        99.08 o
   6  16  -6         84.51         68.18        70.17 o
   8  16  -6        195.85        110.91        65.75 o
  10  16  -6        418.40        378.50        81.85 o
  12  16  -6        439.82        258.77        97.43 o
   1  17  -6        661.51        684.27        82.43 o
   3  17  -6       1126.21        412.08       106.24 o
   5  17  -6        465.56        485.05        71.06 o
   7  17  -6        597.16        554.91        86.14 o
   9  17  -6        761.27        688.80        78.59 o
  11  17  -6       1728.05       1374.38        98.67 o
   0  18  -6        678.26        462.80       118.50 o
   2  18  -6        279.41        330.67        78.90 o
   4  18  -6        126.74        106.64        72.38 o
   6  18  -6         14.52         -1.93        60.21 o
   8  18  -6        527.21        394.35        78.44 o
   1  19  -6        810.62        672.84        90.06 o
   3  19  -6       1090.86       1107.11        90.97 o
   5  19  -6        250.58        225.85        66.82 o
   7  19  -6          6.37         69.85        62.20 o
   0  20  -6       2357.25       2159.96       403.68 o
   2  20  -6        742.36        812.54       148.59 o
   1   2  -5        626.23        622.97        77.62 o
   2   3  -5       2286.05       2430.17        97.42 o
   1   4  -5        573.56        653.68        68.81 o
   3   4  -5        894.92        876.72        95.47 o
   2   5  -5        157.40        159.11        65.53 o
   4   5  -5       1961.06       1915.41        77.00 o
   1   6  -5       3996.23       4133.96        80.60 o
   3   6  -5       2398.70       2341.80        67.01 o
   5   6  -5         22.19         -4.92        76.56 o
   2   7  -5        760.55        805.70        57.80 o
   4   7  -5        166.26        163.49        79.42 o
   6   7  -5         66.76          1.27        77.02 o
   1   8  -5       1260.48       1150.70        62.23 o
   3   8  -5         49.27         -0.10        60.32 o
   5   8  -5         20.51         77.71        73.56 o
   7   8  -5       1486.19       1634.02        89.50 o
   2   9  -5       2153.12       2198.22        61.94 o
   4   9  -5        375.40        444.45        72.58 o
   6   9  -5        304.28        272.10        77.96 o
   8   9  -5         33.02         18.24        73.03 o
   1  10  -5         21.91        104.50        70.82 o
   3  10  -5         55.29         84.43        70.88 o
   5  10  -5        313.38        345.64        78.61 o
   7  10  -5        171.58        146.83        74.64 o
   9  10  -5        346.55        116.63        96.82 o
   2  11  -5        188.80        178.03        75.29 o
   4  11  -5        281.83        321.60        63.85 o
   6  11  -5       1165.25       1251.23        81.60 o
   8  11  -5        348.68        467.51        90.59 o
  10  11  -5        920.01        832.93       111.17 o
   1  12  -5        966.88       1114.53        77.98 o
   3  12  -5        105.65         81.36        56.22 o
   5  12  -5       1909.47       2049.86        70.08 o
   7  12  -5        103.74        105.38        65.07 o
   9  12  -5        281.14        301.15        66.72 o
  11  12  -5       3379.68       3420.52       150.93 o
   2  13  -5        572.50        560.27        57.11 o
   4  13  -5        330.42        306.14        61.33 o
   6  13  -5       1837.81       1882.99        63.10 o
   8  13  -5        634.81        631.02        79.71 o
  10  13  -5        551.57        668.27       130.00 o
  12  13  -5         24.03          3.02       101.49 o
   1  14  -5        559.42        512.58        58.97 o
   3  14  -5        147.75        171.47        59.84 o
   5  14  -5        544.65        555.47        51.94 o
   7  14  -5        138.94        136.04        74.93 o
   9  14  -5        156.90        -46.35        99.51 o
  11  14  -5       1247.25       1434.83       133.64 o
  13  14  -5        464.63        415.75       122.76 o
   2  15  -5        254.43        387.14        51.59 o
   4  15  -5        277.59        241.87        63.76 o
   6  15  -5        991.43       1038.63        82.76 o
   8  15  -5        888.42        875.50        93.87 o
  10  15  -5        679.30        703.14        73.93 o
  12  15  -5        224.18        144.80        95.78 o
  14  15  -5        248.08         85.16       105.41 o
   1  16  -5         56.78         99.91        52.98 o
   3  16  -5        318.11        312.79        59.05 o
   5  16  -5        500.44        495.16        61.84 o
   7  16  -5        318.11        295.48        80.98 o
   9  16  -5       1304.94       1213.96        99.41 o
  11  16  -5        929.37        984.80       125.76 o
  13  16  -5        198.42        152.53       100.19 o
  15  16  -5        358.62         72.14        85.28 o
   2  17  -5        132.60        163.34        64.33 o
   4  17  -5       1630.39       1740.56        70.10 o
   6  17  -5       1141.91       1053.97        65.90 o
   8  17  -5        889.34        921.78        71.65 o
  10  17  -5        815.74        806.08       113.85 o
  12  17  -5         49.92         -1.66        77.87 o
  14  17  -5        506.78        402.75        88.94 o
  16  17  -5       1863.28       1763.76       263.05 o
   1  18  -5         95.23         62.70        58.66 o
   3  18  -5        178.19        156.48        67.26 o
   5  18  -5        541.44        440.74        72.55 o
   7  18  -5       1988.72       2033.79        90.57 o
   9  18  -5        138.23        -16.67       102.89 o
  11  18  -5        163.30        303.18        80.59 o
  13  18  -5        103.44        -18.06        73.74 o
  15  18  -5        570.72        267.84       159.38 o
   2  19  -5        262.32        226.39        62.76 o
   4  19  -5        142.70         97.61        59.06 o
   6  19  -5         41.17        -27.35        59.03 o
   8  19  -5        464.48        284.48        91.74 o
  10  19  -5       1574.35       1546.75        99.01 o
  12  19  -5        360.58        394.00        71.02 o
  14  19  -5        267.68         85.82        82.38 o
   1  20  -5        320.67        215.45        56.59 o
   3  20  -5         15.32        -25.89        65.63 o
   5  20  -5        225.07         24.66        71.40 o
   7  20  -5         78.00        101.55        81.09 o
   9  20  -5         84.22         29.81        78.66 o
  11  20  -5         58.21        119.16        88.22 o
   2  21  -5       2215.04       2322.67        80.65 o
   4  21  -5       1137.30       1109.90        78.68 o
   6  21  -5         38.78         60.45        63.67 o
   8  21  -5         85.09        169.30        72.22 o
  10  21  -5        177.02        335.37        94.88 o
   1  22  -5        534.63        433.33        56.91 o
   3  22  -5         21.28         10.27        55.29 o
   5  22  -5        377.51        315.38        97.03 o
   7  22  -5         23.49         22.44        73.95 o
   2  23  -5       1424.60       1272.41        72.54 o
   4  23  -5        841.85        871.56        69.33 o
   0   2  -4      11486.75      11439.79       155.10 o
   2   2  -4      23196.85      23334.36       455.32 o
   1   3  -4      24469.32      25155.74       103.22 o
   0   4  -4      11356.39      11319.65       101.71 o
   2   4  -4       1189.71       1245.56        54.32 o
   4   4  -4       5274.09       5379.95       130.46 o
   1   5  -4        301.80        330.02        51.06 o
   3   5  -4       1960.27       1995.50        69.70 o
   0   6  -4        942.06        888.33        98.96 o
   2   6  -4       1320.92       1232.78        69.23 o
   4   6  -4        487.00        542.60        75.01 o
   6   6  -4       1262.38       1369.85       110.31 o
   1   7  -4       4424.21       4470.22        87.28 o
   3   7  -4        441.10        497.82        66.48 o
   5   7  -4       1021.84       1058.47        75.16 o
   0   8  -4      18454.81      18612.49       164.33 o
   2   8  -4        714.97        842.70        64.39 o
   4   8  -4       1149.47       1151.06        67.69 o
   6   8  -4        167.26         72.96        76.73 o
   8   8  -4        488.46        401.05       106.60 o
   1   9  -4         70.52         27.59        58.56 o
   3   9  -4       2124.66       2325.83        61.64 o
   5   9  -4        502.00        569.32        68.37 o
   7   9  -4       1446.41       1163.35       106.03 o
   0  10  -4       1263.38       1105.63        72.90 o
   2  10  -4        601.61        611.72        59.92 o
   4  10  -4       1033.96       1024.89        84.71 o
   6  10  -4       2941.57       2755.26        81.61 o
   8  10  -4        111.00        171.97        78.52 o
  10  10  -4       2409.79       1942.83       820.38 o
   1  11  -4       2449.99       2535.12        49.22 o
   3  11  -4        890.37        852.07        61.50 o
   5  11  -4       2201.03       2319.28        83.03 o
   7  11  -4       7834.84       8064.25       160.18 o
   9  11  -4       2198.40       2192.91        87.94 o
   0  12  -4        403.28        409.13        69.24 o
   2  12  -4         18.79         55.82        54.58 o
   4  12  -4        147.26         88.32        77.69 o
   6  12  -4        269.34        173.95        78.28 o
   8  12  -4        929.64        824.35       161.35 o
  10  12  -4        755.44        775.60        93.52 o
  12  12  -4       2122.42       2431.30       357.57 o
   1  13  -4        358.01        275.49        56.83 o
   3  13  -4       1562.51       1560.88        61.01 o
   5  13  -4        182.17        205.67        64.33 o
   7  13  -4        587.65        700.40        64.91 o
   9  13  -4        838.20        991.96        95.02 o
  11  13  -4       1416.50       1358.88        80.68 o
   0  14  -4        354.13        340.47        80.12 o
   2  14  -4        266.11        222.98        75.47 o
   4  14  -4         17.44          5.59        56.42 o
   6  14  -4       6405.12       6408.46        77.41 o
   8  14  -4        909.76        900.51        94.90 o
  10  14  -4       1572.59       1456.35       410.94 o
  12  14  -4       1847.33       1761.35        97.75 o
  14  14  -4        108.87        160.91        95.66 o
   1  15  -4         49.06         45.18        52.12 o
   3  15  -4        219.34        197.88        63.86 o
   5  15  -4        624.04        628.88        68.73 o
   7  15  -4       1031.00       1072.89        66.74 o
   9  15  -4        496.77        544.56        87.82 o
  11  15  -4       1698.86       1696.27        82.75 o
  13  15  -4        543.77        609.39        75.88 o
   0  16  -4        357.85        189.70        86.11 o
   2  16  -4         13.62         68.14        64.85 o
   4  16  -4        786.58        888.97        65.43 o
   6  16  -4        926.81        972.92        85.80 o
   8  16  -4       4527.22       4572.52        88.24 o
  10  16  -4        418.52        311.91        94.35 o
  12  16  -4       1020.10       1156.63        87.37 o
  14  16  -4         85.11        138.62        86.62 o
  16  16  -4       4348.40       4198.76       180.52 o
   1  17  -4       1113.37       1099.97        56.92 o
   3  17  -4          1.81         61.12        62.76 o
   5  17  -4       1992.02       2107.61        90.26 o
   7  17  -4        206.89        146.56        60.26 o
   9  17  -4       2814.87       2821.51        69.85 o
  11  17  -4         30.54         67.84        75.31 o
  13  17  -4       1582.47       1591.20        91.37 o
  15  17  -4       2245.86       2176.27        89.55 o
   0  18  -4        135.49        129.48        74.93 o
   2  18  -4        340.59        280.81        57.56 o
   4  18  -4        867.37        875.13        62.61 o
   6  18  -4       1103.48       1193.11        59.58 o
   8  18  -4        369.63        215.85        73.61 o
  10  18  -4        939.57       1111.33       106.97 o
  12  18  -4        242.77        346.52       130.60 o
  14  18  -4       2777.11       2632.65       105.73 o
  16  18  -4        257.59        244.09        91.48 o
  18  18  -4        501.81        521.71       122.16 o
   1  19  -4       2349.67       2443.10        58.00 o
   3  19  -4       3868.82       3894.59        69.62 o
   5  19  -4         23.42        -37.54        62.12 o
   7  19  -4       2331.02       2401.13        67.30 o
   9  19  -4       2058.75       2022.27       107.04 o
  11  19  -4        421.31        433.66       169.46 o
  13  19  -4        184.38        163.83       105.20 o
  15  19  -4         87.76         67.62        84.04 o
  17  19  -4        663.76        548.90        88.97 o
   0  20  -4       2445.55       2588.69        82.25 o
   2  20  -4       1030.61        961.32        62.03 o
   4  20  -4       3651.75       3662.75        68.03 o
   6  20  -4        176.95        199.34        68.38 o
   8  20  -4         37.09        -95.32        77.63 o
  10  20  -4         35.65        -73.70        86.70 o
  12  20  -4        109.76        262.32       100.90 o
  14  20  -4        107.78         59.64       125.01 o
  16  20  -4        102.26         90.30       118.03 o
   1  21  -4       1076.07        967.91        59.32 o
   3  21  -4        725.89        723.02        64.87 o
   5  21  -4       1384.74       1506.66        71.58 o
   7  21  -4         93.16         64.58        65.32 o
   9  21  -4         43.35        149.09        77.40 o
  11  21  -4       1090.61       1205.75        93.77 o
  13  21  -4         61.71         -0.11        91.39 o
  15  21  -4        840.14       1221.86       120.57 o
   0  22  -4        227.70        134.50        83.12 o
   2  22  -4       4344.45       4403.03        72.12 o
   4  22  -4       1196.69       1231.07        82.92 o
   6  22  -4        168.32        106.62        57.95 o
   8  22  -4        781.74        814.62        82.55 o
  10  22  -4         46.58         24.30        92.63 o
  12  22  -4          8.92         73.06        82.89 o
  14  22  -4        625.98        360.36       114.80 o
   1  23  -4        998.26        916.14        59.87 o
   3  23  -4        392.72        507.28        64.92 o
   5  23  -4       2423.07       2597.00        76.95 o
   7  23  -4        337.49        427.05        70.32 o
   9  23  -4        437.99        419.38       110.15 o
  11  23  -4         78.58         92.26        78.31 o
   0  24  -4        346.68        370.87        78.90 o
   2  24  -4        397.95        336.28        68.96 o
   4  24  -4       1074.89       1056.72        82.98 o
   6  24  -4        280.99        253.92        60.90 o
   8  24  -4        625.24        746.53        87.12 o
  10  24  -4        131.74         68.72        78.11 o
   1  25  -4         14.08        -79.09        52.73 o
   3  25  -4         19.80         40.76        66.76 o
   5  25  -4        226.62        284.44        65.24 o
   7  25  -4        171.10         73.24        66.85 o
   0  26  -4        708.16        540.06       102.89 o
   2  26  -4         92.51        159.40        57.94 o
   1   2  -3       8539.75       8892.58        86.95 o
   2   3  -3        732.43        897.48        76.62 o
   1   4  -3       2471.48       2646.35        74.36 o
   3   4  -3       9267.01       9377.01       100.46 o
   2   5  -3       2075.18       2141.44        79.75 o
   4   5  -3        748.45        663.94        76.90 o
   1   6  -3        597.41        636.07        69.68 o
   3   6  -3       3321.22       3187.23       107.39 o
   5   6  -3          9.59          7.11        69.27 o
   2   7  -3       2762.64       2846.77        79.40 o
   4   7  -3       1220.34       1124.75        80.75 o
   6   7  -3        209.04        171.50        66.07 o
   1   8  -3        178.04        215.64        54.75 o
   3   8  -3       9066.24       9344.44        83.86 o
   5   8  -3        549.13        460.81        61.51 o
   7   8  -3        108.68        115.90        74.48 o
   2   9  -3       2438.39       2446.47        81.94 o
   4   9  -3        102.00         49.33        59.66 o
   6   9  -3        861.79        843.01        66.81 o
   8   9  -3       2185.72       2273.35        94.28 o
   1  10  -3        204.93        143.41        55.21 o
   3  10  -3        348.59        433.96        53.39 o
   5  10  -3       2494.27       2314.45        60.05 o
   7  10  -3        217.08        354.50        85.30 o
   9  10  -3       1015.90       1089.42        82.77 o
   2  11  -3       6988.53       6875.34        70.41 o
   4  11  -3        693.43        720.59        56.17 o
   6  11  -3      10602.53      10491.60       134.19 o
   8  11  -3       4535.37       4656.20        93.56 o
  10  11  -3         92.20        156.29        71.42 o
   1  12  -3       1245.06       1175.26        57.72 o
   3  12  -3       3435.03       3565.96        71.73 o
   5  12  -3       7624.90       7774.52        86.85 o
   7  12  -3        527.36        551.50        61.79 o
   9  12  -3        381.43        402.58       114.88 o
  11  12  -3         56.50          3.42        68.36 o
   2  13  -3        181.03        116.61        69.41 o
   4  13  -3        200.91        157.87        66.05 o
   6  13  -3       1197.84       1277.67        54.23 o
   8  13  -3       1440.00       1457.95        56.66 o
  10  13  -3       2620.44       2586.48        72.33 o
  12  13  -3       3898.04       4017.67        87.45 o
   1  14  -3       1837.00       2030.75        68.27 o
   3  14  -3        807.90        801.81        57.89 o
   5  14  -3        480.64        537.87        57.68 o
   7  14  -3        101.06        130.82        59.69 o
   9  14  -3         27.17        -17.19        77.13 o
  11  14  -3       1860.00       1658.27        75.04 o
  13  14  -3        235.09        352.92        87.79 o
   2  15  -3       1195.41       1259.44        59.20 o
   4  15  -3       1499.22       1500.76        68.05 o
   6  15  -3        608.30        570.69        66.98 o
   8  15  -3        895.54        909.26        62.55 o
  10  15  -3        199.07        273.98        64.21 o
  12  15  -3        946.37        964.51        75.11 o
  14  15  -3       1046.46       1025.73        75.04 o
   1  16  -3        175.22        137.04        61.77 o
   3  16  -3         88.59         59.98        67.29 o
   5  16  -3        173.49        175.28        69.88 o
   7  16  -3       2829.36       2957.86        60.85 o
   9  16  -3        842.17        868.38        61.07 o
  11  16  -3        979.01       1083.62        98.84 o
  13  16  -3         48.98         83.21        77.01 o
  15  16  -3       6863.97       6574.22        94.23 o
   2  17  -3         23.02          4.63        65.54 o
   4  17  -3        693.94        681.83        52.73 o
   6  17  -3        247.40        248.88        48.70 o
   8  17  -3       2919.34       2778.57        76.34 o
  10  17  -3        565.26        417.22        80.90 o
  12  17  -3        150.71        255.66        69.06 o
  14  17  -3        786.69        843.60        70.90 o
  16  17  -3         64.41        174.67        59.83 o
   1  18  -3        720.07        756.78        66.94 o
   3  18  -3        366.56        333.02        58.80 o
   5  18  -3       5796.10       5844.89        67.98 o
   7  18  -3        645.58        583.45        52.87 o
   9  18  -3        699.67        723.09        64.99 o
  11  18  -3        966.20        943.69        98.38 o
  13  18  -3        728.10        667.35        77.89 o
  15  18  -3       2748.62       2560.47        73.89 o
  17  18  -3        673.25        716.11        68.10 o
   2  19  -3         14.99        102.23        57.46 o
   4  19  -3       4682.64       4724.46        64.67 o
   6  19  -3       2636.77       2601.45        79.69 o
   8  19  -3       1796.74       1711.38        69.80 o
  10  19  -3        200.78        204.10        58.28 o
  12  19  -3       2124.49       1989.28       159.61 o
  14  19  -3        393.70        436.04        71.33 o
  16  19  -3        488.73        393.07        68.82 o
  18  19  -3       1316.61       1482.70        81.53 o
   1  20  -3        238.38        165.23        60.81 o
   3  20  -3         52.06         16.40        49.93 o
   5  20  -3        182.51        216.75        68.74 o
   7  20  -3       1652.66       1424.01        55.54 o
   9  20  -3        533.55        495.46        64.17 o
  11  20  -3        401.02        474.64        75.49 o
  13  20  -3         19.03         67.06        65.30 o
  15  20  -3         69.49         28.45        66.52 o
  17  20  -3        173.36        454.47        63.86 o
  19  20  -3        371.77        370.82       108.68 o
   2  21  -3        333.18        286.72        51.60 o
   4  21  -3        427.75        323.38        57.51 o
   6  21  -3        851.59        793.76        52.21 o
   8  21  -3        120.46         52.92        58.87 o
  10  21  -3        401.96        446.72        61.07 o
  12  21  -3        325.31        265.15        69.33 o
  14  21  -3        144.36         85.53        72.56 o
  16  21  -3        515.44        457.62        82.96 o
  18  21  -3         30.36        -73.00        70.80 o
   1  22  -3       3217.68       3171.58        59.66 o
   3  22  -3       5605.81       5400.55        83.66 o
   5  22  -3        587.54        658.82        54.86 o
   7  22  -3        222.50        293.18        62.07 o
   9  22  -3        647.14        670.81        59.42 o
  11  22  -3        255.17        224.42        71.40 o
  13  22  -3        188.09         49.07        75.07 o
  15  22  -3       1416.42       1877.73       194.34 o
  17  22  -3        203.42        108.16       101.28 o
   2  23  -3        372.36        395.54        54.79 o
   4  23  -3       2122.85       2089.12        59.88 o
   6  23  -3       1551.58       1530.78        55.84 o
   8  23  -3        114.97         50.47        65.99 o
  10  23  -3        700.25        881.82        64.75 o
  12  23  -3        107.01        131.81       112.47 o
  14  23  -3        156.80        200.38        67.41 o
  16  23  -3        168.09        207.84        82.27 o
   1  24  -3        113.82         71.43        58.14 o
   3  24  -3        169.81        106.52        72.58 o
   5  24  -3        213.88        287.18        56.03 o
   7  24  -3       1391.13       1408.86        61.45 o
   9  24  -3        214.04        353.65        65.58 o
  11  24  -3         47.07         71.39        71.07 o
  13  24  -3         28.75         89.93        66.07 o
   2  25  -3        101.89         77.09        52.14 o
   4  25  -3        339.29        330.84        53.78 o
   6  25  -3       1367.57       1457.47        63.35 o
   8  25  -3         33.16         -8.37        64.15 o
  10  25  -3         97.52        298.43        68.86 o
  12  25  -3         96.02        136.20        70.11 o
   1  26  -3        171.82        335.09        60.79 o
   3  26  -3        570.30        577.95        65.45 o
   5  26  -3        723.22        848.48        67.39 o
   7  26  -3        513.77        631.61        59.77 o
   9  26  -3        821.82        901.44        73.80 o
   2  27  -3        123.97        195.81        57.09 o
   4  27  -3         73.73        107.91        60.25 o
   6  27  -3        288.82        282.43        60.37 o
   1  28  -3        238.17        265.41        51.77 o
   1   1  -2     147945.62     154147.80       875.12 o
   0   2  -2     167938.28     167646.45      1753.94 o
   1   3  -2       1255.29       1021.98        94.93 o
   3   3  -2      17611.34      15898.81       223.60 o
   0   4  -2      26678.89      26245.45       196.24 o
   2   4  -2       2845.11       2569.74       121.74 o
   1   5  -2       1560.90       1655.49        93.50 o
   3   5  -2      13247.37      12725.41       131.19 o
   5   5  -2       7536.96       7146.76       132.70 o
   0   6  -2        800.37        715.93       141.27 o
   2   6  -2        459.73        360.86        94.87 o
   4   6  -2      12516.08      11672.00       121.29 o
   1   7  -2       2261.00       2448.66       103.92 o
   3   7  -2       8700.88       8258.82       107.79 o
   5   7  -2       2616.66       2537.38        68.79 o
   7   7  -2       1299.53       1219.79       109.41 o
   0   8  -2       5942.19       6013.85       142.01 o
   2   8  -2      19261.85      19227.29       130.56 o
   4   8  -2       5279.99       5146.59        69.41 o
   6   8  -2       6707.83       6963.85        92.91 o
   1   9  -2       2827.56       2919.48        71.81 o
   3   9  -2        440.84        553.05        59.93 o
   5   9  -2       4328.12       4138.87        62.33 o
   7   9  -2       6550.34       7176.48        77.65 o
   9   9  -2       6826.29       6983.92       109.32 o
   0  10  -2      14434.98      14321.54       144.44 o
   2  10  -2       1079.63       1180.07        61.88 o
   4  10  -2       3202.35       2867.83        64.27 o
   6  10  -2        688.48        662.33        50.40 o
   8  10  -2       1283.19       1197.12        75.81 o
   1  11  -2        648.28        521.67        60.44 o
   3  11  -2      17475.89      18368.33       111.01 o
   5  11  -2       1989.55       2096.39        55.25 o
   7  11  -2       1409.24       1545.14        56.02 o
   9  11  -2       1982.99       2116.33        69.26 o
  11  11  -2       5966.11       6204.23       122.75 o
   0  12  -2        184.43        245.97        70.56 o
   2  12  -2        329.34        347.89        53.13 o
   4  12  -2        472.53        443.29        49.21 o
   6  12  -2       9858.81       9638.26        73.18 o
   8  12  -2       3486.83       3935.89        77.62 o
  10  12  -2       2229.81       2109.00        63.48 o
   1  13  -2        518.91        600.07        65.05 o
   3  13  -2        682.71        718.61        47.26 o
   5  13  -2        889.32        889.50        54.53 o
   7  13  -2        942.89       1013.47        59.33 o
   9  13  -2       1351.16       1335.01        65.83 o
  11  13  -2        590.51        605.16        87.95 o
  13  13  -2      10814.03      10332.15       155.73 o
   0  14  -2       1013.84        852.60        88.77 o
   2  14  -2         65.25         77.00        50.30 o
   4  14  -2       7707.52       7808.56        87.67 o
   6  14  -2        134.87        122.99        55.42 o
   8  14  -2       1393.86       1417.51        51.63 o
  10  14  -2       1270.13       1346.35        60.50 o
  12  14  -2       7277.50       7364.72        87.56 o
   1  15  -2         66.86         88.03        54.71 o
   3  15  -2        202.76        279.14        56.72 o
   5  15  -2         92.20         91.55        49.69 o
   7  15  -2        816.42        747.02        51.87 o
   9  15  -2       1299.20       1258.48        55.56 o
  11  15  -2        966.56        953.18        58.07 o
  13  15  -2       5898.39       5605.81        85.76 o
  15  15  -2       1025.52       1230.40        83.42 o
   0  16  -2       1345.94       1338.70        85.38 o
   2  16  -2        355.31        299.75        58.45 o
   4  16  -2       1075.12        960.24        49.14 o
   6  16  -2      10311.92      10179.88        87.34 o
   8  16  -2         54.60         77.36        52.05 o
  10  16  -2        506.09        613.19        51.94 o
  12  16  -2         11.31         26.52        71.20 o
  14  16  -2       8532.39       8447.77        94.36 o
   1  17  -2         19.69         15.68        57.33 o
   3  17  -2       2514.94       2554.46        69.13 o
   5  17  -2       1487.05       1519.58        50.00 o
   7  17  -2       5769.85       5695.12        75.31 o
   9  17  -2        447.05        410.35        46.12 o
  11  17  -2        688.82        613.04        71.71 o
  13  17  -2       2571.98       2513.32        83.74 o
  15  17  -2        348.90        414.49        62.66 o
  17  17  -2        234.85        304.39        99.67 o
   0  18  -2        401.99        476.67        91.22 o
   2  18  -2        221.81        250.37        58.29 o
   4  18  -2        999.03       1154.10        54.40 o
   6  18  -2        140.12        100.51        50.07 o
   8  18  -2       6024.40       5725.94        73.08 o
  10  18  -2        865.46        881.33        58.73 o
  12  18  -2        476.61        533.49        83.04 o
  14  18  -2       1807.48       1654.10        76.70 o
  16  18  -2       1928.54       1942.87        70.53 o
   1  19  -2       1162.21       1027.76        69.23 o
   3  19  -2       2675.92       2654.66        67.87 o
   5  19  -2      17067.75      16989.52       110.05 o
   7  19  -2       1977.00       1960.47        53.70 o
   9  19  -2        717.98        699.20        63.36 o
  11  19  -2       1154.52       1235.12        59.81 o
  13  19  -2         47.98        135.63        68.68 o
  15  19  -2        259.25         83.08        84.60 o
  17  19  -2        349.75        386.92        71.61 o
  19  19  -2       1603.16       1693.55       137.09 o
   0  20  -2        119.17        184.54        92.86 o
   2  20  -2       9324.89       9188.24       129.83 o
   4  20  -2        379.72        489.32        59.09 o
   6  20  -2        826.65        744.22        56.25 o
   8  20  -2       2156.78       2431.40        66.13 o
  10  20  -2        738.74        607.28        68.16 o
  12  20  -2        310.78        136.85        61.76 o
  14  20  -2         89.40        237.24        81.52 o
  16  20  -2        133.68         50.26        75.04 o
  18  20  -2        362.06        644.06        74.77 o
   1  21  -2        305.28        387.83        56.60 o
   3  21  -2       4433.76       4321.58        72.34 o
   5  21  -2       3802.24       3429.98        61.71 o
   7  21  -2       2006.13       2200.94        59.74 o
   9  21  -2        734.91        766.43        52.40 o
  11  21  -2        652.31        680.28        64.34 o
  13  21  -2        354.90        201.19        85.16 o
  15  21  -2         16.74        -21.61        73.00 o
  17  21  -2        886.98        823.95        75.50 o
  19  21  -2         33.71        126.33        86.36 o
   0  22  -2       4115.28       4094.40       113.92 o
   2  22  -2        281.41        247.38        57.29 o
   4  22  -2       2347.62       2539.57        55.62 o
   6  22  -2       1975.32       2045.55        62.27 o
   8  22  -2        671.25        728.31        65.81 o
  10  22  -2        876.79        930.67        56.59 o
  12  22  -2        249.51        216.16        62.98 o
  14  22  -2        485.75        329.11        72.45 o
  16  22  -2        575.67        844.93        86.82 o
  18  22  -2        917.25        900.34        88.15 o
   1  23  -2        580.21        638.30        64.65 o
   3  23  -2        644.29        689.22        58.95 o
   5  23  -2        509.49        478.62        53.98 o
   7  23  -2        435.14        337.52        73.25 o
   9  23  -2        107.69         87.53        60.33 o
  11  23  -2        196.87        183.06        49.51 o
  13  23  -2         74.67         96.27        86.79 o
  15  23  -2        462.22        595.32        70.66 o
  17  23  -2        363.73        331.10        68.57 o
   0  24  -2        888.21        616.06       125.44 o
   2  24  -2        779.50        788.79        58.27 o
   4  24  -2         76.66        -75.68        50.46 o
   6  24  -2        212.47        241.30        49.95 o
   8  24  -2       1752.01       1722.51        63.49 o
  10  24  -2         13.92          8.74        53.17 o
  12  24  -2         20.02         20.57        51.19 o
  14  24  -2         64.76         41.56        73.92 o
  16  24  -2        556.76        696.90        85.99 o
   1  25  -2        871.29        760.01        81.35 o
   3  25  -2        829.97        702.63        53.50 o
   5  25  -2        274.11        345.35        67.15 o
   7  25  -2        343.46        318.76        54.18 o
   9  25  -2         13.09         21.22        56.30 o
  11  25  -2         75.47        -96.79        64.52 o
  13  25  -2         90.90         -6.18        69.45 o
  15  25  -2        956.31       1085.78       109.42 o
   0  26  -2        816.37        615.35       148.59 o
   2  26  -2        642.35        728.52        61.16 o
   4  26  -2        190.50        212.18        53.42 o
   6  26  -2       1502.71       1419.30        70.16 o
   8  26  -2        116.80        105.45        62.02 o
  10  26  -2        828.82        897.26        59.61 o
  12  26  -2         18.50        -86.62        57.75 o
   1  27  -2        933.08        968.78        70.11 o
   3  27  -2        369.10        453.56        72.05 o
   5  27  -2        371.63        533.42        69.76 o
   7  27  -2        322.03        124.99        55.69 o
   9  27  -2         31.23         66.73        53.04 o
  11  27  -2         13.15        -23.12        53.47 o
   0  28  -2        860.22        665.36       159.14 o
   2  28  -2       1948.55       1999.74        76.93 o
   4  28  -2         79.43        123.02        63.34 o
   6  28  -2         42.23        101.53        76.29 o
   8  28  -2         24.27        104.41        63.17 o
   1  29  -2        570.34        678.65        57.81 o
   3  29  -2        495.88        514.74        54.61 o
   1   2  -1      26801.53      26556.24       201.42 o
   2   3  -1      48722.54      48579.36       632.11 o
   1   4  -1       1136.49       1163.79       121.42 o
   3   4  -1       3368.17       2786.64        95.07 o
   2   5  -1       1479.93       1427.88        91.31 o
   4   5  -1       2624.92       2455.91        81.64 o
   1   6  -1       5597.30       5200.27       101.04 o
   3   6  -1       4058.21       3656.88        88.13 o
   5   6  -1       3518.90       3311.91        86.70 o
   2   7  -1       1444.34       1221.22        82.55 o
   4   7  -1       1157.63        967.25        89.52 o
   6   7  -1       2498.43       2394.47        85.47 o
   1   8  -1       6019.63       5917.56       103.93 o
   3   8  -1       5167.12       5115.21        98.03 o
   5   8  -1      10661.89      10568.66       114.21 o
   7   8  -1       2852.93       2848.35        73.62 o
   2   9  -1       3028.60       3242.10        98.89 o
   4   9  -1       5065.86       5593.93        76.23 o
   6   9  -1       6622.91       6469.27        79.86 o
   8   9  -1      13665.05      13892.20       119.15 o
   1  10  -1       5166.41       5172.78        84.29 o
   3  10  -1      16009.42      17655.00       127.51 o
   5  10  -1       9057.09       9715.66        90.65 o
   7  10  -1       2956.55       3156.71        62.25 o
   9  10  -1        155.91        195.70        61.98 o
   2  11  -1       4209.80       4145.95        77.26 o
   4  11  -1      32606.67      34281.12       152.11 o
   6  11  -1       2691.34       2509.21        52.46 o
   8  11  -1       1668.48       1709.91        60.75 o
  10  11  -1       1432.77       1525.60        55.82 o
   1  12  -1       6116.49       5913.88        72.63 o
   3  12  -1        531.23        552.60        52.80 o
   5  12  -1        978.15       1044.66        52.26 o
   7  12  -1       1479.26       1390.42        49.58 o
   9  12  -1        844.20        922.92        54.18 o
  11  12  -1        203.04        124.87        60.17 o
   2  13  -1       1512.48       1432.25        54.94 o
   4  13  -1       6252.73       6813.84        71.97 o
   6  13  -1         56.35         29.30        52.50 o
   8  13  -1        922.13       1010.11        47.75 o
  10  13  -1       1248.97       1250.03        52.96 o
  12  13  -1       2058.46       2162.30        67.27 o
   1  14  -1        858.72        836.49        48.51 o
   3  14  -1         21.55         32.25        52.73 o
   5  14  -1       1035.84       1166.77        51.76 o
   7  14  -1       2003.40       2000.71        56.45 o
   9  14  -1       1053.62       1006.69        54.63 o
  11  14  -1       1270.11       1254.82        58.56 o
  13  14  -1       4213.73       4077.97        85.19 o
   2  15  -1        857.11        897.21        57.33 o
   4  15  -1       3193.45       3492.47        56.20 o
   6  15  -1        436.36        444.14        53.94 o
   8  15  -1       2269.17       2435.39        52.26 o
  10  15  -1        151.14         10.56        55.15 o
  12  15  -1       3203.15       3215.87        59.65 o
  14  15  -1       7102.47       7155.00        97.48 o
   1  16  -1        637.44        540.01        58.53 o
   3  16  -1        236.33        259.15        63.39 o
   5  16  -1        164.16        148.11        64.13 o
   7  16  -1        460.34        434.16        62.04 o
   9  16  -1        356.07        311.43        54.03 o
  11  16  -1       2738.57       2650.75        54.81 o
  13  16  -1       1164.34       1164.32        53.24 o
  15  16  -1       6326.45       5649.85        84.74 o
   2  17  -1       1117.24       1189.93        53.30 o
   4  17  -1        733.93        805.63        51.86 o
   6  17  -1       3903.27       4011.61        59.70 o
   8  17  -1        480.90        498.25        45.73 o
  10  17  -1        149.23        153.31        51.32 o
  12  17  -1       1868.06       1933.54        71.07 o
  14  17  -1       1783.51       1613.11        70.18 o
  16  17  -1       3675.68       3466.97        79.25 o
   1  18  -1       2081.18       2039.44        57.80 o
   3  18  -1        552.07        476.26        54.08 o
   5  18  -1       2507.69       2570.49        61.65 o
   7  18  -1       1564.18       1664.49        62.94 o
   9  18  -1        212.25        229.43        44.07 o
  11  18  -1        341.83        187.97        54.81 o
  13  18  -1         87.65         90.35        61.77 o
  15  18  -1        168.68        109.43        82.94 o
  17  18  -1        395.10        358.30        67.77 o
   2  19  -1        394.71        335.36        60.83 o
   4  19  -1       3141.74       3161.64        63.51 o
   6  19  -1       4601.85       4779.29        61.22 o
   8  19  -1        948.70        951.34        49.71 o
  10  19  -1        388.01        375.71        52.50 o
  12  19  -1        425.99        508.39        55.86 o
  14  19  -1       1121.67       1054.22        65.65 o
  16  19  -1        189.80        126.78        71.89 o
  18  19  -1        389.19        300.29        76.86 o
   1  20  -1       1534.65       1543.45        50.50 o
   3  20  -1       4601.35       4576.64        51.63 o
   5  20  -1       7080.94       7262.06        76.51 o
   7  20  -1       1380.69       1411.26        60.58 o
   9  20  -1        311.78        404.92        53.32 o
  11  20  -1        226.70        238.66        49.16 o
  13  20  -1        221.46        238.64        54.87 o
  15  20  -1        122.59         63.32        69.01 o
  17  20  -1        252.46        122.48        85.57 o
  19  20  -1       1939.25       2174.83        99.84 o
   2  21  -1        758.89        711.26        62.95 o
   4  21  -1       1171.67       1235.18        57.52 o
   6  21  -1        772.56        745.63        59.89 o
   8  21  -1       2770.13       2826.75        59.08 o
  10  21  -1        813.71        793.61        45.66 o
  12  21  -1        464.98        412.71        57.21 o
  14  21  -1         61.20        260.19        73.16 o
  16  21  -1        445.30        335.87        90.25 o
  18  21  -1        387.84        238.87        96.74 o
  20  21  -1        392.00        309.52       124.77 o
   1  22  -1        643.12        696.98        58.57 o
   3  22  -1        843.19        815.53        51.72 o
   5  22  -1       6417.15       6384.82        71.28 o
   7  22  -1       5478.98       5083.79        71.96 o
   9  22  -1        900.39        937.66        60.20 o
  11  22  -1        526.57        593.31        82.27 o
  13  22  -1          2.99         66.31        51.53 o
  15  22  -1        132.22         95.27        58.54 o
  17  22  -1        588.37        764.85        86.48 o
  19  22  -1       1310.19       1404.00        93.19 o
   2  23  -1       1120.48        960.69        66.99 o
   4  23  -1        556.14        466.25        55.44 o
   6  23  -1       1883.55       1826.15        59.70 o
   8  23  -1       1135.80       1075.13        62.12 o
  10  23  -1          5.11         36.32        56.31 o
  12  23  -1        303.71        118.89        64.27 o
  14  23  -1         51.58         38.54        66.32 o
  16  23  -1        803.12        769.43        80.11 o
  18  23  -1        376.93        133.96        86.94 o
   1  24  -1       1277.24       1365.36        59.10 o
   3  24  -1        747.62        722.18        54.69 o
   5  24  -1        707.74        788.77        51.57 o
   7  24  -1        283.93        245.52        52.05 o
   9  24  -1        319.77        356.16        48.97 o
  11  24  -1        132.44          0.72        68.10 o
  13  24  -1        639.52        579.54        67.92 o
  15  24  -1        221.72        209.22        57.54 o
  17  24  -1        405.97        201.69        81.41 o
   2  25  -1        109.05         39.74        51.89 o
   4  25  -1       1984.48       2022.85        57.35 o
   6  25  -1        432.22        363.73        60.13 o
   8  25  -1         21.52         -0.35        55.86 o
  10  25  -1        257.15        176.36        68.35 o
  12  25  -1         40.33         58.79        58.20 o
  14  25  -1          3.26         -0.49        63.85 o
  16  25  -1        140.71         -8.84        86.56 o
   1  26  -1        507.86        622.92        60.84 o
   3  26  -1         11.82         90.42        51.98 o
   5  26  -1        253.16        310.36        51.38 o
   7  26  -1        199.95        222.26        55.02 o
   9  26  -1         83.45          3.70        60.36 o
  11  26  -1         80.39         79.49        75.77 o
  13  26  -1        180.57         43.07        60.95 o
   2  27  -1        135.30        156.04        53.50 o
   4  27  -1        908.26        853.22        56.49 o
   6  27  -1        128.63        208.00        58.74 o
   8  27  -1        255.26        309.84        55.76 o
  10  27  -1        466.81        549.20        52.10 o
  12  27  -1         65.97        100.27        55.79 o
   1  28  -1        186.44        147.55        57.40 o
   3  28  -1        319.11        495.57        59.17 o
   5  28  -1         57.99        104.51        55.50 o
   7  28  -1        169.98        134.57        59.92 o
   9  28  -1        485.99        392.17        64.15 o
   2  29  -1        901.23       1046.20        57.44 o
   4  29  -1        558.30        547.35        77.11 o
   6  29  -1        353.55        410.49        53.60 o
   1   3   0         10.83         65.32       119.03 o
   0   4   0      11834.68      11465.61       179.94 o
   2   4   0       2927.06       2860.39       106.41 o
   4   4   0       6379.37       5995.22       134.19 o
   1   5   0        223.39        177.46        99.65 o
   3   5   0        590.03        453.99        88.70 o
   0   6   0      73300.89      76516.40       533.96 o
   2   6   0        519.99        566.35       101.21 o
   4   6   0       2656.32       2302.05        89.43 o
   6   6   0      54909.36      53758.35       312.20 o
   1   7   0        215.16        186.28        88.67 o
   3   7   0       1374.02       1301.53        87.18 o
   5   7   0         43.56         37.11        86.29 o
   0   8   0      29848.78      28559.81       219.66 o
   2   8   0        856.16        693.21        82.12 o
   4   8   0      52817.09      50792.11       249.60 o
   6   8   0       8432.57       8629.39        89.36 o
   8   8   0      18188.18      20776.65       125.61 o
   1   9   0        285.91        287.49        81.94 o
   3   9   0       1881.39       1694.26        78.07 o
   5   9   0         44.81        -51.42        73.45 o
   7   9   0          0.11         19.80        57.89 o
   0  10   0      11631.62      10867.30       137.36 o
   2  10   0      28085.83      31268.49       229.10 o
   4  10   0      17995.17      18425.68       125.23 o
   6  10   0       8462.56       8527.31        86.81 o
   8  10   0      12370.43      12956.09        75.44 o
  10  10   0      10343.78       9876.29        92.20 o
   1  11   0         18.19        -14.40        72.71 o
   3  11   0       2699.49       2764.38        73.01 o
   5  11   0       3600.50       3510.83        65.65 o
   7  11   0       2204.91       2083.52        59.71 o
   9  11   0        728.74        718.62        45.80 o
   0  12   0       2720.74       3158.49        91.00 o
   2  12   0       2746.63       2629.00        62.13 o
   4  12   0       4416.83       5190.60        64.55 o
   6  12   0       7320.62       7368.95        71.17 o
   8  12   0       7770.60       7896.21        69.47 o
  10  12   0        532.68        710.79        47.66 o
  12  12   0       4711.91       4182.21        79.80 o
   1  13   0        195.36        187.06        53.64 o
   3  13   0        547.28        563.62        58.62 o
   5  13   0         39.90        102.38        57.94 o
   7  13   0        532.37        410.33        51.65 o
   9  13   0        124.17         79.42        46.97 o
  11  13   0         13.15         18.15        50.73 o
   0  14   0        182.92        158.42        81.19 o
   2  14   0       5604.57       5468.23        62.89 o
   4  14   0        372.35        327.86        58.31 o
   6  14   0       5241.25       4887.90        56.26 o
   8  14   0       2031.25       2024.54        55.09 o
  10  14   0        558.67        627.99        49.70 o
  12  14   0        517.49        421.23        49.48 o
  14  14   0      49420.32      48061.84       526.93 o
   1  15   0          1.65         64.18        54.71 o
   3  15   0         15.26        127.57        48.01 o
   5  15   0        330.95        326.85        51.43 o
   7  15   0        433.67        404.84        52.69 o
   9  15   0        534.72        503.30        49.92 o
  11  15   0        199.78        168.48        47.00 o
  13  15   0       1390.35       1389.19        52.47 o
   0  16   0         47.80         95.61        78.71 o
   2  16   0       2233.95       2097.53        61.40 o
   4  16   0      13999.80      14185.26        92.84 o
   6  16   0       1921.70       1853.16        58.57 o
   8  16   0       4681.23       4745.41        71.00 o
  10  16   0        296.44        327.45        45.92 o
  12  16   0       6464.96       5923.92        61.43 o
  14  16   0       1479.47       1518.43        53.89 o
  16  16   0       7200.02       5793.40       114.42 o
   1  17   0         10.29          7.92        53.88 o
   3  17   0         42.56         39.19        56.53 o
   5  17   0         35.54         51.40        58.24 o
   7  17   0         23.09        -68.82        45.88 o
   9  17   0         11.75        -42.12        48.01 o
  11  17   0       1122.73       1095.69        55.17 o
  13  17   0       1095.74       1141.37        53.48 o
  15  17   0          0.20         61.94        59.74 o
   0  18   0        472.73        303.58        90.60 o
   2  18   0        529.30        549.81        55.84 o
   4  18   0       4752.97       4393.06        65.50 o
   6  18   0      22933.00      22476.49        78.53 o
   8  18   0        941.44        982.89        55.28 o
  10  18   0       1221.95       1248.67        61.76 o
  12  18   0       1150.49       1075.81        47.72 o
  14  18   0         26.12         12.64        61.17 o
  16  18   0         14.37          1.27        58.34 o
  18  18   0       4057.17       3560.27       132.36 o
   1  19   0          0.64         46.79        50.63 o
   3  19   0        171.52        159.94        52.00 o
   5  19   0        218.27        201.20        61.66 o
   7  19   0       2416.96       2410.61        63.65 o
   9  19   0        812.00        737.19        56.23 o
  11  19   0         52.16         56.74        59.72 o
  13  19   0          2.98         28.59        43.97 o
  15  19   0        133.76        139.67        49.83 o
  17  19   0        402.34        383.03        52.85 o
   0  20   0       7764.96       7463.41        99.17 o
   2  20   0       3503.90       3401.33        53.47 o
   4  20   0      16424.74      16012.24       105.83 o
   6  20   0       8097.19       7974.28        72.14 o
   8  20   0       5313.96       5209.37        61.30 o
  10  20   0         64.70        119.89        54.60 o
  12  20   0        515.37        525.17        49.85 o
  14  20   0       1654.92       1660.30        52.79 o
  16  20   0         15.04         21.13        60.11 o
  18  20   0        115.02         64.36        67.27 o
  20  20   0       1055.37       1064.40        97.99 o
   1  21   0          5.86         20.96        57.29 o
   3  21   0         93.82         97.42        50.08 o
   5  21   0        331.81        320.58        56.46 o
   7  21   0        210.41        157.63        53.24 o
   9  21   0        115.16        123.67        53.03 o
  11  21   0         47.41        -70.33        46.89 o
  13  21   0        165.27        176.21        48.71 o
  15  21   0         10.02         32.63        52.05 o
  17  21   0         79.59         28.10        54.51 o
  19  21   0        624.53        644.87        71.63 o
   0  22   0       3955.75       3977.09        90.84 o
   2  22   0       3913.11       3977.69        66.79 o
   4  22   0        501.24        380.70        60.49 o
   6  22   0        330.47        267.78        49.92 o
   8  22   0       5500.49       6139.20        70.95 o
  10  22   0       1522.28       1442.23        49.96 o
  12  22   0         25.04          7.30        44.71 o
  14  22   0         73.67         81.11        50.10 o
  16  22   0        325.97        201.14        56.31 o
  18  22   0       1163.55       1226.98        80.60 o
  20  22   0        200.25        277.00        74.24 o
   1  23   0        477.32        504.15        54.32 o
   3  23   0        911.97        988.03        61.96 o
   5  23   0         35.23         46.08        51.33 o
   7  23   0         32.52         20.45        52.39 o
   9  23   0         72.42         -3.63        57.17 o
  11  23   0          5.53         32.68        56.88 o
  13  23   0         38.59         67.88        48.43 o
  15  23   0          0.67         30.13        47.33 o
  17  23   0        879.00        874.08        76.69 o
  19  23   0         51.91         32.33        71.11 o
   0  24   0       5130.68       4940.01       108.42 o
   2  24   0        430.72        347.42        49.72 o
   4  24   0        129.66        154.94        52.93 o
   6  24   0       2148.11       1935.95        56.69 o
   8  24   0       1027.88        903.68        61.74 o
  10  24   0       1293.68       1228.02        69.13 o
  12  24   0        426.82        591.37        57.25 o
  14  24   0        568.16        729.08        55.60 o
  16  24   0       2389.21       2728.07        91.72 o
  18  24   0       1723.96       1848.92       125.34 o
   1  25   0         59.37        159.27        58.46 o
   3  25   0       1263.55       1206.59        51.70 o
   5  25   0       1160.03       1161.11        65.91 o
   7  25   0         11.23         34.29        55.71 o
   9  25   0          1.33        -71.95        55.97 o
  11  25   0          1.43        -80.35        53.57 o
  13  25   0        109.12        108.91        54.37 o
  15  25   0        187.20        283.13        72.04 o
   0  26   0       1146.70        776.79       107.27 o
   2  26   0        278.88        247.24        54.90 o
   4  26   0        137.16        -11.99        57.04 o
   6  26   0          0.17          4.45        46.31 o
   8  26   0       1490.23       1580.23        50.51 o
  10  26   0          5.31         32.04        53.24 o
  12  26   0         15.65        -72.28        54.46 o
  14  26   0        581.54        626.56        70.12 o
   1  27   0        109.17        -11.51        55.46 o
   3  27   0        163.97         97.05        61.07 o
   5  27   0        153.99        151.73        48.94 o
   7  27   0         15.63         40.25        50.09 o
   9  27   0          1.48        -84.07        63.53 o
  11  27   0        248.27        250.58        65.13 o
  13  27   0          9.11         11.96        48.27 o
   0  28   0       2281.66       2329.80       109.19 o
   2  28   0        651.90        533.52        64.27 o
   4  28   0         10.25         68.79        57.99 o
   6  28   0        137.99        115.15        59.31 o
   8  28   0         16.08        -24.48        58.54 o
  10  28   0         43.75        -99.98        66.65 o
   1  29   0        717.80        924.39        55.51 o
   3  29   0        287.84        442.04        60.89 o
   5  29   0         14.98         33.19        55.88 o
   7  29   0         19.82        -16.10        61.34 o
   0  30   0       5680.35       6340.43       154.15 o
   2  30   0       5786.21       6442.76        81.05 o
   1   2   1      26817.41      27539.13       157.51 o
   2   3   1      48719.32      47681.36       196.48 o
   1   4   1       1132.75       1143.51        95.53 o
   3   4   1       3372.76       2863.25        78.74 o
   2   5   1       1486.39       1433.51        95.03 o
   4   5   1       2631.39       2539.13        75.27 o
   1   6   1       5598.60       5303.18        98.45 o
   3   6   1       4060.53       3855.01        94.55 o
   5   6   1       3518.82       3378.50        74.64 o
   2   7   1       1443.68       1282.56        81.83 o
   4   7   1       1156.37        971.56        88.71 o
   6   7   1       2502.91       2457.80        73.61 o
   1   8   1       6016.59       5753.02        95.64 o
   3   8   1       5167.72       5229.01       100.39 o
   5   8   1      10669.91      10205.24       105.30 o
   7   8   1       2846.24       2811.21        59.65 o
   2   9   1       3025.94       3194.76        86.77 o
   4   9   1       5065.46       5548.11        84.82 o
   6   9   1       6616.69       6469.88        70.79 o
   8   9   1      13672.02      14497.86        69.28 o
   1  10   1       5165.16       5309.56        92.22 o
   3  10   1      16005.71      17165.17       113.94 o
   5  10   1       9061.37       9411.71        78.46 o
   7  10   1       2955.07       3111.41        58.05 o
   9  10   1        156.47        268.01        48.90 o
   2  11   1       4222.00       4102.88        69.26 o
   4  11   1      32616.44      34190.63       268.88 o
   6  11   1       2690.76       2544.37        49.06 o
   8  11   1       1665.91       1757.49        54.48 o
  10  11   1       1430.91       1630.62        53.10 o
   1  12   1       6113.06       5981.43        66.57 o
   3  12   1        528.95        647.67        57.45 o
   5  12   1        980.10       1089.63        55.19 o
   7  12   1       1478.27       1411.76        55.22 o
   9  12   1        843.75        949.72        44.52 o
  11  12   1        201.95        191.57        48.20 o
   2  13   1       1509.52       1461.78        60.67 o
   4  13   1       6251.31       6778.53        67.92 o
   6  13   1         56.95         40.32        48.13 o
   8  13   1        923.29        904.50        46.79 o
  10  13   1       1248.45       1249.18        59.37 o
  12  13   1       2058.23       2168.76        53.20 o
   1  14   1        860.34        820.76        54.53 o
   3  14   1         21.64         22.53        54.97 o
   5  14   1       1034.22       1140.44        49.21 o
   7  14   1       2003.65       2005.23        53.62 o
   9  14   1       1054.57       1059.61        49.00 o
  11  14   1       1268.97       1325.19        56.50 o
  13  14   1       4209.89       4013.86        57.23 o
   2  15   1        857.59        905.32        54.60 o
   4  15   1       3192.15       3397.49        58.82 o
   6  15   1        434.03        415.35        56.31 o
   8  15   1       2269.39       2370.62        53.84 o
  10  15   1        151.37        226.00        47.90 o
  12  15   1       3206.97       3047.35        63.17 o
  14  15   1       7105.61       7127.34        68.23 o
   1  16   1        635.23        578.73        55.33 o
   3  16   1        237.67        269.97        56.04 o
   5  16   1        163.83        236.01        61.22 o
   7  16   1        460.29        453.89        55.31 o
   9  16   1        355.04        366.20        45.97 o
  11  16   1       2733.63       2726.63        60.68 o
  13  16   1       1162.18       1107.65        48.74 o
  15  16   1       6329.24       5774.20        73.57 o
   2  17   1       1116.14       1276.48        57.82 o
   4  17   1        731.73        760.67        61.54 o
   6  17   1       3906.35       4064.77        57.72 o
   8  17   1        483.70        468.94        54.42 o
  10  17   1        150.62        193.86        47.53 o
  12  17   1       1869.15       1842.69        52.08 o
  14  17   1       1781.21       1673.26        65.71 o
  16  17   1       3675.18       3481.99        61.07 o
   1  18   1       2080.45       2024.59        63.49 o
   3  18   1        554.27        550.34        59.35 o
   5  18   1       2513.22       2716.72        63.07 o
   7  18   1       1556.02       1586.26        54.39 o
   9  18   1        213.82        154.75        51.54 o
  11  18   1        341.24        267.46        56.09 o
  13  18   1         87.54        179.47        51.71 o
  15  18   1        170.68        103.67        46.66 o
  17  18   1        393.10        359.77        56.96 o
   2  19   1        392.51        396.15        53.59 o
   4  19   1       3142.03       3284.84        60.03 o
   6  19   1       4597.33       4625.06        56.49 o
   8  19   1        949.15        910.51        63.53 o
  10  19   1        388.66        517.62        64.10 o
  12  19   1        425.22        427.63        59.58 o
  14  19   1       1122.04       1035.46        57.90 o
  16  19   1        189.77         80.24        44.55 o
  18  19   1        388.69        400.91        65.37 o
   1  20   1       1535.36       1428.83        53.05 o
   3  20   1       4601.32       4575.24        63.04 o
   5  20   1       7077.23       6964.26        66.36 o
   7  20   1       1384.59       1279.13        55.10 o
   9  20   1        311.36        410.65        75.70 o
  11  20   1        225.29        272.18        50.19 o
  13  20   1        221.49        223.37        47.28 o
  15  20   1        122.31        156.57        48.11 o
  17  20   1        251.32        226.33        60.19 o
  19  20   1       1941.43       1817.06        66.53 o
   2  21   1        759.25        818.26        64.88 o
   4  21   1       1171.63       1240.05        67.43 o
   6  21   1        770.34        732.89        63.87 o
   8  21   1       2774.02       2671.29        71.72 o
  10  21   1        813.09        916.62        43.78 o
  12  21   1        464.49        582.96        52.09 o
  14  21   1         61.28         69.85        53.99 o
  16  21   1        444.90        498.14        45.88 o
  18  21   1        387.79        366.63        55.97 o
  20  21   1        391.65        423.03        56.51 o
   1  22   1        642.07        729.04        58.90 o
   3  22   1        845.12        861.44        59.59 o
   5  22   1       6416.39       6312.12        74.09 o
   7  22   1       5484.94       5201.05        68.05 o
   9  22   1        894.64        903.28        59.29 o
  11  22   1        527.26        520.63        59.55 o
  13  22   1          2.99         17.68        54.35 o
  15  22   1        132.23        137.13        47.60 o
  17  22   1        587.76        650.16        63.54 o
  19  22   1       1310.13       1339.86        70.49 o
   2  23   1       1120.28       1007.37        57.50 o
   4  23   1        553.61        479.00        52.51 o
   6  23   1       1883.43       1855.16        55.64 o
   8  23   1       1132.93       1153.76        64.74 o
  10  23   1          5.04        -24.14        53.13 o
  12  23   1        304.06        301.19        55.48 o
  14  23   1         51.66        194.82        54.95 o
  16  23   1        802.68       1074.15        55.82 o
  18  23   1        376.18        439.10        53.74 o
   1  24   1       1278.47       1216.61        65.68 o
   3  24   1        748.36        721.23        56.69 o
   5  24   1        707.47        669.66        55.84 o
   7  24   1        285.09        216.71        54.75 o
   9  24   1        319.68        202.18        68.61 o
  11  24   1        132.07        139.55        48.91 o
  13  24   1        638.33        717.07        49.63 o
  15  24   1        220.83        200.71        52.11 o
  17  24   1        405.79        373.82        55.96 o
   2  25   1        109.80         63.31        58.61 o
   4  25   1       1983.65       1925.59        51.64 o
   6  25   1        432.90        430.94        59.79 o
   8  25   1         21.97         64.38        60.62 o
  10  25   1        257.80        247.86        50.55 o
  12  25   1         39.80         78.13        62.13 o
  14  25   1          3.24        -14.24        49.80 o
  16  25   1        142.57        157.55        52.78 o
   1  26   1        506.74        233.29        64.07 o
   3  26   1         11.87        -31.54        58.66 o
   5  26   1        252.52        245.83        50.87 o
   7  26   1        200.43        264.48        67.32 o
   9  26   1         82.48        -41.82        56.12 o
  11  26   1         81.37         24.74        53.88 o
  13  26   1        182.59        273.90        73.78 o
   2  27   1        135.01        244.50        62.15 o
   4  27   1        908.08        917.41        70.02 o
   6  27   1        128.16        146.14        57.20 o
   8  27   1        256.20        346.95        52.57 o
  10  27   1        467.62        567.41        55.01 o
  12  27   1         64.26         -5.03        61.77 o
   1  28   1        186.57        246.50        57.17 o
   3  28   1        319.31        364.77        59.82 o
   5  28   1         57.18         91.10        54.38 o
   7  28   1        170.64        210.48        51.16 o
   9  28   1        485.06        386.36        66.22 o
   2  29   1        900.44        954.74        61.36 o
   4  29   1        558.43        324.97        71.56 o
   6  29   1        353.99        395.43        65.57 o
   1   1   2     147948.81     153932.38       649.29 o
   0   2   2     167932.55     174079.44      1325.03 o
   1   3   2       1261.22       1097.09        91.48 o
   3   3   2      17619.06      16345.55       142.01 o
   0   4   2      26678.32      26886.78       226.28 o
   2   4   2       2846.86       2660.94        89.39 o
   1   5   2       1563.99       1697.52        94.74 o
   3   5   2      13247.84      12684.14        84.72 o
   5   5   2       7535.07       7491.27       104.65 o
   0   6   2        802.50        786.84       119.78 o
   2   6   2        459.05        374.68        71.04 o
   4   6   2      12517.10      11822.09        98.06 o
   1   7   2       2262.64       2460.66        86.26 o
   3   7   2       8701.94       8228.86       102.60 o
   5   7   2       2612.27       2500.91        64.45 o
   7   7   2       1307.17       1326.17        74.95 o
   0   8   2       5941.41       5857.54       102.47 o
   2   8   2      19261.86      19501.91       117.89 o
   4   8   2       5279.88       5273.89        70.26 o
   6   8   2       6706.20       6811.72        62.47 o
   1   9   2       2826.33       3081.35        72.69 o
   3   9   2        442.21        535.68        62.10 o
   5   9   2       4330.49       4240.17        53.00 o
   7   9   2       6551.56       7364.39        63.49 o
   9   9   2       6824.58       7003.61        89.23 o
   0  10   2      14437.50      14547.83       122.41 o
   2  10   2       1079.48       1123.19        59.64 o
   4  10   2       3203.42       2995.52        56.55 o
   6  10   2        689.36        662.81        51.05 o
   8  10   2       1280.81       1228.73        46.42 o
   1  11   2        649.23        593.70        58.68 o
   3  11   2      17469.44      18020.20       115.51 o
   5  11   2       1992.52       2177.38        49.62 o
   7  11   2       1409.58       1487.56        58.88 o
   9  11   2       1982.13       2237.34        49.36 o
  11  11   2       5971.23       6044.93       105.26 o
   0  12   2        186.91        185.50        92.88 o
   2  12   2        328.49        426.08        64.01 o
   4  12   2        471.53        379.12        52.72 o
   6  12   2       9860.62       9784.75        69.09 o
   8  12   2       3487.13       3715.49        56.38 o
  10  12   2       2229.33       2112.80        52.11 o
   1  13   2        518.15        550.91        58.49 o
   3  13   2        679.49        607.28        54.16 o
   5  13   2        892.66        933.32        50.88 o
   7  13   2        942.50        914.07        51.70 o
   9  13   2       1353.11       1318.14        59.33 o
  11  13   2        586.90        552.14        52.41 o
  13  13   2      10812.11      10320.86       107.94 o
   0  14   2       1013.31        847.88        75.25 o
   2  14   2         66.52         36.11        57.19 o
   4  14   2       7706.36       7568.62        71.69 o
   6  14   2        133.83         76.56        50.48 o
   8  14   2       1394.48       1412.16        55.63 o
  10  14   2       1271.14       1280.20        45.38 o
  12  14   2       7278.96       7076.48        65.65 o
   1  15   2         66.44        -37.79        62.08 o
   3  15   2        202.62        204.52        60.01 o
   5  15   2         91.96        107.02        48.82 o
   7  15   2        814.95        711.33        46.61 o
   9  15   2       1301.70       1234.70        49.66 o
  11  15   2        966.86        938.89        51.65 o
  13  15   2       5897.50       5709.96        71.52 o
  15  15   2       1026.32       1200.73        85.16 o
   0  16   2       1343.01       1576.00       104.05 o
   2  16   2        355.63        343.24        55.32 o
   4  16   2       1076.50        889.18        77.62 o
   6  16   2      10309.48      10291.86        69.25 o
   8  16   2         54.36         32.99        49.56 o
  10  16   2        505.35        600.77        53.94 o
  12  16   2         11.11        -74.30        51.31 o
  14  16   2       8529.84       8208.59        70.84 o
   1  17   2         19.64        -12.07        55.85 o
   3  17   2       2513.30       2720.95        69.42 o
   5  17   2       1481.97       1470.99        54.28 o
   7  17   2       5768.78       5654.40        68.54 o
   9  17   2        446.36        408.04        55.03 o
  11  17   2        685.66        838.64        57.12 o
  13  17   2       2573.64       2441.82        50.81 o
  15  17   2        349.59        376.63        55.16 o
  17  17   2        234.88        154.12        70.05 o
   0  18   2        402.49        579.95        78.18 o
   2  18   2        222.62        231.42        59.69 o
   4  18   2        998.23       1144.58        59.85 o
   6  18   2        141.00        266.72        57.98 o
   8  18   2       6027.92       5920.79        55.23 o
  10  18   2        866.10        904.28        56.71 o
  12  18   2        476.74        487.19        55.69 o
  14  18   2       1805.92       1796.33        54.42 o
  16  18   2       1931.28       1915.57        62.68 o
   1  19   2       1162.45       1142.36        56.92 o
   3  19   2       2672.94       2533.96        59.20 o
   5  19   2      17080.17      17136.30        84.13 o
   7  19   2       1975.30       2055.60        50.74 o
   9  19   2        715.68        710.95        47.43 o
  11  19   2       1153.78       1219.99        53.38 o
  13  19   2         48.12         -6.39        55.82 o
  15  19   2        258.47        286.41        67.50 o
  17  19   2        349.81        163.09        57.64 o
  19  19   2       1599.31       1623.60       131.70 o
   0  20   2        120.48         96.75        87.55 o
   2  20   2       9322.84       9100.27        74.86 o
   4  20   2        381.12        381.52        56.72 o
   6  20   2        827.14        805.69        60.57 o
   8  20   2       2154.80       2356.25        52.62 o
  10  20   2        738.53        701.26        51.81 o
  12  20   2        310.64        348.72        57.22 o
  14  20   2         89.34        114.83        56.74 o
  16  20   2        133.65        172.95        60.24 o
  18  20   2        361.08        171.86        87.09 o
   1  21   2        304.70        336.76        56.23 o
   3  21   2       4433.92       4418.67        72.51 o
   5  21   2       3801.92       3654.91        56.19 o
   7  21   2       2003.67       2128.02        65.98 o
   9  21   2        733.86        723.44        51.81 o
  11  21   2        653.29        612.11        59.43 o
  13  21   2        354.35        496.45        61.53 o
  15  21   2         16.78          4.74        54.39 o
  17  21   2        889.42       1006.74        72.29 o
  19  21   2         33.71        -29.74        61.58 o
   0  22   2       4115.97       4147.70       104.17 o
   2  22   2        280.75        232.91        57.33 o
   4  22   2       2347.29       2403.58        63.28 o
   6  22   2       1971.69       2048.45        53.31 o
   8  22   2        670.54        627.38        71.02 o
  10  22   2        878.75       1064.23        62.54 o
  12  22   2        250.22        347.96        59.50 o
  14  22   2        486.70        584.42        59.45 o
  16  22   2        575.39        631.81        53.65 o
  18  22   2        917.38       1098.37        60.90 o
   1  23   2        580.13        463.14        62.40 o
   3  23   2        644.73        654.93        60.49 o
   5  23   2        510.42        375.48        56.72 o
   7  23   2        434.97        305.66        50.51 o
   9  23   2        107.13         72.05        56.67 o
  11  23   2        197.11        139.83        46.62 o
  13  23   2         75.28        116.79        57.12 o
  15  23   2        461.09        545.42        68.45 o
  17  23   2        362.98        406.79        57.07 o
   0  24   2        888.97        772.52        95.26 o
   2  24   2        777.95        717.75        56.41 o
   4  24   2         77.45         56.40        57.35 o
   6  24   2        213.88        198.45        53.12 o
   8  24   2       1751.04       1855.03        70.83 o
  10  24   2         14.07        -29.55        56.24 o
  12  24   2         20.07        152.33        67.77 o
  14  24   2         64.97        170.98        55.22 o
  16  24   2        556.84        398.75        74.25 o
   1  25   2        870.63        831.15        60.81 o
   3  25   2        830.06        685.53        66.90 o
   5  25   2        274.66        288.69        56.28 o
   7  25   2        344.59        254.97        55.24 o
   9  25   2         13.12        -14.09        57.91 o
  11  25   2         76.28        -43.30        47.16 o
  13  25   2         90.64         26.83        58.56 o
  15  25   2        956.43       1217.86        52.96 o
   0  26   2        818.08       1180.73       103.11 o
   2  26   2        642.08        699.67        51.83 o
   4  26   2        190.17        210.15        52.62 o
   6  26   2       1502.41       1463.74        60.65 o
   8  26   2        116.84         15.31        62.80 o
  10  26   2        827.49        763.68        63.38 o
  12  26   2         18.15         91.43        64.33 o
   1  27   2        932.54       1142.86        64.77 o
   3  27   2        369.37        306.94        76.47 o
   5  27   2        371.88        301.52        65.04 o
   7  27   2        321.53        297.78        67.66 o
   9  27   2         30.74         51.42        55.11 o
  11  27   2         13.32        -87.25        58.17 o
   0  28   2        859.66        697.78        92.64 o
   2  28   2       1949.73       2075.66        69.42 o
   4  28   2         80.08         84.32        59.51 o
   6  28   2         42.55        -26.99        61.51 o
   8  28   2         23.50        -24.54        55.14 o
   1  29   2        570.09        748.62        70.52 o
   3  29   2        495.02        497.49        56.70 o
   1   2   3       8537.55       8953.45        69.44 o
   2   3   3        732.92        896.83        57.39 o
   1   4   3       2471.64       2600.20        63.11 o
   3   4   3       9266.59       9148.84        64.67 o
   2   5   3       2074.78       2282.19        62.77 o
   4   5   3        747.33        707.69        46.30 o
   1   6   3        596.87        608.44        54.42 o
   3   6   3       3322.54       3181.06        55.17 o
   5   6   3          9.50         -4.87        44.76 o
   2   7   3       2758.92       2694.82        63.75 o
   4   7   3       1219.07       1198.90        47.74 o
   6   7   3        209.80        218.16        44.32 o
   1   8   3        177.23        225.67        49.08 o
   3   8   3       9068.56       9197.13        67.84 o
   5   8   3        550.01        513.20        50.95 o
   7   8   3        109.45         65.26        43.77 o
   2   9   3       2440.06       2532.57        57.74 o
   4   9   3        102.72        103.03        50.01 o
   6   9   3        860.97        877.59        45.44 o
   8   9   3       2186.96       2234.95        52.27 o
   1  10   3        207.32        200.94        52.14 o
   3  10   3        347.76        449.46        50.38 o
   5  10   3       2492.73       2229.72        51.71 o
   7  10   3        216.85        265.35        53.69 o
   9  10   3       1016.02       1098.46        49.35 o
   2  11   3       6989.41       6879.19        73.76 o
   4  11   3        695.04        589.55        54.88 o
   6  11   3      10601.26      10777.24        79.03 o
   8  11   3       4531.87       4759.06        61.65 o
  10  11   3         91.65        157.15        51.92 o
   1  12   3       1241.89       1190.84        57.42 o
   3  12   3       3435.34       3572.17        52.86 o
   5  12   3       7623.18       7607.40        68.60 o
   7  12   3        527.17        556.37        56.76 o
   9  12   3        379.93        454.77        46.07 o
  11  12   3         56.25         43.47        50.35 o
   2  13   3        181.19        159.26        67.57 o
   4  13   3        198.34        244.61        52.44 o
   6  13   3       1198.56       1275.59        53.30 o
   8  13   3       1441.63       1493.57        54.08 o
  10  13   3       2620.87       2712.48        53.33 o
  12  13   3       3900.46       3801.22        76.39 o
   1  14   3       1838.06       1947.80        61.37 o
   3  14   3        807.30        777.62        57.87 o
   5  14   3        482.70        552.35        49.23 o
   7  14   3        100.35         87.99        44.23 o
   9  14   3         27.40         20.95        48.36 o
  11  14   3       1859.86       1827.48        48.69 o
  13  14   3        233.93        195.63        54.02 o
   2  15   3       1198.19       1234.36        58.92 o
   4  15   3       1498.83       1433.43        55.35 o
   6  15   3        609.56        669.77        49.49 o
   8  15   3        896.64        842.42        48.20 o
  10  15   3        199.55        233.81        48.17 o
  12  15   3        946.33        996.56        62.05 o
  14  15   3       1049.04       1052.91        69.11 o
   1  16   3        175.38        162.30        57.71 o
   3  16   3         88.66        112.91        53.28 o
   5  16   3        172.78        235.08        47.86 o
   7  16   3       2829.34       2868.53        55.61 o
   9  16   3        841.57        767.50        49.41 o
  11  16   3        979.08        864.99        57.19 o
  13  16   3         48.18         -0.73        58.50 o
  15  16   3       6866.98       6697.03        90.07 o
   2  17   3         22.97         79.99        57.51 o
   4  17   3        694.93        764.87        50.12 o
   6  17   3        250.01        244.26        42.77 o
   8  17   3       2916.54       2907.27        64.23 o
  10  17   3        566.79        517.01        57.67 o
  12  17   3        150.74         69.09        45.41 o
  14  17   3        784.00        756.29        57.44 o
  16  17   3         63.80        139.08        57.20 o
   1  18   3        719.56        790.02        54.95 o
   3  18   3        366.74        321.32        53.63 o
   5  18   3       5793.40       5896.39        58.74 o
   7  18   3        645.32        704.85        50.43 o
   9  18   3        697.29        734.25        52.56 o
  11  18   3        966.17       1049.97        47.97 o
  13  18   3        728.63        761.62        59.34 o
  15  18   3       2750.21       2631.48        62.76 o
  17  18   3        671.28        870.53        77.29 o
   2  19   3         14.61        -10.37        55.72 o
   4  19   3       4684.06       4731.08        64.75 o
   6  19   3       2633.48       2527.85        54.49 o
   8  19   3       1797.50       1733.43        53.75 o
  10  19   3        201.84        311.36        41.53 o
  12  19   3       2125.26       2274.76        54.56 o
  14  19   3        393.28        503.62        69.31 o
  16  19   3        488.57        286.21        63.25 o
  18  19   3       1319.05       1518.06        69.57 o
   1  20   3        238.07        304.64        60.40 o
   3  20   3         50.97         52.85        58.92 o
   5  20   3        183.87        130.73        55.08 o
   7  20   3       1654.54       1526.69        47.10 o
   9  20   3        534.61        436.96        48.01 o
  11  20   3        401.80        397.38        57.65 o
  13  20   3         18.88          7.59        52.60 o
  15  20   3         69.30        -12.01        61.91 o
  17  20   3        174.37        104.56        67.10 o
  19  20   3        372.17        235.22        62.73 o
   2  21   3        333.69        327.75        63.42 o
   4  21   3        427.58        390.04        51.52 o
   6  21   3        852.89        820.46        63.70 o
   8  21   3        120.69        164.51        54.05 o
  10  21   3        401.44        351.25        63.65 o
  12  21   3        325.10        362.34        62.47 o
  14  21   3        144.16         49.54        52.97 o
  16  21   3        513.11        551.08        65.08 o
  18  21   3         30.16         31.58        60.65 o
   1  22   3       3214.38       3242.16        69.27 o
   3  22   3       5610.99       5436.63        80.20 o
   5  22   3        587.62        648.98        52.88 o
   7  22   3        223.45        166.64        57.35 o
   9  22   3        646.27        708.38        62.77 o
  11  22   3        254.68        369.50        54.66 o
  13  22   3        188.17        262.82        61.61 o
  15  22   3       1415.59       1466.62        70.34 o
  17  22   3        203.66        218.53        63.59 o
   2  23   3        371.93        384.15        65.10 o
   4  23   3       2122.16       1996.47        55.43 o
   6  23   3       1552.32       1553.03        53.71 o
   8  23   3        114.74        132.06        51.02 o
  10  23   3        699.46        738.26        63.79 o
  12  23   3        106.87        110.08        57.43 o
  14  23   3        156.14        150.15        54.78 o
  16  23   3        168.60        114.73        53.91 o
   1  24   3        113.24        210.89        55.38 o
   3  24   3        171.10        124.96        63.12 o
   5  24   3        214.65        136.36        50.24 o
   7  24   3       1393.24       1440.07        54.90 o
   9  24   3        212.34        187.58        59.11 o
  11  24   3         46.33        157.02        67.81 o
  13  24   3         29.72         37.59        56.56 o
   2  25   3        102.36         73.80        59.27 o
   4  25   3        337.54        337.21        60.74 o
   6  25   3       1366.50       1466.70        58.71 o
   8  25   3         33.58         43.21        50.93 o
  10  25   3         98.44         79.74        51.35 o
  12  25   3         96.50        -53.88        54.12 o
   1  26   3        172.19         66.39        59.56 o
   3  26   3        571.07        486.41        62.17 o
   5  26   3        724.24        726.11        56.71 o
   7  26   3        515.26        463.34        61.07 o
   9  26   3        821.82        905.07        72.53 o
   2  27   3        123.42        143.96        65.58 o
   4  27   3         73.87         41.37        56.34 o
   6  27   3        288.88        222.51        64.01 o
   1  28   3        237.67        148.89        61.29 o
   0   0   4       3448.24       3621.70       186.41 o
   0   2   4      11479.41      11186.59       103.08 o
   2   2   4      23204.08      23096.07       137.25 o
   1   3   4      24471.85      24922.54        85.22 o
   0   4   4      11350.56      11318.42        94.75 o
   2   4   4       1188.88       1230.67        45.13 o
   4   4   4       5274.20       5326.74        78.10 o
   1   5   4        299.71        314.08        53.66 o
   3   5   4       1959.91       1955.22        51.48 o
   0   6   4        939.70       1005.21        99.01 o
   2   6   4       1319.50       1358.91        51.86 o
   4   6   4        485.77        525.04        43.89 o
   6   6   4       1263.29       1248.20        69.37 o
   1   7   4       4425.23       4366.14        57.31 o
   3   7   4        440.45        425.72        45.77 o
   5   7   4       1022.56       1043.77        48.65 o
   0   8   4      18461.27      19010.33       112.10 o
   2   8   4        716.51        750.37        47.53 o
   4   8   4       1148.09       1128.49        48.07 o
   6   8   4        167.18        217.77        46.18 o
   8   8   4        487.47        439.55        61.39 o
   1   9   4         70.82         39.43        48.72 o
   3   9   4       2124.39       2331.66        55.08 o
   5   9   4        502.10        545.09        45.89 o
   7   9   4       1446.28       1402.22        51.76 o
   0  10   4       1262.90       1180.90        64.34 o
   2  10   4        599.39        627.60        52.34 o
   4  10   4       1033.17       1006.47        51.27 o
   6  10   4       2940.16       2990.27        49.35 o
   8  10   4        111.52        118.45        50.47 o
  10  10   4       2411.37       2334.66        65.92 o
   1  11   4       2450.05       2611.61        56.82 o
   3  11   4        890.71        805.90        54.95 o
   5  11   4       2198.61       2203.10        52.27 o
   7  11   4       7841.26       8161.31        63.73 o
   9  11   4       2197.64       2165.04        50.69 o
   0  12   4        401.70        430.86        61.47 o
   2  12   4         18.82          8.53        52.66 o
   4  12   4        146.87        163.21        53.82 o
   6  12   4        270.54        263.02        54.58 o
   8  12   4        929.15        941.02        50.72 o
  10  12   4        754.14        819.53        64.88 o
  12  12   4       2123.28       2165.69        82.90 o
   1  13   4        358.04        351.48        48.95 o
   3  13   4       1562.55       1678.40        57.98 o
   5  13   4        181.42        163.19        43.40 o
   7  13   4        589.12        659.86        51.14 o
   9  13   4        838.75        853.98        59.63 o
  11  13   4       1414.67       1263.18        65.77 o
   0  14   4        353.70        318.04        74.73 o
   2  14   4        265.68        199.01        46.56 o
   4  14   4         17.36         91.62        45.39 o
   6  14   4       6408.47       6504.86        60.76 o
   8  14   4        907.41        910.07        60.02 o
  10  14   4       1573.56       1645.98        57.39 o
  12  14   4       1847.05       1941.29        67.84 o
  14  14   4        108.46         83.37       113.47 o
   1  15   4         49.01         81.62        49.05 o
   3  15   4        218.18        329.74        48.73 o
   5  15   4        622.86        711.41        50.66 o
   7  15   4       1030.43       1174.24        60.44 o
   9  15   4        497.18        570.80        54.86 o
  11  15   4       1699.26       1792.03        61.64 o
  13  15   4        543.31        466.05        65.13 o
   0  16   4        356.88        297.20       103.20 o
   2  16   4         13.50         17.59        54.43 o
   4  16   4        786.45        856.82        52.38 o
   6  16   4        925.66        912.15        49.21 o
   8  16   4       4529.92       4516.11        55.49 o
  10  16   4        418.75        307.18        48.34 o
  12  16   4       1022.39       1191.77        64.50 o
  14  16   4         85.72         80.65        61.02 o
  16  16   4       4347.03       4198.59       114.74 o
   1  17   4       1112.37       1114.01        56.21 o
   3  17   4          1.80         -3.98        51.44 o
   5  17   4       1993.52       2115.40        64.25 o
   7  17   4        206.57        198.47        47.25 o
   9  17   4       2812.95       2769.99        49.83 o
  11  17   4         30.99         29.66        51.30 o
  13  17   4       1580.18       1633.98        60.11 o
  15  17   4       2248.02       2220.35        68.83 o
   0  18   4        136.84        191.69        87.02 o
   2  18   4        340.07        301.74        60.70 o
   4  18   4        868.95        984.95        47.02 o
   6  18   4       1101.37       1222.92        51.13 o
   8  18   4        370.38        408.12        52.04 o
  10  18   4        941.24       1069.75        60.18 o
  12  18   4        242.52        363.58        52.67 o
  14  18   4       2777.53       2660.30        65.55 o
  16  18   4        258.42        204.55        66.23 o
  18  18   4        499.29        553.65       118.93 o
   1  19   4       2346.79       2335.41        55.68 o
   3  19   4       3872.47       3934.80        59.31 o
   5  19   4         23.51         91.33        53.07 o
   7  19   4       2332.40       2359.08        51.33 o
   9  19   4       2058.76       2185.01        57.54 o
  11  19   4        420.89        394.15        50.25 o
  13  19   4        184.19        121.63        64.72 o
  15  19   4         87.55        121.65        69.67 o
  17  19   4        664.34        751.51        82.28 o
   0  20   4       2446.06       2363.10        90.96 o
   2  20   4       1031.29        956.10        68.90 o
   4  20   4       3653.31       3689.89        65.72 o
   6  20   4        175.63         43.23        53.18 o
   8  20   4         37.17        -31.57        59.54 o
  10  20   4         36.11         97.77        63.04 o
  12  20   4        109.85          7.83        57.99 o
  14  20   4        108.22        158.05        57.29 o
  16  20   4        102.26        -18.79        77.15 o
   1  21   4       1077.31       1016.78        70.55 o
   3  21   4        724.66        725.65        69.63 o
   5  21   4       1384.27       1399.55        58.99 o
   7  21   4         93.18         89.37        51.72 o
   9  21   4         43.02        -12.33        49.84 o
  11  21   4       1090.15       1281.66        61.95 o
  13  21   4         61.95         60.72        56.13 o
  15  21   4        840.31       1124.56        68.12 o
   0  22   4        230.38         61.76        84.90 o
   2  22   4       4343.64       4389.01        66.42 o
   4  22   4       1197.73       1270.02        56.34 o
   6  22   4        168.00        132.86        56.58 o
   8  22   4        781.34        925.66        65.22 o
  10  22   4         46.55          4.16        60.04 o
  12  22   4          8.89        113.53        51.53 o
  14  22   4        626.52        619.67        68.68 o
   1  23   4        998.48        937.78        69.19 o
   3  23   4        393.59        374.33        63.87 o
   5  23   4       2424.08       2579.01        67.84 o
   7  23   4        336.44        354.00        56.92 o
   9  23   4        437.37        517.59        57.44 o
  11  23   4         79.37         82.15        65.23 o
   0  24   4        346.11        325.28        87.77 o
   2  24   4        397.64        474.01        56.96 o
   4  24   4       1075.12       1212.48        59.84 o
   6  24   4        280.21        274.49        60.01 o
   8  24   4        625.73        654.93        81.04 o
  10  24   4        132.67         -3.32        63.54 o
   1  25   4         13.77         49.19        67.87 o
   3  25   4         20.21         36.48        63.36 o
   5  25   4        226.40        250.32        50.21 o
   7  25   4        171.04        115.69        59.76 o
   0  26   4        708.61        830.82        93.26 o
   2  26   4         92.29        187.86        64.68 o
   1   2   5        625.34        556.64        54.66 o
   2   3   5       2288.73       2334.70        51.61 o
   1   4   5        572.24        588.41        47.12 o
   3   4   5        893.44        825.72        60.54 o
   2   5   5        156.21        106.55        48.65 o
   4   5   5       1962.50       1993.11        52.13 o
   1   6   5       3999.29       4141.70        59.03 o
   3   6   5       2397.35       2412.47        51.57 o
   5   6   5         22.35         37.41        40.02 o
   2   7   5        759.88        776.98        50.86 o
   4   7   5        167.00        176.45        41.81 o
   6   7   5         66.97         64.31        39.11 o
   1   8   5       1256.76       1182.50        53.34 o
   3   8   5         49.62         48.10        45.76 o
   5   8   5         20.26        -13.77        35.97 o
   7   8   5       1485.68       1459.66        47.27 o
   2   9   5       2155.95       2360.84        48.94 o
   4   9   5        374.56        362.00        46.82 o
   6   9   5        304.92        300.59        45.14 o
   8   9   5         32.35         75.15        52.54 o
   1  10   5         22.21         23.20        43.77 o
   3  10   5         54.30         53.50        48.46 o
   5  10   5        313.51        314.63        41.84 o
   7  10   5        172.12        134.15        49.22 o
   9  10   5        345.46        431.99        53.16 o
   2  11   5        188.27        200.53        50.02 o
   4  11   5        283.50        287.27        51.89 o
   6  11   5       1164.61       1249.19        51.97 o
   8  11   5        348.13        320.26        52.42 o
  10  11   5        920.78        964.61        53.20 o
   1  12   5        967.55        982.97        51.35 o
   3  12   5        106.23        179.38        47.55 o
   5  12   5       1908.76       1979.86        53.07 o
   7  12   5        102.84         32.56        47.80 o
   9  12   5        279.27        288.48        53.45 o
  11  12   5       3380.71       3550.82        62.25 o
   2  13   5        572.30        642.96        61.08 o
   4  13   5        330.28        295.73        42.33 o
   6  13   5       1839.56       1892.81        54.61 o
   8  13   5        636.12        694.37        48.30 o
  10  13   5        551.69        527.17        63.33 o
  12  13   5         24.02        102.95        65.20 o
   1  14   5        558.86        693.38        47.89 o
   3  14   5        147.70        160.25        41.16 o
   5  14   5        545.33        544.33        48.01 o
   7  14   5        137.97        117.20        46.68 o
   9  14   5        156.11        178.18        53.84 o
  11  14   5       1247.83       1239.58        70.69 o
  13  14   5        463.81        533.23        66.19 o
   2  15   5        254.69        280.71        42.36 o
   4  15   5        280.55        237.49        47.81 o
   6  15   5        990.49       1121.21        56.09 o
   8  15   5        888.29        851.50        54.42 o
  10  15   5        679.62        666.48        65.62 o
  12  15   5        224.59        212.89        58.98 o
  14  15   5        248.64        294.42        64.34 o
   1  16   5         57.60         21.07        45.36 o
   3  16   5        317.37        365.93        51.07 o
   5  16   5        499.63        391.69        49.47 o
   7  16   5        318.13        367.02        53.63 o
   9  16   5       1306.25       1396.69        65.02 o
  11  16   5        927.41        924.36        64.40 o
  13  16   5        199.02        368.30        85.64 o
  15  16   5        357.46        230.21        67.50 o
   2  17   5        131.99        147.35        50.22 o
   4  17   5       1628.89       1599.29        55.02 o
   6  17   5       1141.42       1036.61        52.99 o
   8  17   5        890.42        806.15        62.12 o
  10  17   5        816.03        869.41        56.76 o
  12  17   5         50.48         65.49        64.82 o
  14  17   5        507.37        478.65        72.07 o
  16  17   5       1865.99       1950.47        72.67 o
   1  18   5         95.10         62.12        48.98 o
   3  18   5        177.78        160.86        49.95 o
   5  18   5        542.03        635.14        51.04 o
   7  18   5       1991.47       1941.96        65.45 o
   9  18   5        136.55         76.46        47.43 o
  11  18   5        163.48         60.54        58.30 o
  13  18   5        103.77        149.66        65.59 o
  15  18   5        570.35        540.36        81.03 o
   2  19   5        262.16        229.50        52.98 o
   4  19   5        142.42         66.90        52.24 o
   6  19   5         41.12        -82.90        58.35 o
   8  19   5        465.26        466.09        55.79 o
  10  19   5       1573.30       1593.30        68.78 o
  12  19   5        362.61        189.02        63.90 o
  14  19   5        267.16        145.79        66.02 o
   1  20   5        323.15        275.38        44.66 o
   3  20   5         15.49        104.65        54.23 o
   5  20   5        224.75        155.06        52.83 o
   7  20   5         77.67         18.96        57.24 o
   9  20   5         83.97         30.03        54.67 o
  11  20   5         58.06         12.31        55.02 o
   2  21   5       2211.47       2064.18        61.65 o
   4  21   5       1139.40       1233.19        54.10 o
   6  21   5         38.35         64.17        58.81 o
   8  21   5         85.29        103.75        53.08 o
  10  21   5        178.32        134.32        64.54 o
   1  22   5        533.97        575.43        60.40 o
   3  22   5         20.78         13.46        72.96 o
   5  22   5        377.92        303.38        56.24 o
   7  22   5         23.10         64.83        57.20 o
   2  23   5       1425.45       1145.78        78.01 o
   4  23   5        843.16        770.07        61.94 o
   1   1   6        270.98        265.61       122.30 o
   0   2   6         57.84          5.22        94.00 o
   1   3   6        452.12        449.09        63.16 o
   3   3   6      18691.81      19196.90       135.84 o
   0   4   6       4722.05       4653.74       200.66 o
   2   4   6       1784.39       1736.08        66.21 o
   1   5   6       2293.68       2307.52        65.81 o
   3   5   6         10.20         94.12        56.53 o
   5   5   6        304.07        277.23        68.72 o
   0   6   6       2606.75       2538.50        77.83 o
   2   6   6        638.54        607.00        52.79 o
   4   6   6        647.69        692.69        51.78 o
   1   7   6       1178.12       1219.13        52.88 o
   3   7   6        268.14        308.99        44.94 o
   5   7   6        141.99        181.11        45.46 o
   7   7   6        451.47        111.33        81.12 o
   0   8   6         29.67        139.15        66.58 o
   2   8   6         45.30          5.14        42.26 o
   4   8   6        721.13        802.77        60.35 o
   6   8   6         16.64         27.99        50.60 o
   1   9   6        859.96        927.23        47.34 o
   3   9   6        678.65        644.94        45.37 o
   5   9   6        276.85        237.16        46.29 o
   7   9   6         70.56         34.68        48.35 o
   9   9   6       2154.35       2360.96        75.31 o
   0  10   6        102.57        130.92        60.93 o
   2  10   6          0.86         12.97        49.25 o
   4  10   6        131.72        133.55        43.63 o
   6  10   6        360.45        301.09        57.61 o
   8  10   6       1091.89       1118.83        52.86 o
   1  11   6        498.90        507.43        44.85 o
   3  11   6        699.95        736.79        44.87 o
   5  11   6        639.22        627.65        54.30 o
   7  11   6       1432.17       1435.38        53.33 o
   9  11   6          3.11        -70.51        50.15 o
  11  11   6        512.39        623.34        69.28 o
   0  12   6        128.97        172.62        66.73 o
   2  12   6          0.40        -26.43        45.33 o
   4  12   6         41.76          0.78        47.23 o
   6  12   6        518.89        566.10        50.94 o
   8  12   6       1627.68       1517.44        56.88 o
  10  12   6       1250.66       1265.74        50.01 o
   1  13   6        282.18        305.87        47.86 o
   3  13   6         57.59        -56.55        43.84 o
   5  13   6        766.31        857.26        46.87 o
   7  13   6       1608.65       1770.19        62.73 o
   9  13   6       1023.86       1236.83        47.36 o
  11  13   6        146.61         95.05        62.22 o
  13  13   6         87.04         61.56        75.07 o
   0  14   6         98.18         59.78        79.31 o
   2  14   6        372.98        412.56        43.90 o
   4  14   6        273.91        255.95        45.23 o
   6  14   6       1651.63       1728.55        47.03 o
   8  14   6       1555.75       1525.10        53.07 o
  10  14   6        996.26       1068.21        65.69 o
  12  14   6         50.36        153.90        58.81 o
   1  15   6         41.32         15.80        50.19 o
   3  15   6        412.94        522.54        46.02 o
   5  15   6        573.02        646.97        45.35 o
   7  15   6        174.74        189.07        48.25 o
   9  15   6       1045.20        964.53        68.58 o
  11  15   6         27.30         94.34        63.11 o
  13  15   6         10.88         94.32        73.02 o
   0  16   6        234.85        143.83        72.00 o
   2  16   6         42.07         75.10        42.90 o
   4  16   6        178.36        171.14        47.69 o
   6  16   6         83.90         51.66        49.23 o
   8  16   6        196.33        194.88        56.80 o
  10  16   6        417.59        402.86        73.88 o
  12  16   6        440.12        648.54        72.67 o
   1  17   6        661.84        583.60        68.00 o
   3  17   6       1125.17       1122.83        51.53 o
   5  17   6        465.58        419.25        50.50 o
   7  17   6        598.11        469.87        47.18 o
   9  17   6        761.39        808.47        63.53 o
  11  17   6       1728.32       1648.61        53.67 o
   0  18   6        678.99        723.07        64.65 o
   2  18   6        279.16        229.88        55.30 o
   4  18   6        126.60        136.14        44.65 o
   6  18   6         14.59         67.13        51.90 o
   8  18   6        525.60        577.28        55.14 o
   1  19   6        810.56        762.14        57.50 o
   3  19   6       1091.44        959.79        54.82 o
   5  19   6        249.47        263.73        56.33 o
   7  19   6          6.28          6.05        63.15 o
   0  20   6       2354.26       2035.44       100.78 o
   2  20   6        743.60        675.57        54.12 o
   1   2   7         19.08          9.77        77.89 o
   2   3   7        332.57        454.77        60.82 o
   1   4   7          3.26         65.87        61.51 o
   3   4   7        261.12         63.96        64.30 o
   2   5   7        935.77        778.35        72.05 o
   4   5   7         28.40         -2.40        48.81 o
   1   6   7         59.26         47.58        68.79 o
   3   6   7        794.18        832.46        58.71 o
   5   6   7        981.03       1060.86        68.56 o
   2   7   7       1556.31       1405.35        55.02 o
   4   7   7        103.39         51.26        61.85 o
   6   7   7        110.26         -3.04        61.52 o
   1   8   7        106.07         47.01        44.17 o
   3   8   7          7.71         54.84        51.51 o
   5   8   7         17.04         69.47        78.14 o
   7   8   7        185.66        194.48        71.15 o
   2   9   7          2.34        105.25        48.20 o
   4   9   7          8.43        -78.19        52.13 o
   6   9   7        152.64        159.09        57.69 o
   8   9   7        411.62        389.70        54.71 o
   1  10   7        173.33        137.25        48.63 o
   3  10   7         83.45        127.96        55.80 o
   5  10   7        280.65        134.16        60.27 o
   7  10   7        117.30        115.14        54.47 o
   9  10   7         89.15         89.42        51.84 o
   2  11   7          6.42         42.23        45.72 o
   4  11   7        748.62        794.64        49.71 o
   6  11   7         98.71         93.01        55.06 o
   8  11   7        363.68        346.70        56.36 o
  10  11   7       1032.94        996.05        65.25 o
   1  12   7         91.00        108.49        43.30 o
   3  12   7         53.99         -9.85        45.30 o
   5  12   7        301.56        208.84        55.53 o
   7  12   7          7.97         78.62        56.16 o
   9  12   7        326.97        306.10        56.67 o
   2  13   7         59.57        -26.28        46.78 o
   4  13   7        302.04        329.47        50.51 o
   6  13   7        124.85         59.65        55.70 o
   1  14   7        199.66        155.13        52.13 o
   3  14   7        108.91        113.62        50.35 o
   5  14   7        592.86        539.67        50.74 o
   2  15   7         40.61          2.94        44.84 o
   0   0   8        102.78        246.70       207.46 o
   0   2   8         34.89         -1.47        88.48 o
   2   2   8        311.76         32.76        89.16 o
   1   3   8         71.70         76.87        66.45 o
   0   4   8        234.05         11.48       135.69 o
   2   4   8        665.13        792.17        72.09 o
                                                
